# Supplementary material for: Methane prediction equations including genera of rumen bacteria as predictor variables improve prediction accuracy
Source: Sci Rep. 2023 Dec 2;13:21305. doi: 10.1038/s41598-023-48449-y (PMC10693554; doi:10.1038/s41598-023-48449-y)
Supplement: Supplementary file 3 — Supplementary Table 2. [file 41598_2023_48449_MOESM3_ESM.xlsx]

## Sheet: Uncl_Genus of Oscillospiraceae
Supplementary Table 2. Sequences and the concensus sequence of the ASV that were taxonomically assigned to the unclassified genera included in the models as predictor variables
Unclassified taxon	ASV ID	Sequences
Uncl_Genus of Oscillospiraceae	Concensus sequence*	GNAGTTAGCCGDNGCTTNYTYNNNNDGTACCGTCNHYSKWHRBKBBHNNNNHBCHHMWHDYYRBTCCHNNNNNAMAGVAGAGCTTTACAAYCCGAARRCCTTCTTCCTTCACGCGGCGTTGCTGGGTCAGRSTTKCSYCCATTGCCCAATATTCCCCACTGCTGCCTCCCGTAGGAGTHTGGDCCGTRTCTCAGTHCCADTGTGGVBGDHCDNCCTCTCAGNHCVBCTANNVATCVHNGNYHHGGTRDGCCNTTRCCYYRCCDDCHRNCTAATSNNWCGCRDGYCC
	1	GTAGTTAGCCGTGGCTTATTCAAGAGGTACCGTCACTTCTTCGTCCCTCTTAAAAGAAGTTTACAACCCGAAAGCCTTCTTCCTTCACGCGGCGTTGCTGGGTCAGGGTTGCCCCCATTGCCCAATATTCCCCACTGCTGCCTCCCGTAGGAGTCTGGGCCGTATCTCAGTCCCAATGTGGCCGTTCAACCTCTCAGTCCGGCTACTGATCGTCGACTTGGTGAGCCGTTACCTCACCAACTATC
	2	GTAGTTAGCCGTGGCTTATTCAAGGGGTACCGTCTTCTACTCTTCCCCCTTAAAAGAAGTTTACAACCCGAAAGCCTTCTTCCTTCACGCGGCGTTGCTGGGTCAGACTTGCGTCCATTGCCCAATATTCCCCACTGCTGCCTCCCGTAGGAGTCTGGGCCGTATCTCAGTCCCAATGTGGCCGGCCAACCTCTCAGTCCGGCTACTGATCGTCGACTTGGTGGGCCGTTACCTCACCAACTATCTAA
	3	GTAGTTAGCCGGAGCTTATTCATGTGGTACCGTCACTTTCTTCGTCCCACATAAAAGAAGTTTACAACCCGAAAGCCTTCTTCCTTCACGCGGCGTTGCTGGGTCAGGCTTGCGCCCATTGCCCAATATTCCCCACTGCTGCCTCCCGTAGGAGTCTGGGCCGTGTCTCAGTCCCAATGTGGCCGGCCAACCTCTCAGTCCGGCTACTGATCGTCGCCTTGGTGGGCCGTTACCCCGCCAACTAGC
	4	GTAGTTAGCCGTGGCTTATTCAAGGGGTACCGTCTTCTGCTCTTCCCCCTTAAAAGAAGTTTACAACCCGAAAGCCTTCTTCCTTCACGCGGCGTTGCTGGGTCAGACTTGCGTCCATTGCCCAATATTCCCCACTGCTGCCTCCCGTAGGAGTCTGGGCCGTATCTCAGTCCCAATGTGGCCGGCCAACCTCTCAGTCCGGCTACTGATCGTCGACTTGGTGAGCCGTTACCTCACCAACTA
	5	GTAGTTAGCCGTGGCTTATTCATGAGGTACCGTCACGTCCTTCGTCCCTCATAAAAGAAGTTTACAACCCGAAAGCCTTCTTCCTTCACGCGGCGTTGCTGGGTCAGGCTTGCGCCCATTGCCCAATATTCCCCACTGCTGCCTCCCGTAGGAGTCTGGGCCGTGTCTCAGTCCCAATGTGGCCGGCCAACCTCTCAGTCCGGCTACTGATCGTCGCCTTGGTGGGCCGTTACCCCGCC
	6	GTAGTTAGCCGGAGCTTATTCATGTGGTACCGTCACTTTCTTCGTCCCACATAAAAGAAGTTTACAACCCGAAAGCCTTCTTCCTTCACGCGGCGTTGCTGGGTCAGGCTTGCGCCCATTGCCCAATATTCCCCACTGCTGCCTCCCGTAGGAGTCTGGGCCGTGTCTCAGTCCCAATGTGGCCGGCCAACCTCTCAGTCCGGCTACTGATCGTCGCCTTGGTGGGCCGTTACCCCGCC
	7	GTAGTTAGCCGTGGCTTATTCTAGGGGTACCGTCTTCTGCTCTTCCCCCTTAAAAGAAGTTTACAACCCGAAAGCCTTCTTCCTTCACGCGGCGTTGCTGGGTCAGGCTTGCGCCCATTGCCCAATATTCCCCACTGCTGCCTCCCGTAGGAGTCTGGGCCGTATCTCAGTCCCAATGTGGCCGTTCAACCTCTCAGTCCGGCTACTGATCGTCGCCTTGGTGAGCCGTTACCCCACCAACCAGCTAA
	8	GTAGTTAGCCGGAGCTTATTCATGTAGTACCGTCATTTGTTTCGTCCTACATAAAAGAAGTTTACAACCCGAAAGCCTTCTTCCTTCACGCGGCGTTGCTGGGTCAGGCTTGCGCCCATTGCCCAATATTCCCCACTGCTGCCTCCCGTAGGAGTCTGGGCCGTGTCTCAGTCCCAATGTGGCCGGCCAACCTCTCAGTCCGGCTACTGATCGTCGCCTTGGTGGGCCGTTACCCCGCCAACC
	9	GTAGTTAGCCGTGGCTTATTCGTCAGGTACCGTCTTCTCCTCGTCCCTGACAAAAGAAGTTTACAACCCGAAAGCCTTCTTCCTTCACGCGGCGTTGCTGGGTCAGGCTTGCGCCCATTGCCCAATATTCCCCACTGCTGCCTCCCGTAGGAGTCTGGGCCGTATCTCAGTCCCAATGTGGCCGGCCAACCTCTCAGTCCGGCTACTGATCGTCGCCTTGGTGGGCCGTTACCCCGCCAACCAG
	10	GTAGTTAGCCGTGGCTTATTCAAGGGGTACCGTCTTCTGCTCTTCCCCCTTAAAAGAAGTTTACAACCCGAAAGCCTTCTTCCTTCACGCGGCGTTGCTGGGTCAGACTTGCGTCCATTGCCCAATATTCCCCACTGCTGCCTCCCGTAGGAGTCTGGGCCGTATCTCAGTCCCAATGTGGCCGGCCAACCTCTCAGTCCGGCTACTGATCGTCGACTTGGTGAGCCGTTACCTCACCAACTATC
	11	GTAGTTAGCCGTGGCTTATTCTAGGGGTACCGTCTTCTGCTCTTCCCCCTTAAAAGAAGTTTACAACCCGAAAGCCTTCTTCCTTCACGCGGCGTTGCTGGGTCAGGCTTGCGCCCATTGCCCAATATTCCCCACTGCTGCCTCCCGTAGGAGTCTGGGCCGTATCTCAGTCCCAATGTGGCCGTTCAACCTCTCAGTCCGGCTACTGATCGTCGACTTGGTGGGCCGTTACCCTGCCAAC
	12	GTAGTTAGCCGTGGCTTATTCAAGGGGTACCGTCTTCCGCTCTTCCCCCTTAAAAGAAGTTTACAACCCGAAAGCCTTCTTCCTTCACGCGGCGTTGCTGGGTCAGACTTGCGTCCATTGCCCAATATTCCCCACTGCTGCCTCCCGTAGGAGTCTGGGCCGTATCTCAGTCCCAATGTGGCCGGCCAACCTCTCAGTCCGGCTACTGATCGTCGCCTTGGTGGGCCGTTACCTCACCAACAAGCTAATC
	13	GTAGTTAGCCGTGGCTTATTCAACAGGTACCGTCACTTCTTCGTCCCTGTTAAAAGAAGTTTACAACCCGAAGGCCTTCTTCCTTCACGCGGCGTTGCTGGGTCAGGCTTTCGCCCATTGCCCAATATTCCCCACTGCTGCCTCCCGTAGGAGTCTGGGCCGTATCTCAGTCCCAATGTGGCCGTTCAACCTCTCAGTCCGGCTACTGATCGTCGCCTTGGTGGGCCGTTGCCCCGCCAACTAGCTAA
	14	GTAGTTAGCCGTGGCTTATTCTAGGGGTACCGTCTTCTACTCTTCCCCCTTAAAAGAAGTTTACAACCCGAAAGCCTTCTTCCTTCACGCGGCGTTGCTGGGTCAGGCTTGCGCCCATTGCCCAATATTCCCCACTGCTGCCTCCCGTAGGAGTCTGGGCCGTATCTCAGTCCCAATGTGGCCGTTCAACCTCTCAGTCCGGCTACTGATCGCAGCCTTGGTGAGCCGTTACCTCACC
	15	GTAGTTAGCCGTGGCTTATTCAAGAGGTACCGTCTTCTGCTCTTCCCTCTCAAAAGAAGTTTACAACCCGAAAGCCTTCTTCCTTCACGCGGCGTTGCTGGGTCAGGCTTGCGCCCATTGCCCAATATTCCCCACTGCTGCCTCCCGTAGGAGTCTGGGCCGTATCTCAGTCCCAATGTGGCCGATCACCCTCTCAGGTCGGCTACCGATCGTCGACTTGGTGGGCCGTTACCTCACC
	16	GTAGTTAGCCGTGGCTTATTCAAGAGGTACCGTCACTTCTTCGTCCCTCTTAAAAGAAGTTTACAACCCGAAAGCCTTCTTCCTTCACGCGGCGTTGCTGGGTCAGGGTTGCCCCCATTGCCCAATATTCCCCACTGCTGCCTCCCGTAGGAGTCTGGGCCGTATCTCAGTCCCAATGTGGCCGTTCAACCTCTCAGTCCGGCTACTGATCGTTGACTTGGTGAGCCGTTACCTCACCAACTA
	17	GTAGTTAGCCGTGGCTTATTCAAGAGGTACCGTCTTCTGCTCTTCCCTCTCAAAAGAAGTTTACAACCCGAAAGCCTTCTTCCTTCACGCGGCGTTGCTGGGTCAGGCTTGCGCCCATTGCCCAATATTCCCCACTGCTGCCTCCCGTAGGAGTCTGGGCCGTATCTCAGTCCCGATGTGGCCGTTCAACCTCTCAGTCCGGCTACTGATCGTCGCCTTGGTGGGCCGTTACCCCGCC
	18	GTAGTTAGCCGTGGCTTATTCATGAGGTGCCGTCACGTCCTTCGTCCCTCATAAAAGAAGTTTACAATCCGAAGACCTTCTTCCTTCACGCGGCGTTGCTGGGTCAGGCTTTCGCCCATTGCCCAATATTCCCCACTGCTGCCTCCCGTAGGAGTCTGGGCCGTGTCTCAGTCCCAATGTGGCCGATCACCCTCTCAGGTTGGCTACTGATCGTTGACTTGGTGGGCCGTTACC
	19	GTAGTTAGCCGTGACTTGTTCTTTGGGTAGGTCATTTATTCTTCCCCAATCAAAGAAGTTTACAACCCGAAAGCCTTCTTCCTTCACGCGGCGTTGCTGGGTCAGGGTTGCCCCCATTGCCCAATATTCCCCACTGCTGCCTCCCGTAGGAGTCTGGGCCGTATCTCAGTCCCAATGTGGCCGTTCAACCTCTCAGTCCGGCTACTGATCGTCGACTTGGTAGGCCGTTACCCCACCAACTATCTAATC
	20	GTAGTTAGCCGTGGCTTATTCGCCGGGTACCGTCTTCTACTCTTCCCCGACAAAAGAAGTTTACAACCCGAAAGCCTTCTTCCTTCACGCGGCGTTGCTGGGTCAGGCTTGCGCCCATTGCCCAATATTCCCCACTGCTGCCTCCCGTAGGAGTCTGGGCCGTATCTCAGTCCCAATGTGGCCGGCCAACCTCTCAGTCCGGCTACTGATCGTCGCCTTGGTGGGCCGTTACCCCGCCAACAAGCTAA
	21	GTAGTTAGCCGGAGCTTATTCATGTGGTACCGTCATTTCTTTCGTCCCACATAAAAGAAGTTTACAACCCGAAAGCCTTCTTCCTTCACGCGGCGTTGCTGGGTCAGGCTTGCGCCCATTGCCCAATATTCCCCACTGCTGCCTCCCGTAGGAGTCTGGGCCGTGTCTCAGTCCCAATGTGGCCGGCCAACCTCTCAGTCCGGCTACTGATCGTCGCCTTGGTGGGCCGTTACCCCGCCAAC
	22	GTAGTTAGCCGTGGCTTGTTTTCGAGGTACCGTCATTATCGTCCCTCGTCAAAGAAGTTTACAATCCGAAGACCTTCTTCCTTCACGCGGCGTTGCTGGGTCAGGGTTTCCCCCATTGCCCAATATTCCCCACTGCTGCCTCCCGTAGGAGTCTGGGCCGTGTCTCAGTCCCAATGTGGCCGGTCATCCTCTCAGATCGGCTACCGATCGTCGCTTTGGTGGGCCGTTACCTCACCAACTGGC
	23	GTAGTTAGCCGGAGCTTATTCGTTAGGTACCGTCAATTTTCGTCCCTAACAAAAGAAGTTTACAATCCGAAGACCTTCTTCCTTCACGCGGCGTTGCTGGGTCAGGCTTTCGCCCATTGCCCAATATTCCCCACTGCTGCCTCCCGTAGGAGTCTGGGCCGTATCTCAGTCCCAATGTGGCCGTTCAACCTCTCAGTCCGGCTACTGATCGTCGCCTTGGTGGGCCGTTACCCCGCCAACTAGCTAATC
	24	GTAGTTAGCCGGAGCTTATTCATGTGGTACCGTCATTTGTTTCGTCCCACATAAAAGAAGTTTACAACCCGAAAGCCTTCTTCCTTCACGCGGCGTTGCTGGGTCAGGCTTGCGCCCATTGCCCAATATTCCCCACTGCTGCCTCCCGTAGGAGTCTGGGCCGTGTCTCAGTCCCAATGTGGCCGGCCAACCTCTCAGTCCGGCTACTGATCGTCGCCTTGGTGGGCCGTTACCCCGCCAAC
	25	GTAGTTAGCCGTGGCTTATTCAAGAGGTACCGTCAACCCTTCGTCCCTCTTAAAAGAAGTTTACAACCCGAAGGCCTTCTTCCTTCACGCGGCGTTGCTGGGTCAGGCTTTCGCCCATTGCCCAATATTCCCCACTGCTGCCTCCCGTAGGAGTCTGGGCCGTATCTCAGTCCCAATGTGGCCGTTCAACCTCTCAGTCCGGCTACTGATCGTCGACTTGGTGGGCCGTTACCCCGCCAACTATCTAATC
	26	GTAGTTAGCCGTGGCTTATTCTAGGGGTACCGTCTTCTGCTCTTCCCCCTTAAAAGAAGTTTACAACCCGAAAGCCTTCTTCCTTCACGCGGCGTTGCTGGGTCAGGCTTGCGCCCATTGCCCAATATTCCCCACTGCTGCCTCCCGTAGGAGTCTGGGCCGTGTCTCAGTTCCAATGTGGCCGTTCATCCTCTCAGACCGGCTACTGATCGTCGCCTTGGTGGGCCCTTACCCCGCCAACAAGC
	27	GTAGTTAGCCGTGGCTTATTCATGAGGTACCGTCACGTCCTTCGTCCCTCATAAAAGAAGTTTACAATCCGAAGACCTTCTTCCTTCACGCGGCGTTGCTGGGTCAGGCTTTCGCCCATTGCCCAATATTCCCCACTGCTGCCTCCCGTAGGAGTTTGGGCCGTGTCTCAGTTCCAATGTGGGGGACCTTCCTCTCAGAACCCCTACCGATCGTCGGCTAGGTGGGCCGTTACCCCGCCTGCAACCTAA
	28	GTAGTTAGCCGTGGCTTATTCAAGGGGTACCGTCTTCCGCTCTTCCCCCTTAAAAGAAGTTTACAACCCGAAAGCCTTCTTCCTTCACGCGGCGTTGCTGGGTCAGACTTGCGTCCATTGCCCAATATTCCCCACTGCTGCCTCCCGTAGGAGTTTGGGCCGTGTCTCAGTCCCAATGTGGCCGTACACCCTCTCAGGCCGGCTACTGATCGTCGACTTGGTAGGCCATTACCCTACCAACTATCTAATCG
	29	GTAGTTAGCCGGAGCTTGTTTTCGAGGTACCGTCATTTGTTCGTCCCTCGTCAAAGAAGTTTACAATCCGAAAACCTTCATCCTTCACGCGGCGTTGCTGCGTCAGGGTTGCCCCCATTGCGCAATATTCCCCACTGCTGCCTCCCGTAGGAGTCTGGGCCGTGTCTCAGTCCCAATGTGGCCGTTCAACCTCTCAGTCCGGCTACTAATCGTCGCCTTGGTGAGCCGTTACCTCACCAACTAG
	30	GTAGTTAGCCGGAGCTTATTCATGTGGTACCGTCACTTCCTTCGTCCCACATAAAAGAAGTTTACAACCCGAAAGCCTTCTTCCTTCACGCGGCGTTGCTGGGTCAGGCTTGCGCCCATTGCCCAATATTCCCCACTGCTGCCTCCCGTAGGAGTCTGGGCCGTGTCTCAGTCCCAATGTGGCCGGCCAACCTCTCAGTCCGGCTACTGATCGTCGCCTTGGTGGGCCGTTACCCCGCCAAC
	31	GTAGTTAGCCGTGGCTTGTTTTCGAGGTACCGTCACTTTCTTCGTCCCTCGTCAAAGAAGTTTACAACCCGAAAGCCTTCTTCCTTCACGCGGCGTTGCTGGGTCAGGGTTGCCCCCATTGCCCAATATTCCCCACTGCTGCCTCCCGTAGGAGTCTGGGCCGTATCTCAGTCCCAATGTGGCCGGTCACCCTCTCAGGTCGGCTACTGATCGTCGCCTTGGTGGGCCGTTACCTCACCAACTAGCTAA
	32	GTAGTTAGCCGTGGCTTATTCGCCGGGTACCGTCTTCTACTCTTCCCCGACAAAAGAAGTTTACAACCCGAAAGCCTTCTTCCTTCACGCGGCGTTGCTGGGTCAGGCTTGCGCCCATTGCCCAATATTCCCCACTGCTGCCTCCCGTAGGAGTCTGGGCCGTATCTCAGTCCCAATGTGGCCGGCCAACCTCTCAGTCCGGCTACTGATCGTCGCCTTGGTGGGCCGTTACCCCACCAACAAGCTAA
	33	GTAGTTAGCCGGAGCTTATTCATGAGGTACCGTCACTTCCTTCGTCCCTCATAAAAGAAGTTTACAACCCGAAAGCCTTCTTCCTTCACGCGGCGTTGCTGGGTCAGGCTTGCGCCCATTGCCCAATATTCCCCACTGCTGCCTCCCGTAGGAGTCTGGGCCGTGTCTCAGTCCCAATGTGGCCGGCCAACCTCTCAGTCCGGCTACTGATCGTCGCCTTGGTGGGCCGTTACCTCACCAAC
	34	ATAGTTAGCCGGAGCTTATTCATGAGGTACCGTCATTTGTTTCGTCCCTCATAAAAGAAGTTTACAACCCGAAAGCCTTCTTCCTTCACGCGGCGTTGCTGGGTCAGGCTTGCGCCCATTGCCCAATATTCCCCACTGCTGCCTCCCGTAGGAGTCTGGGCCGTGTCTCAGTCCCAATGTGGCCGGCCAACCTCTCAGTCCGGCTACTGATCGTCGCCTTGGTGGGCCGTTACCCCG
	35	GTAGTTAGCCGTGGCTTGTTTTCGAGGTACCGTCACTATCGTCCCTCGTCAAAGAAGTTTACAACCCGAAAGCCTTCTTCCTTCACGCGGCGTTGCTGGGTCAGGGTTGCCCCCATTGCCCAATATTCCCCACTGCTGCCTCCCGTAGGAGTTTGGACCGTGTCTCAGTTCCAATGTGGCCGATCACCCTCTCAGGTCGGCTACTGATCGTCGCCTTGGTAGGCCGTTACCCCACCAACCAGC
	36	GTAGTTAGCCGGAGCTTATTCATGTGGTACCGTCACTTTCTTCGTCCCACATAAAAGAAGTTTACAACCCGAAAGCCTTCTTCCTTCACGCGGCGTTGCTGGGTCAGGCTTGCGCCCATTGCCCAATATTCCCCACTGCTGCCTCCCGTAGGAGTCTGGGCCGTGTCTCAGTCCCAATGTGGCCGGCCAACCTCTCAGTCCGGCTACTGATCGTCGCCTTGGTGGGCCGTTACCCCGCCAACAAG
	37	GTAGTTAGCCGTGGCTTATTCTAGGGGTACCGTCTTCTGCTCTTCCCCCTTAAAAGAAGTTTACAACCCGAAAGCCTTCTTCCTTCACGCGGCGTTGCTGGGTCAGGCTTGCGCCCATTGCCCAATATTCCCCACTGCTGCCTCCCGTAGGAGTCTGGGCCGTATCTCAGTCCCAATGTGGCCGTTCATCCTCTCAGACCGGCTACCGATCGTCGGCTTGGTGAGCTCTTACCTCACCAACTACC
	38	GTAGTTAGCCGTGGCTTATTCATTCGGTACCGTCACGTCCTTCGTCCCGAATAAAAGAAGTTTACAACCCGAAAGCCTTCTTCCTTCACGCGGCGTTGCTGGGTCAGGGTTTCCCCCATTGCCCAATATTCCCCACTGCTGCCTCCCATAGGAGTCTGGGCCGTATCTCAGTCCCAATGTGGCCGTTCAACCTCTCAGTCCGGCTACTGATCGTCGACTTGGTGAGCCGTTACCTCACCAACTATC
	39	GTAGTTAGCCGTGGCTTATTCATGAGGTACCGTCACGTCCTTCGTCCCTCATAAAAGAAGTTTACAATCCGAAGACCTTCTTCCTCCACGCGGCGTTGCTGGGTCAGGCTTTCGCCCATTGCCCAATATTCCCCACTGCTGCCTCCCGTAGGAGTTTGGACCGTGTCTCAGTTCCAATGTGGCCGATCACCCTCTCAGGTCGGCTACTGATCGTCGCCTTGGTGGGCCGTTACCTCACCAACC
	40	GTAGTTAGCCGTCTCTTATTCTTGGTGTACCGTCATTCGTCTTCCACCAAAAAAGAAGTTTACAACCCGAAAGCCTTCTTCCTTCACGCGGCGTTGCTGGGTCAGACTTGCGTCCATTGCCCAATATTCCCCACTGCTGCCTCCCGTAGGAGTCTGGGCCGTATCTCAGTCCCAATGTGGCCGGCCAACCTCTCAGTCCGGCTACTGATCGTCGCCTTGGTGGGCCGTTACCTCACCAACAAGC
	41	GTAGTTAGCCGTGGCTTATTCATCAGGTACCGTCACTTCCTTCGTCCCTGATAAAAGAAGTTTACAACCCGAGGGCCTTCTTCCTTCACGCGGCGTTGCTGGGTCAGGCTTTCGCCCATTGCCCAATATTCCCCACTGCTGCCTCCCGTAGGAGTCTGGGCCGTATCTCAGTCCCAATGTGGCCGGCCAACCTCTCAGTCCGGCTACTGATCGTCGACTTGGTGGGCCGTTACCCCGCCAACTATC
	42	GTAGTTAGCCGTGGCTTATTCTAGGGGTACCGTCTTCTGCTCTTCCCCCTTAAAAGAAGTTTACAACCCGAAAGCCTTCTTCCTTCACGCGGCGTTGCTGGGTCAGGCTTGCGCCCATTGCCCAATATTCCCCACTGCTGCCTCCCGTAGGAGTCTGGGCCGTGTCTCAGTCCCAATGTGGCCGGTCAACCTCTCAGTCCGGCTACTGATCGTCGCCTTGGTGGGCCATTGCCCCACCAAC
	43	GTAGTTAGCCGGAGCTTATTCATGTGGTACCGTCACTTTCTTCGTCCCACATAAAAGAAGTTTACAACCCGAAAGCCTTCTTCCTTCACGCGGCGTTGCTGGGTCAGGCTTGCGCCCATTGCCCAATATTCCCCACTGCTGCCTCCCGTAGGAGTCTGGGCCGTGTCTCAGTCCCAGTGTGGCCGTCCGCCCTCTCAGGCCGGCTACGCATCGTCGCCTTGGTGGGCCGTTGCCCCG
	44	GTAGTTAGTCGTGGCTTATTCTAGGGGTACCGTCTTCTGCTCTTCCCCCTTAAAAGAAGTTTACAACCCGAAAGCCTTCTTCCTTCACGCGGCGTTGCTGGGTCAGGCTTGCGCCCATTGCCCAATATTCCCCACTGCTGCCTCCCGTAGGAGTCTGGGCCGTATCTCAGTCCCAATGTGGCCGTTCAACCTCTCAGTCCGGCTACTGATCGTCGACTTGGTGGGCCGTTACCCCGCCAACTATCTAATC
	45	GTAGTTAGCCGGAGCTTCCTCCTTGGCTACCATCCTTCCTTTTCACCAAGGACAGAGGTTTACAACCCGAAAGCCTTCTTCCTTCACGCGGCGTTGCTGGGTCAGGCTTGCGCCCATTGCCCAATATTCCCCACTGCTGCCTCCCGTAGGAGTCTGGGCCGTATCTCAGTCCCAATGTGGCCGGCCAACCTCTCAGTCCGGCTACTGATCGTCGACTTGGTGGGCCGTTACCCCGCCAAC
	46	GTAGTTAGCCGTGGCTTATTCAAGGGGTACCGTCTTCTCCTCTTCCCCCTTAAAAGAAGTTTACAACCCGAAAGCCTTCTTCCTTCACGCGGCGTTGCTGGGTCAGGCTTGCGCCCATTGCCCAATATTCCCCACTGCTGCCTCCCGTAGGAGTATGGGCCGTTCTCAGTCCCATTGTGGCCGTTCAACCTCTCAGTCCGGCTACGCATCATCGCCTTGGTGGGCCTTTACCTCACCAACTAGCTAA
	47	GTAGTTAGCCGTGGCTTATTCTAGGGGTACCGTCTTCTGCTCTTCCCCCTTAAAAGAAGTTTACAACCCGAAAGCCTTCTTCCTTCACGCGGCGTTGCTGGGTCAGGCTTGCGCCCATTGCCCAATATTCCCCACTGCTGCCTCCCGTAGGAGTCTGGGCCGTATCTCAGTCCCAATGTGGCCGTTCGTCCTCTCAGACCGGCTACCGATCGTCGCCTTGGTAGGCCGTTACCCCACCAACCAGCTAATCGGACGC
	48	GTAGTTAGCCGGAGCTTATTCATGAGGTACCGTCACTTCCTTCGTCCCTCATAAAAGAAGTTTACAACCCGAAAGCCTTCTTCCTTCACGCGGCGTTGCTGGGTCAGGCTTGCGCCCATTGCCCAATATTCCCCACTGCTGCCTCCCGTAGGAGTCTGGGCCGTGTCTCAGTCCCAATGTGGCCGGCCAACCTCTCAGTCCGGCTACTGATCGTCGCCTTGGTGGGCCGTTACCCCGCC
	49	GTAGTTAGCCGTGGCTTATTCGTCAGGTACCGTCTTCCACTCGTCCCCGACAAAAGAAGTTTACAACCCGAAAGCCTTCTTCCTTCACGCGGCGTTGTTGGGTCAGGCTTGCGCCCATTGCCTAATATTCCCCACTGCTGCCTCCCGTAGGAGTCTGGGCCGTATCTCAGTCCCAATGTGGCCGTTCAACCTCTTAGTCCGGCTACTGATCGTCGACTTGGTAGGCCGTTACCCCACCAACTATCTAATC
	50	GTAGTTAGCCGTGGCTTATTCTCCAGGTACCGTCATTTGTTTCGTCCCTGGTAAAAGAAGTTTACAACCCGAAGGCCTTCTTCCTTCACGCGGCGTTGCTGGGTCAGGCTTGCGCCCATTGCCCAATATTCCCCACTGCTGCCTCCCGTAGGAGTCTGGGCCGTATCTCAGTCCCAATGTGGCCGTTCAACCTCTCAGTCCGGCTACTGATCGTAGCTTTGGTGGGCCGTTACCCCGCCAAC
	51	GTAGTTAGCCGGAGCTTATTCATGTGGTACCGTCACTTTCTTCGTCCCACATAAAAGAAGTTTACAACCCGAAAGCCTTCTTCCTTCACGCGGCGTTGCTGGGTCAGGCTTGCGCCCATTGCCCAATATTCCCCACTGCTGCCTCCCGTAGGAGTCTGGGCCGTGTCTCAGTCCCAATGTGGCCGGCCAACCTCTCAGTCCGGCTACGGATCATCACCTTGGTAGGCCGTTACCCTGCC
	52	GTAGTTAGCCGGAGCTTATTCATGTAGTACCGTCATTTGTTTCGTCCTACATAAAAGAAGTTTACAACCCGAAAGCCTTCTTCCTTCACGCGGCGTTGCTGGGTCAGGCTTGCGCCCATTGCCCAATATTCCCCACTGCTGCCTCCCGTAGGAGTCTGGGCCGTGTCTCAGTCCCAATGTGGCCGGCCAACCTCTCAGTCCGGCTACTGATCGTCGCCTTGGTGGGCCGTTACCCCGCCAAC
	53	GTAGTTAGCCGTGGCTTATTCTAGGGGTACCGTCTTCTGCTCTTCCCCCTTAAAAGAAGTTTACAACCCGAAAGCCTTCTTCCTTCACGCGGCGTTGCTGGGTCAGGCTTGCGCCCATTGCCCAATATTCCCCACTGCTGCCTCCCGTAGGAGTCTGGACCGTGTCTCAGTTCCAGTGTGGCCGATCAGCCTCTCAGCTCGGCTACCCATCGTCGGCATGGTGGGCCATTACCCCGCC
	54	GTAGTTAGCCGGAGCTTATTCATGTGGTACCGTCACTTTCTTCGTCCCACATAAAAGAAGTTTACAACCCGAAAGCCTTCTTCCTTCACGCGGCGTTGCTGGGTCAGGCTTGCGCCCATTGCCCAATATTCCCCACTGCTGCCTCCCGTAGGAGTCTGGGCCGTGTCTCAGTCCCAATGTGGCCGGCCAACCTCTCAGTCCGGCTACTGATCGTCGGCTTGGTGGGCCGTTGCCCCGCC
	55	GTAGTTAGCCGTGGCTTATTCATGAGGTACCGTCACGTCCTTCGTCCCTCATAAAAGAAGTTTACAATCCGAAGACCTTCTTCCTTCACGCGGCGTTGCTGGGTCAGGGTTTCCCCCATTGCCCAATATTCCCCACTGCTGCCTCCCGTAGGAGTCTGGACCGTATCTCAGTTCCAATGTGGCCGTTCGACCTCTCAGTCCGGCTACCGATCGACGGCTTGGTGGGCCGTTACCCCGCCAACAACCTAATC
	56	GTAGTTAGCCGTGGCTTATTCAAGGGGTACCGTCTTCTGCTCTTCCCCCTTAAAAGAAGTTTACAACCCGAAAGCCTTCTTCCTTCACGCGGCGTTGCTGGGTCAGACTTGCGTCCATTGCCCAATATTCCCCACTGCTGCCTCCCGTAGGAGTCTGGGCCGTATCTCAGTCCCAATGTGGCCGGTCAACCTCTCAGTCCGGCTACTGATCGTCGACTTGGTGAGCCGTTACCTCACCAAC
	57	GTAGTTAGCCGTGGCTTATTCATCAGGTACCGTCATTGTGTTCGTCCCTGATAAAAGAAGTTTACAACCCGAAGGCCTTCTTCCTTCACGCGGCGTTGCTGGGTCAGGCTTTCGCCCATTGCCCAATATTCCCCACTGCTGCCTCCCGTAGGAGTCTGGGCCGTATCTCAGTCCCAATGTGGCCGTTCAACCTCTCAGTCCGGCTACTGATCGTAGATTTGGTGGGCCGTTACCCCGCCAACTG
	58	GTATTTAGCCGGAGCTTCTTCTGCAGGTACCGTCGTTGTCTTCCCTGCTGAAAGCGGTTTACAACCCGAAAGCCTTCTTCCTTCACGCGGCGTTGCTGGGTCAGGGTTGCCCCCATTGCCCAATATTCCCCACTGCTGCCTCCCGTAGGAGTCTGGGCCGTATCTCAGTCCCAATGTGGCCGTTCAACCTCTCAGTCCGGCTACTGATCGTCGACTTGGTAGGCCGTTACCCCACCAACTATC
	59	GTAGTTAGCCGTGGCTTATTCAAGGGGTACCGTCTTCCGCTCTTCCCCCTTAAAAGAAGTTTACAACCCGAAAGCCTTCTTCCTTCACGCGGCGTTGCTGGGTCAGGCTTGCGCCCATTGCCCAATATTCCCCACTGCTGCCTCCCGTAGGAGTCTGGGCCGTGTCTCAGTCCCAATGTGGCCGATCACCCTCTCAGGTCGGCTATGGATCGCAGGCTTGGTGGGCCGTTACTCCGCCAACTACCTAA
	60	GTAGTTAGCCGTGGCTTATTCAAGAGGTACCGTCACTTCTTCGTCCCTCTTAAAAGAAGTTTACAACCCGAAAGCCTTCTTCCTTCACGCGGCGTTGCTGGGTCAGGGTTGCCCCCATTGCCCAATATTCCCCACTGCTGCCTCCCGTAGGAGTCTGGGCCGTGTCTCAGTTCCAATGTGGGGGACCTTCCTCTCAGAACCCCTACCGATCGTCGCCCCGGTGGGCCGTTACCCCGCCGGCTGGCTAATCGGACGCATGCCC
	61	GTAGTTAGCCGTGGCTTATTCATGTAGTACCGTCATTTTCTTCGTCCTACATAAAAGAAGTTTACAATCCGAGGACCGTCCTCCTTCACGCGGCGTTGCTGGGTCAGGCTTTCGCCCATTGCCCAATATTCCCCACTGCTGCCTCCCGTAGGAGTCTGGGCCGTGTCTCAGTCCCAATGTGGCCGTTCACCCTCTCAGGCCGGCTACTGATCGTCGCTTTGGTGGGCCGTTACCCCGCC
	62	GTAGTTAGCCGTGGCTTGTTTTCGAGGTACCGTCATTATCGTCCCTCGTCAAAGAAGTTTACAACCCGAAAGCCTTCTTCCTTCACGCGGCGTTGCTGGGTCAGGGTTGCCCCCATTGCCGAAAACTCCCTACTGCTGCCTCCCGTAGGAGTCTGGACCGTGTCTCAGTTCCAGTGTGGCCGTTCACCCTCTCAGGTCGGCTACGCATCCTCGCCTTGGTGGGCTGTTATCTCACCAACTAGCTAATG
	63	GTAGTTAGCCGGAGCTTCCTCCTAAAGTACCGTCATTATCGTCCTTTAAGACAGGAGTTTACAACCCGAAAGCCTTCTTCCTTCACGCGGCGTTGCTGGGTCAGGCTTGCGCCCATTGCCCAATATTCCCCACTGCTGCCTCCCGTAGGAGTCTGGGCCGTATCTCAGTCCCAATGTGGCCGGCCAACCTCTCAGTCCGGCTACTGATCGTCGCCTTGGTGGGCCGTTACCCCGCCAACTAG
	64	ATAGTTAGCCGGAGCTTATTCATGTGGTACCGTCATTTGTTTCGTCCCACATAAAAGAAGTTTACAACCCGAAAGCCTTCTTCCTTCACGCGGCGTTGCTGGGTCAGGCTTGCGCCCATTGCCCAATATTCCCCACTGCTGCCTCCCGTAGGAGTCTGGGCCGTGTCTCAGTCCCAATGTGGCCGGCCAACCTCTCAGTCCGGCTACTGATCGTCGCCTTGGTGGGCCGTTACCCCG
	65	GTAGTTAGCCGGAGCTTATTCATGTAGTACCGTCATTTGTTTCGTCCTACATAAAAGAAGTTTACAACCCGAAAGCCTTCTTCCTTCACGCGGCGTTGCTGGGTCAGGCTTGCGCCCATTGCCCAATATTCCCCACTGCTGCCTCCCGTAGGAGTCTGGACCGTATCTCAGTTCCAATGTGGCCGTTCAACCTCTCAGTCCGGCTACTGATCGCAGACTTGGTAGGCCGTTACCC
	66	GTAGTTAGCCGTGGCTTCCTCTTCGGCTACCGTCATTCTTCTTCACCGAAAACAGAAGTTTACAACCCGAAAGCCTTCTTCCTTCACGCGGCGTTGCTGGGTCAGGGTTTCCCCCATTGCCCAATATTCCCCACTGCTGCCTCCCGTAGGAGTCTGGGCCGTATCTCAGTCCCAATGTGGCCGTTCAACCTCTCAGTCCGGCTACTGATCGTCGACTTGGTGGGCCGTTACCTCACCAACTATCTAA
	67	GTAGTTAGCCGTGGCTTGCTCCTTAGGTACCGTCACTGTCTTCTTCCCTAAGAACAGGAGTTTACAACCCGAAAGCCTTCTTCCTTCACGCGGCGTTGCTGGGTCAGACTTGCGTCCATTGCCCAATATTCCCCACTGCTGCCTCCCGTAGGAGTCTGGGCCGTATCTCAGTCCCAATGTGGCCGGTCAACCTCTCAGTCCGGCTACCGATCGCGGTCTTGGTGAGCCGTTACCTC
	68	GTAGTTAGCCGTGGCTTATTCATGAGGTACCGTCACGTCCTTCGTCCCTCATAAAAGAAGTTTACAATCCGAAGACCTTCTTCCTTCACGCGGCGTTGCTGGGTCAGGCTTTCGCCCATTGCCCAATATTCCCCACTGCTGCCTCCCGTAGGAGTCTGGGCCGTATCTCAGTTCCAATGTGGGGGACCTTCCTCTCAGAACCCCTACTGATCGATGGCTCGGTGGGCCGTTACCCCGCCGACTACC
	69	GTAGTTAGCCGTGGCTTATTCATGAGGTACCGTCAATTCCTTCGTCCCTCATAAAAGAAGTTTACAATCCGAAGACCTTCATCCTTCACGCGGCGTTGCTGGGTCAGGCTTGCGCCCATTGCCCAATATTCCCCACTGCTGCCTCCCGTAGGAGTCTGGGCCGTGTCTCAGTCCCAATGTGGCCGATCACCCTCTCAGGTCGGCTACTGATCGTTGACTTGGTGGGCCG
	70	GTAGTTAGCCGTGGCTTATTCATCAGGTACCGTCACTTCCTTCGTCCCTGATAAAAGAAGTTTACAACCCGAAGGCCTTCTTCCTTCACGCGGCATTGCTGGGTCAGGCTTGCGCCCATTGCCCAATATTCCCCACTGCTGCCTCCCGTAGGAGTCTGGGCCGTATCTCAGTCCCAATGTGGCCGATCACCCTCTCAGGCCGGCTACCGATCGTCGCCTTGGTGGGCCGTTGCCCCG
	71	GTAGTTAGCCGTGGCTTATTCTAGGGGTACCGTCTTCTGCTCTTCCCCCTTAAAAGAAGTTTACAACCCGAAAGCCTTCTTCCTTCACGCGGCGTTGCTGGGTCAGGCTTGCGCCCATTGCCCAATATTCCCCACTGCTGCCTCCCGTAGGAGTCTGGGCCGTATCTCAGTCCCAATGTGGCCGTTCATCCTCTCAGACCGGCTACCGATCGTCGCCTTGGTAGGCCGTTACCCCACCAACCAGCTAA
	72	GTAGTTAGCCGTGGCTTATTCATGAGGTACCGTCACGTCCTTCGTCCCTCATAAAAGAAGTTTACAACCCGAAGGCCTTCTTCCTTCACGCGGCGTTGCTGGGTCAGGCTTTCGCCCATTGCCCAATATTCCCCACTGCTGCCTCCCGTAGGAGTCTGGTCCGTGTCTCAGTACCAGTGTGGGGGATAAGCCTCTCAGCTCCCCTAGACATCGTCGGCTTGGTGGGCCGTTGCCCCGCCAAC
	73	GGAGTTAGCCGATGCTTATTCAAGGGGTACCGTCTTCCGCTCTTCCCCCTTAAAAGAAGTTTACAACCCGAAAGCCTTCTTCCTTCACGCGGCGTTGCTGGGTCAGACTTGCGTCCATTGCCCAATATTCCCCACTGCTGCCTCCCGTAGGAGTCTGGGCCGTATCTCAGTCCCAATGTGGCCGTCCGACCTCTCAGTCCGGCTACCGATCGTCGCTTTGGTGGGCCTTTACCCCGCCAACTGGCTAATCGGACG
	74	GTAGTTAGCCGTGGCTTGTTTTCGAGGTACCGTCACTATCGTCCCTCGTCAAAGAAGTTTACAACCCGAAAGCCTTCTTCCTTCACGCGGCGTTGCTGGGTCAGGGTTGCCCCCATTGCCCAATATTCCCCACTGCTGCCTCCCGTAGGAGTTTGGGCCGTGTCTCAGTCCCAATGTGGCCGTTCACCCTCTCAGGCCGGCTATGGATCGTCGGTTTGGTGGGCCGTTACCCCGCCAACTGCCTAATCCAACGCGGGTCC
	75	GTAGTTAGCCGGAGCTTATTCAACAGGTACCGTCATTATCGCCCCTGTTAAAAGAAGTTTACAATCCGAAAACCGTCTTCCTTCACGCGGCATTGCTGGGTCAGGCTTGCGCCCATTGCCCAATATTCCCCACTGCTGCCTCCCGTAGGAGTCTGGGCCGTGTCTCAGTCCCAATGTGGCCGGTCAACCTCTCAGCTCGGCTACCCATCGTCGGCACGGTGGGCCGTTACCCCGCCGTC
	76	GTAGTTAGCCGGAGCTTATTCATGTGGTACCGTCATTTTCTTCGTCCCACATAAAAGAAGTTTACAACCCGAAAGCCTTCTTCCTTCACGCGGCGTTGCTGGGTCAGGCTTGCGCCCATTGCCCAATATTCCCCACTGCTGCCTCCCGTAGGAGTCTGGGCCGTGTCTCAGTCCCAATGTGGCCGGCCAACCTCTCAGTCCGGCTACTGATCGTCGCCTTGGTGGGCCGTTACCCCGCC
	77	GTAGTTAGCCGGAGCTTATTCATGAGGTACCGTCACTTCCTTCGTCCCTCATAAAAGAAGTTTACAACCCGAAAGCCTTCTTCCTTCACGCGGCGTTGCTGGGTCAGGCTTGCGCCCATTGACCAATATTCCTCACTGCTGCCTCCCGTAGGAGTCTGGACCGTGTCTCAGTTCCAATGTGGGGGACCTTCCTCTCAGAACCCCTACTGATCGTAGGCTTGGTGGGCCGTTACCCCGCCAACAACC
	78	GTAGTTAGCCGGAGCTTATTCATGTAGTACCGTCATTTGTTTCGTCCTACATAAAAGAAGTTTACAACCCGAAAGCCTTCTTCCTTCACGCGGCGTTGCTGGGTCAGGCTTGCGCCCATTGCCCAATATTCCCCACTGCTGCCTCCCGTAGGAGTCTGGGCCGTGTCTCAGTCCCAATGTGGCCGGCCAACCTCTCAGTCCGGCTACTGATCGTCGCCTTGGTGGGCCGTTACCCCGCC
	79	GTAGTTAGCCGGAGCTTATTCATGTGGTACCGTCATTTCTTTCGTCCCACATAAAAGAAGTTTACAACCCGAAAGCCTTCTTCCTTCACGCGGCGTTGCTGGGTCAGGCTTGCGCCCATTGCCCAATATTCCCCACTGCTGCCTCCCGTAGGAGTCTGGGCCGTGTCTCAGTCCCAATGTGGCCGGCCAACCTCTCAGTCCGGCTACTGATCGTCGCCTTGGTGGGCCGTTACCCCGCC
	80	GTAGTTAGCCATGGCTTATTCAAGGGGTACCGTCTTCTACTCTTCCCCCTTAAAAGAAGTTTACAACCCGAAAGCCTTCTTCCTTCACGCGGCGTTGCTGGGTCAGGGTTTCCCCCATTGCCCAATATTCCCCACTGCTGCCTCCCGTAGGAGTCTGGGCCGTATCTCAGTCCCAATGTGGCCGTTCAACCTCTCAGTCCGGCTACTGATCGTTGACTTGGTGGGCCGTTACCCCACCAACTATCTAATCAGACG
	81	GTAGTTAGCCGTGGCTTATTCTCCAGGTACCGTCATGTTCTTCGTCCCTGGTAAAAGAAGTTTACAACCCGAAGGCCTTCTTCCTTCACGCGGCGTTGCTGGGTCAGGCTTGCGCCCATTGCCCAATGTTCCCCACTGCTGCCTCCCGTAGGAGTCTGGGCCGTATCTCAGTCCCAATGTGGCCGTTCAACCTCTCAGTCAGGCTACTGATCGTAGCTTTGGTGGGCCGTTACCCCGCCAAC
	82	GTAGTTAGCCGTGGCTTATTCATGAGGTACCGTCACGTCCTTCGTCCCTCATAAAAGAAGTTTACAATCCGAAGACCTTCTTCCTTCACGCGGCGTTGCTGGGTCAGGCTTTCGCCCATTGCCCAATATTCCCCACTGCTGCCTCCCGTAGGAGTCTGGTCCGTGTCTCAGTACCAGTGTGGGGGATAAGCCTCTCAGCTCCCCTAGACATCGTCGGCTTGGTGGGCCGTTGCCCCGCC
	83	GTAGTTAGCCGTGGCTTGTTTTCGAGGTACCGTCACTATCGTCCCTCGTCAAAGAAGTTTACAACCCGAAAGCCTTCTTCCTTCACGCGGCGTTGCTGGGTCAGGGTTGCCCCCATTGCCCAATATTCCCCACTGCTGCCTCCCGTAGGAGTCTGGACCGTGTCTCAGTTCCAGTGTGGCCGATCAGCCTCTCAGCTCGGCTACCCATCGTCGGCACGGTGGGCCGTTACCCCGCCGTCTACC
	84	GCAGTTAGCCGTGGCTTATTCATGAGGTACCGTCACGTCCTTCGTCCCTCATAAAAGAAGTTTACAATCCGAAGACCTTCTTCCTTCACGCGGCGTTGCTGGGTCAGGCTTTCGCCCATTGCCCAATATTCCCCACTGCTGCCTCCCGTAGGAGTCTGGTCCGTGTCTCAGTACCAGTGTGGGGGATAAGCCTCTCAGCTCCCCTAGACATCGTCGCCTTGGTGGGCCGTTGCCCCG
	85	GTAGTTAGCCGTGGCTTATTCAAGAGGTACCGTCAAACCCTTCGTCCCTCTTAAAAGAAGTTTACAACCCGAAGGCCTTCTTCCTTCACGCGGCGTTGCTGGGTCAGGCTTTCGCCCATTGCCCAATATTCCCCACTGCTGCCTCCCGTAGGAGTCTGGGCCGTATCTCAGTCCCAATGTGGCCGTTCAACCTCTCAGTCCGGCTACTGATCGTCGACTTGGTGGGCCGTTACCCCGCCAACTATCTAATC
	86	GTAGTTAGCCGGAGCTTCCTCCTAAAGTACCGTCATTATCGTCCTTTAAGACAGGAGTTTACAACCCGAAAGCCTTCTTCCTTCACGCGGCGTTGCTGGGTCAGGGTTTCCCCCATTGCCCAATATTCCCCACTGCTGCCTCCCGTAGGAGTCTGGGCCGTATCTCAGTCCCAATGTGGCCGTTCAACCTCTCAGTCCGGCTACTGATCGTCGACTTGGTGGGCCGTTACCCCACCAACTATCTAATCAG
	87	GGAGTTAGCCGGGGCTTCCTCCAAAGGTACCGTCATTATCTTCCCTTAGGACAGAAGTTTACGACCCAAAGGCCTTCTTCCTTCACGCGGCGTTGCTGGGTCAGGGTTGCCCCCATTGCCCAATATTCCCCACTGCTGCCTCCCGTAGGAGTCTGGGCCGTATCTCAGTCCCAATGTGGCCGTTCAACCTCTCAGTCCGGCTACTGATCGTTGACTTGGTGAGCCGTTACCTCACCAACTATCTAACC
	88	GTAGTTAGCCGTGGCTTATTCATGTAGTACCGTCATTTCTTCGTCCTACATAAAAGAAGTTTACAGTCCGAGGACCGTCTTCCTTCACGCGGCGTCGCTGGGTCAGGCTTGCGCCCATTGCCCAATATTCCCCACTGCTGCCTCCCGTAGGAGTCTGGGCCGTATCTCAGTCCCAATGTGGCCGTTCAACCTCTCAGTCCGGCTACTGATCGTCGCCTTGGTGGGCCGTTACCTCACC
	89	GTAGTTAGCCGTGGCTTATTCTCCAGGTACCGTCATTTGTTTCGTCCCTGGTAAAAGAAGTTTACAACCCGAAGGCCTTCTTCCTTCACGCGGCGTTGCTGGGTCAGGCTTGCGCCCATTGCCCAATATTCCCCACTGCTGCCTCCCGTAGGAGTCTGGGCCGTATCTCAGTCCCAATGTGGCCGTTCAACCTCTCAGTCCGGCTACTGATCGTAGCTTTGGTGGGCCGTTACCCCGCCAACTGGC
	90	GTAGTTAGCCGGAGCTTATTCATGAGGTACCGTCACTTCCTTCGTCCCTCATAAAAGAAGTTTACAACCCGAAAGCCTTCTTCCTTCACGCGGCGTTGCTGGGTCAGGCTTGCGCCCATTGCCCAATATTCCCCACTGCTGCCTCCCGTAGGAGTCTGGACCGTGTCTCAGTTCCAATGTGGCCGTTCATCCTCTCAGACCGGCTACCGATCGTCGGCTTGGTAGGCTCTTACCCTACC
	91	GTAGTTAGCCGTGGCTTATTCAACAGGTACCGTCACTTCTTCGTCCCTGTTAAAAGAAGTTTACAACCCGAAGGCCCTCTTCCTTCACGCGGCGTTGCTGGGTCAGGCTTTCGCCCATTGCCCAATATTCCCCACTGCTGCCTCCCGTAGGAGTCTGGGCCGTATCTCAGTCCCAATGTGGCCGTTCAACCTCTCAGTCCGGCTACTGATCGTCGCCTTGGTGGGCCGTTGCCCCGCCAACTAGCTAA
	92	GTAGTTAGCCGTGGCTTATTCGTCAGGTACCGTCTTCTACTCGTCCCTGACAAAAGAAGTTTACAACCCGAAAGCCTTCTTCCCTCACGCGGCGTTGCTGGGTCAGGGTTTCCCCCATTGCCCAATATTCCTCACTGCTGCCTCCCGTAGGAGTTTGGTCCGTGTCTCAGTACCAATGTGGGGGACCTTCCTCTCAGAACCCCTACTGATCGTCGGCTAGGTGGGCCGTTACCCCGCCTACTACCTAATCAGACG
	93	GTAGTTAGCCGTGGCTTATTCGTCAGGTACCGTCTTCTCCTCGTCCCTGACAAAAGAAGTTTACAACCCGAAAGCCTTCTTCCTTCACGCGGCGTTGCTGGGTCAGGCTTGCGCCCATTGTGCAATATTCCCCACTGCTGCCTCCCGTAGGAGTCTGGGCCGTGTCTCAGTCCCAATGTGGCCGTTCACCCTCTCAGGCCGGCTATGGATCGTCGCTTTGGTGGGCCGTTACCCCGCCAACTGG
	94	GTAGTTAGCCGTGGCTTATTCTAGGGGTACCGTCTTCTGCTCTTCCCCCTTAAAAGAAGTTTACAACCCGAAAGCCTTCTTCCTTCACGCGGCGTTGCTGGGTCAGGCTTGCGCCCATTGCCCAATATTCCCCACTGCTGCCTCCCGTAGGAGTTTGGTCCGTGTCTCAGTACCAATGTGGGGGACCTTCCTCTCAGAACCCCTACTGATCGTCGCCTCGGTGGGCCGTTACCCCGCCGACAAGCTAATCAG
	95	GTAGTTAGCCGGAGCTTATTCATGTGGTACCGTCATTTCTTTCGTCCCACATAAAAGAAGTTTACAACCCGAAAGCCTTCTTCCTTCACGCGGCGTTGCTGGGTCAGGCTTGCGCCCATTGCCCAATATTCCCCACTGCTGCCTCCCGTAGGAGTCTGGGCCGTGTCTCAGTCCCAATGTGGCCGGCCAACCTCTCAGTCCGGCTACTGATCGTCGCCTTGGTGGGCCGTTACCCCGCCAACTAG
	96	GTAGTTAGCCGTGGCTTATTCGTCAGGTACCGTCTTCTACTCGTCCCCGACAAAAGAAGTTTACAACCCGAAAGCCTTCTTCCTTCACGCGGCGTTGCTGGGTCAGGCTTGCGTCCATTGCCCAATATTCCCCACTGCTGCCTCCCGTAGGAGTATGGACCGTGTCTCAGTTCCATTGTGGCCGTTCATCCTCTCAGACCGGCTACCGATCGTCGGTTTGGTGGGCTTTTACCCCGCCAACTGCC
	97	GTAGTTAGCCGTGGCTTATTCTAGGGGTACCGTCTTCTACCCTTCCCCCTTAAAAGAAGTTTACAACCCGAAAGCCTTCTTCCTTCACGCGGCGTTGCTGGGTCAGGCTTGCGCCCATTGCCCAATATTCCCCACTGCTGCCTCCCGTAGGAGTTTGGGCCGTGTCTCAGTCCCAATGTGGCCGGTCGCCCTCTCAGGCCGGCTACGGATCATCACCTTGGTAGGCCATTACCCTGCCAACAACCTAATCAG
	98	GTAGTTAGCCGTGGCTTATTCATGAGGTACCGTCACGTCCTTCGTCCCTCATAAAAGAAGTTTACAATCCGAAGACCTTCTTCCTCCACGCGGCGTTGCTGGGTCAGGGTTTCCCCCATTGCCCAATATTCCCCACTGCTGCCTCCCGTAGGAGTCTGGGCCGTGTCTCAGTCCCAATGTGGCCGATCACCCTCTTAGGTCGGCTACCGATCGTCGACTAGGTGGGCCGTTACCTCACCTACTA
	99	GTAGTTAGCCGTGGCTTGTTTTCGAGGTACCGTCACTATCGTCCCTCGTCAAAGAAGTTTACAACCCGAAAGCCTTCTTCCTTCACGCGGCGTTGCTGGGTCAGGGTTGCCCCCATTGCCCAATATTCCCCACTGCTGCCTCCCGTAGGAGTCTGGACCGTGTCTCAGTTCCAGTGTGGGGGACCTTCCTCTCAGAACCCCTATCCATCGTCGCCCCGGTGGGCCGTTACCCCGCCGGCTGGCTAATGGAACG
	100	GTAGTTAGCCGTGGCTTATTCATGAGGTACCGTCACGTCCTTCGTCCCTCATAAAAGAAGTTTACAATCCGAAGACCTTCTTCCTTCACGCGGCGTTGCTGGGTCAGGCTTTCGCCCATTGCCCAATATTCCCCACTGCTGCCTCCCGTAGGAGTTAGGACCGTGTCTCAGTTCCTATGTGGGGGACCTTCCTCTCAGAACCCCTACTGATCGTCGCCTTGGTGGGCCGTTGCCCCGCCAACTAGCTAA
	101	GTAGTTAGCCGTGGCTTTTTCTCCGAGTACCGTCACGTTCTTCGTCCTCGGTAAAAGAAGTTTACAACCCGAAAGCCTTCTTCCTTCACGCGGCGTTGCTGGGTCAGGGTTTCCCCCATTGCCCAATATTCCCCACTGCTGCCTCCCGTAGGAGTCTGGGCCGTATCTCAGTACCAATGTGGGGGACCTTCCTCTCAGAACCCCTACTGATCGTCGGCTCGGTGGGCCGTTACCCCGCCGACTGCCTAATCAGACGCA
	102	GTAGTTAGCCGGGGCTTCCTCCCCAGGTACCGTCATTTGTTTCTTCCCTGAAGACAGAAGTTTACAATCCGAAGACCTTCATCCTTCACGCGGCGTTGCTGGGTCAGGCTTTCGCCCATTGCCCAATATTCCCCACTGCTGCCTCCCGTAGGAGTCTGGGCCGTATCTCAGTCCCAATGTGGCCGTTCAACCTCTCAGTCCGGCTACTGATCGCAGTCTTGGTAGGCCGTTACCCTGCCAAC
	103	GTAGTTAGCCGGTCCTTATTCATAAGTTACCATCATATTTCTCGCTTATAAAAGCAGTTTACAATCCGAAGACCTTCATCCTTCACGCGGCGTTGCTGGGTCAGGCTTTCGCCCATTGCCCAATATTCCCCACTGCTGCCTCCCGTAGGAGTCTGGGCCGTATCTCAGTCCCAATGTGGCCGTTCAACCTCTCAGTCCGGCTACTGATCGCAGTCTTGGTAGGCCGTTACCC
	104	GGAGTTAGCCGGTGTTTTCTTTAAGGGTACCGTCAATCTTTGCGTCTCTTGTTCACAAAGCCGTTCGTCCCCTTAGACAGAGCTTTACAACCCGAAAGCCTTCTTCCTTCACGCGGCGTTGCTGGGTCAGGCTTGCGCCCATTGCCCAATATTCCCCACTGCTGCCTCCCGTAGGAGTCTGGGCCGTGTCTCAGTCCCAATGTGGCCGATCAACCTCTCAGTCCGGCTACTGATCGTCG
	105	GTAGTTAGCCGTGGCTTATTCATCAAGTACCGTCACTTCTTCGTCCTTGATAAAAGAAGTTTACAACCCGAAGGCCTTCTTCCTTCACGCGGCGTTGCTGGGTCAGGCTTGCGCCCATTGCCCAATATTCCCCACTGCTGCCTCCCGTAGGAGTCTGGGCCGTGTCTCAGTCCCAATGTGGCCGTTCAACCTCTCAGACCGGCTACCGATCGTCGCCTTGGTAGGCCGTTACCCCACCAACCAG
	106	GGAGTTAGCCGGTGCTTCCTCTGTAGGTACCGTCATCTTTCGTCCCTACTGACAGACCTTTACAACCCGAAAGCCTTCTTCCTTCACGCGGCGTTGCTGGGTCAGACTTGCGTCCATTGCCCAATATTCCCCACTGCTGCCTCCCGTAGGAGTCTGGGCCGTATCTCAGTCCCAATGTGGCCGGCCAACCTCTCAGTCCGGCTACTGATCGTCGCCTTGGTGAGCCGTTACCCC
	107	GTAGTTAGCCGTGGCTTGTTTTCGAGGTACCGTCACTATCGTCCCTCGTCAAAGAAGTTTACAACCCGAAAGCCTTCTTCCTTCACGCGGCGTTGCTGGGTCAGGGTTGCCCCCATTGCCCAATATTCCTCACTGCTGCCTCCCGTAGGAGTCTGGTCCGTGTCTCAGTACCAGTGTGGGGGACCTTCCTCTCAGAACCCCTAAGGATCGAAGGCCAGGTGGGCCGTTACCCCGCCTGCTGCCTAATCCTACGC
	108	GTAGTTAGCCGTGGCTTTTTCTCCAGGTACCGTCACGTCCTTCGTCCCTGGTAAAAGAAGTTTACAACCCGAAAGCCTTCTTCCTTCACGCGGCGTTGCTGGGTCAGGGTTTCCCCCATTGCCCAATATTCCCCACTGCTGCCTCCCGTAGGAGTCTGGACCGTGTCTCAGTTCCAGTGTGGGGGACCAACCTCTCAGTTCCCCTAGACATCGCGGTCTTGGTGGGCCGTTACCCCGCCAACTAACTAATGTCTCGCGAG
	109	GTAGTTAGCCGTGGCTTATTCATGAGGTACCGTCACGTCCTTCGTCCCTCATAAAAGAAGTTTACAATCCGAAGACCTTCTTCCTTCACGCGGCGTTGCTGGGTCAGGCTTTCGCCCATTGCCCAATATTCCCCACTGCTGCCTCCCGTAGGAGTCTGGACCGTGTCTCAGTACCAATGTGGGGGACCTTCCTCTCAGAACCCCTACTGATCGATGGCTTGGTGGGCCGTTACCCCGCCAAC
	110	GTAGTTAGCCGTGGCTTATTCAAGGGGTACCGTCTTCTGCTCTTCCCCCTTAAAAGAAGTTTACAACCCGAAAGCCTTCTTCCTTCACGCGGCGTTGCTGGGTCAGACTTGCGTCCATTGCCCAATATTCCTCACTGCTGCCTCCCGTAGGAGTCTGGACCGTGTCTCAGTTCCAGTGTGGGGGACCTTCCTCTCAGAACCCCTACCGATCGTTGCCACGGTGGGCCGTTACCCCGCCGTCCAGCTAATCGGACG
	111	GGAGTTAGCCGATGCTTATTCGCTGGGTACTCTCATCGGTGGACACGTCCACCTTATTGCTCCCCAACAAAAGAAGTTTACAACCCGAAAGCCTTCTTCCTTCACGCGGCGTTGCTGGGTCAGGCTTGCGCCCATTGCCCAATATTCCCCACTGCTGCCTCCCGTAGGAGTCTGGGCCGTATCTCAGTCCCAATGTGGCCGGTCAACCTCTCAGTCCGGCTACTGATCGTCG
	112	GTAGTTAGCCGTGGCTTATTCAAGGGGTACCGTCTTCCGCTCTTCCCCCTTAAAAGAAGTTTACAACCCGAAAGCCTTCTTCCTTCACGCGGCGTTGCTGGGTCAGACTTGCGTCCATTGCCCAATATTCCCCACTGCTGCCTCCCGTAGGAGTCTGGGCCGTGTCTCAGTCCCATCGCGACCGGACATCATCTCAGACCGGTTACCCGTCATAGACTTGGTAAGCCGTTACCTCACCAACTATCTGA
	113	GAAGTTAGCCGGTGCTTTTTCTGTCGCTACTGTCATCGTCTTCACGACTAAAAGAACTTTACAACCCGAAAGCCTTCTTCCTTCACGCGGCGTTGCTGGGTCAGACTTGCGTCCATTGCCCAATATTCCCCACTGCTGCCTCCCGTAGGAGTCTGGGCCGTATCTCAGTCCCAATGTGGCCGGCCAACCTCTCAGTCCGGCTACTGATCGTCGACTTGGTGAGCCGTTACCTCACCAAC
	114	GTAGTTAGCCGTGGCTTATTCGTCAGGTACCGTCTTCTACTCGTCCCCGACAAAAGAAGTTTACAACCCGAAAGCCTTCTTCCTTCACGCGGCGTTGCTGGGTCAGGCTTGCGCCCATTGCGCAATATTCCCCACTGCTGCCTCCCGTAGGAGTTTGGGCCGTGTCTCAGTCCCAATGTGGCCGATCACCCTCTCAGGTCGGCTACTGATCGTCGTCTTGGTGGGCCGTTACCCCGCCAACTAACTAA
	115	GTAGTTAGCCGTGGCTTATTCGTCAGGTACCGTCTTCTCCTCGTCCCTGACAAAAGAAGTTTACAACCCGAAAGCCTTCTTCCTTCACGCGGCGTTGCTGGGTCAGGCTTGCGCCCATTGCCCAATATTCCTCACTGCTGCCTCCCGTAGGAGTCTGGTCCGTGTCTCAGTACCAGTGTGGGGGATTAGCCTCTCAGCTCCCCTAGACATCGCAGCCTTGGTGGGCCGTTGCCCCGCC
	116	GTAGTTAGCCGTGGCTTGTTTTCGAGGTACCGTCATTATCGTCCCTCGTCAAAGAAGTTTACAATCCGAAGACCTTCTTCCTTCACGCGGCGTTGCTGGGTCAGGGTTTCCCCCATTGCCCAATATTCCCCACTGCTGCCTCCCGTAGGAGTCTGGGCCGTATCTCAGTTCCAATGTGGGGGACCTTCCTCTCAGAACCCCTACTGATCGATGGCTAGGCGGGCCGTTACCCCGCCTACTACCTAATC
	117	GGAATTAGCCGGTCCTTATTCGTGCGGTACATGCAAAATGGGACACGTCCCAAACTTTATTCCCGCACAAAAGCAGTTTACAACCCGAAAGCCTTCTTCCTTCACGCGGCGTTGCTGGGTCAGGGTTGCCCCCATTGCCCAATATTCCCCACTGCTGCCTCCCGTAGGAGTCTGGGCCGTATCTCAGTCCCAATGTGGCCGTTCAACCTCTCAGTCCGGCTACTGATCGTCGACTTGGTAGGCCG
	118	GTAGTTAGCCGTGGCTTATTCGTCAGGTACCGTCTTCTCCTCGTCCCTGACAAAAGAAGTTTACAACCCGAAAGCCTTCTTCCTTCACGCGGCGTTGCTGGGTCAGGCTTGCGCCCATTGCCCAATATTCCCCACTGCTGCCTCCCGTAGGAGTTTGGACCGTGTCTCAGTTCCAACGTGGCTGATCGTCCTCTCAGGCCGGCTACGGATCATCACCTTGGTAGGCCGTTACCCTGCCAACCAG
	119	GTAGTTAGCCGTGGCTTATTCGCCGGGTACCGTCTTCTACTCTTCCCCGACAAAAGAAGTTTACAACCCGAAAGCCTTCTTCCTTCACGCGGCGTTGCTGGGTCAGGCTTGCGCCCATTGCCCAATATTCCCCACTGCTGCCTCCCGTAGGAGTCTGGGCCGTATCTCCGTCCCAATGTGGCCGGCCAACCTCTCAGTCCGGCTACTGATCGTCGCCTTGGTGGGCCGTTACCCCGCCAACAAGCTAATCAGACG
	120	GTAGTTAGCCGTGGCTTATTCAAGAGGTACCCTCTTCTTCTGTTCCCTCTTAAAAGAAGTTTACAACCCGAAAGCCTTCTTCCTTCACGCGGCGTTGCTGGGTCAGACTTGCGTCCATTGCCCAATATTCCCCACTGCTGCCTCCCGTAGGAGTCTGGTCCGTGTCTCAGTACCAGTGTGGGGGACCTTCCTCTCAGAACCCCTACGCATCGTAGCCTTGGTGGGCCGTTGCCCCGCCAACAAGCTAATG
	121	GTAGTTAGCCGTGGCTTTTTCTCCGAGTACCGTCACGTTCTTCGTCCTCGGTAAAAGAAGTTTACAACCCGAAAGCCTTCTTCCTTCACGCGGCGTTGCTGGGTCAGGGTTTCCCCCATTGCCCAATATTCCCAACTGCTGCCTCCCGTAGGAGTCTGGGCCGTGCCTCAGTCCCAATGTGGCCGGCCAGCCTCTCAGCTCGGCTACTGATCATAGCTTTGGTAGTCTCTTACACTGCCAACTGGC
	122	GTAGTTAGCCGTGGCTTGTTTTCGAGGTACCGTCACTATCGTCCCTCGTCAAAGAAGTTTACAACCCGAAAGCCTTCTTCCTTCACGCGGCGTTGCTGGGTCAGGGTTGCCCCCATTGCCCAATATTCCCCACTGCTGCCTCCCGTAGGAGTATGGACCGTGTCTCAGTTCCATTGTGGCCGTTCATCCTCTCAGACCGGCTACCGATCGTCGGTTTGGTAGGCTTTTACCCCACCAACTGCCTAATCGGACG
	123	GTAGTTAGCCGTGGCTTATTCAAGGGGTACCGTCTTCTCCTCTTCCCCCTTAAAAGAAGTTTACAACCCGAAAGCCTTCTTCCTTCACGCGGCGTTGCTGGGTCAGGCTTGCGCCCATTGCCCAATATTCCCCACTGCTGCCTCCCGTAGGAGTCTGGGCCGTATCTCAGTCCCAATGTGGCTGTTTTGCCTCTCAGCACAGCTACTGATCGTTGCCTTGGTATGCCATTACC
	124	GTAGTTAGCCGGAGCTTATTCATGTGGTACCGTCACTTTCTTCGTCCCACATAAAAGAAGTTTACAACCCGAAAGCCTTCTTCCTTCACGCGGCGTTGCTGGGTCAGGCTTGCGCCCATTGCCCAATATTCCCCACTGCTGCCTCCCGTAGGAGTCTGGGCCGTGTCTCAGTCCCAGTCTGGATGATCATCCTCTCAAACCATCTAACGATCGTCGACTTGGTGAGCCA
	125	GGAGTTAGCCGATGCTTATTCGACGAGTACTCTCATCGGACGTGCTCGACGCCCTTATTGCTCCCCGTCAAAAGAAGTTTACAACCCGAAAGCCTTCTTCCTTCACGCGGCGTTGCTGGGTCAGGGTTTCCCCCATTGCCCAATATTCCCCACTGCTGCCTCCCGTAGGAGTCTGGGCCGTATCTCAGTCCCAATGTGGCCGTTCAACCTCTCAGTCCGGCTACTGATCGTCGAC
	126	GTAGTTAGCCGTGGCTTATTCAAGAGGTACCGTCACTTACTTCGTCCCTCTTAAAAGAAGTTTACAACCCGAAAGCCTTCTTCCTTCACGCGGCGTTGCTGGGTCAGGGTTGCCCCCATTGCCCAATATTCCCCACTGCTGCCTCCCGTAGGAGTCTGGACCGTGTCTCAGTTCCAATGTGGGGGACCTTCCTCTCAGAACCCCTATGGATCGTCGCCACGGTGGGCCGTCGCCCCGCCGTCAAGCTAATCCAACGC
* The concensus sequence was created from an alignment of all the ASV sequenced using ClustalW implemented in BioEdit.

## Sheet: Uncl_Genus of order Clostria
Supplementary Table 2. Sequences and the concensus sequence of the ASV that were taxonomically assigned to the unclassified genera included in the models as predictor variables
Unclassified taxon	ASV ID	Sequences
Uncl_Genus of the order Clostridia	Concensus sequence*	NTAGTTAGCCGGNGCTTNYTHNNNNGGTACHGTCHNCWCMGAATCATTTCCNTNNNDKVYYWTTCTTCCCNNNNDAHADNAGTTTACAATCCDAARGACCTTCDTCCCTNYACGCGGCGTCACTGCGTCAGAGTTBCCTCCATTGHGCGAADATTCCCNACTGCTGCCTCCCGTAGGAGTHTGGDCCGTRTCTCAGTHCCADTGTGGVBGNHNDNCCTCTCAGNHCVBCTACNNATCVHNGNYNNGGTVNGCYNTTRCCNHNCCNNCHDNCTAAYCRGAMG
	1	ATAGTTAGCCGGGGCTTCCTCTTTAGGTACAGTCTTTTATCTTCCCTAATGACAATAGTTTACAATCCGAGAACCTTCATCCTATACGCGGCGTCACTGCGTCAGAGTTTCCTCCATTGCGCAATATTCCCGACTGCTGCCTCCCGTAGGAGTCTGGGCCGTATCTCAGTCCCAATGTGGCCGTTCAACCTCTCAGTCCGGCTACTGATCGTCGCCATGGTAGGCCG
	2	ATAGTTAGCCGGGGCTTCCTCTTTAGGTACAGTCTTTTATCTTCCCTAATGACAATAGTTTACAATCCGAGAACCTTCATCCTATACGCGGCGTCACTGCGTCAGAGTTTCCTCCATTGCGCAATATTCCCGACTGCTGCCTCCCGTAGGAGTCTGGGCCGTATCTCAGTCCCAATGTGGCCGTTCAACCTCTCAGTCCGGCTACTGATCGTCGCCATGGTAGGCCGTTACCCC
	3	GTAGTTAGCCGGAGCTTATTCTACAGGTACTGTCCTTTTTCTTCCCTGTCTAAAGCAGTTTACAATCCGAAAACCTTCTTCCTGCACGCGGCGTCACTGCGTCAGAGTTTCCTCCATTGCGCAAAATTCCCGACTGCTGCCTCCCGTAGGAGTCTGGGCCGTATCTCAGTCCCAATGTGGCCGTTGAACCTCTCAGTCCGGCTACTGATCGTCGCCTTGGTAGGCCGTTACCCCACCAACTAG
	4	ATAGTTAGCCGGTGCTTATTCTTTAAGTACTGTCTTGTATCTTCCTTAACTAAAGCAGTTTACAATCCGAAAACCTTCTTCCTGCACGCGGCGTCACTGCGTCAGAGTTTCCTCCATTGCGCAATATTCCCGACTGCTGCCTCCCGTAGGAGTCTGGGCCGTATCTCAGTCCCAATGTGGCCGTTCAACCTCTCAGTCCGGCTACTGATCGTCGACTTGGTAGGCCGTTACCCC
	5	ATAGTTAGCCGGTGCTTATTCTTTAAGTACTGTCTTGTATCTTCCTTAACTAAAGCAGTTTACAATCCGAAAACCTTCTTCCTGCACGCGGCGTCACTGCGTCAGAGTTTCCTCCATTGCGCAATATTCCCGACTGCTGCCTCCCGTAGGAGTCTGGGCCGTATCTCAGTCCCAATGTGGCCGTTCAACCTCTCAGTCCGGCTACTGATCGTCGACTTGGTAGGCCG
	6	GTAGTTAGCCGGAGCTTATTCTACAGGTACTGTCTTTTTCTTCCCTGTCTAAAGCAGTTTACAATCCGAAAACCTTCTTCCTGCACGCGGCGTCACTGCGTCAGAGTTTCCTCCATTGCGCAATATTCCCGACTGCTGCCTCCCGTAGGAGTCTGGGCCGTATCTCAGTCCCAATGTGGCCGTTGAACCTCTCAGTCCGGCTACTGATCGTCGACTTGGTAGGCCGTTACCCCACCAAC
	7	GTAGTTAGCCGGAGCTTCCTCCTTAGGTACTGTCTTTTATCTTCCCTAACGACAATAGTTTACAATCCGAAAACCTTCATCCTATACGCGGCGTCACTGCGTCAGAGTTTCCTCCATTGCGCAATATTCCCGACTGCTGCCTCCCGTAGGAGTCTGGGCCGTATCTCAGTCCCAATGTGGCCGTTCAACCTCTCAGTCCGGCTACTGATCGTCGCCTTGGTAGGCCGTTACCCCACCAAC
	8	GTAGTTAGCCGGAGCTTATTCTACAGGTACTGTCTTTTTCTTCCCTGTCTAAAGCAGTTTACAATCCGAAAACCTTCTTCCTGCACGCGGCGTCACTGCGTCAGAGTTTCCTCCATTGCGCAATATTCCCGACTGCTGCCTCCCGTAGGAGTCTGGGCCGTATCTCAGTCCCAATGTGGCCGTTGAACCTCTCAGTCCGGCTACTGATCGTCGACTTGGTAGGCCGTTACCCCACC
	9	GTAGTTAGCCGGAGCTTATTCTACAGGTACTGTCCTTTTTCTTCCCTGTCTAAAGCAGTTTACAATCCGAAAACCTTCTTCCTGCACGCGGCGTCACTGCGTCAGAGTTTCCTCCATTGCGCAAAATTCCCGACTGCTGCCTCCCGTAGGAGTCTGGGCCGTATCTCAGTCCCAATGTGGCCGTTGAACCTCTCAGTCCGGCTACTGATCGTCGCCTTGGTAGGCCGTTACCCCACC
	10	GTAGTTAGCCGGAGCTTATTCTACAGGTACTGTCCTTTTTCTTCCCTGTCTAAAGCAGTTTACAATCCGAAAACCTTCTTCCTGCACGCGGCGTCACTGCGTCAGAGTTTCCTCCATTGCGCAAAATTCCCGACTGCTGCCTCCCGTAGGAGTCTGGGCCGTATCTCAGTCCCAATGTGGCCGTTGAACCTCTCAGTCCGGCTACTGATCGTCGCCTTGGTAGGCCGTTACCCCACCAAC
	11	ATAGTTAGCCGGGGCTTCCTCCTTAGGTACTGTCTTGTATCTTCCCTAATGACAATAGTTTACAATCCGAAAACCTTCTTCCTATACGCGGCGTCACTGCGTCAGAGTTTCCTCCATTGCGCAATATTCCCGACTGCTGCCTCCCGTAGGAGTCTGGGCCGTATCTCAGTCCCAATGTGGCCGTTCAACCTCTCAGTCCGGCTACTGATCGTTGCCTTGGTAGGCCGTTGCCCC
	12	ATAGTTAGCCGGGGCTTCCTCCTTAGGTACTGTCTTGTATCTTCCCTAACGACAATAGTTTACAATCCGAAAACCTTCTTCCTATACGCGGCGTCACTGCGTCAGAGTTTCCTCCATTGCGCAATATTCCCGACTGCTGCCTCCCGTAGGAGTCTGGGCCGTATCTCAGTCCCAATGTGGCCGTTCAACCTCTCAGTCCGGCTACTGATCGTCGCCTTGGTAGGCCGTTGCCCCACC
	13	GTAGTTAGCCGGAGCTTCCTCCTTAGGTACTGTCTTAAATCTTCCCTAACGACAATAGTTTACAATCCGAAAACCTTCATCCTATACGCGGCGTCACTGCGTCAGAGTTTCCTCCATTGCGCAATATTCCCGACTGCTGCCTCCCGTAGGAGTCTGGGCCGTATCTCAGTCCCAATGTGGCCGTTCAACCTCTCAGTCCGGCTACTGATCGTCACCTTGGTAGGCCGTTACCCCACCAAC
	14	ATAGTTAGCCGGGGCTTCCTCCTTAGGTACTGTCTTGTATCTTCCCTAATGACAATAGTTTACAATCCGAAAACCTTCTTCCTATACGCGGCGTCACTGCGTCAGAGTTTCCTCCATTGCGCAATATTCCCGACTGCTGCCTCCCGTAGGAGTCTGGGCCGTATCTCAGTCCCAATGTGGCCGTTCAACCTCTCAGTCCGGCTACTGATCGTTGCCTTGGTAGGCCATTACCCC
	15	ATAGTTAGCCGGTGCTTATTCTTTAAGTACTGTCTTGTATCTTCCTTAACTAAAGCAGTTTACAATCCGAAAACCTTCTTCCTGCACGCGGCGTCACTGCGTCAGAGTTTCCTCCATTGCGCAATATTCCCGACTGCTGCCTCCCGTAGGAGTCTGGGCCGTATCTCAGTCCCAATGTGGCCGTTCAACCTCTCAGTCCGGCTACTGATCGTCGACTTGGTAGGCCGTTACCCCACC
	16	ATAGTTAGCCGGGGCTTCCTCCTTAGGTACTGTCTTGTATCTTCCCTAATGACAATAGTTTACAATCCGAAAACCTTCTTCCTATACGCGGCGTCACTGCGTCAGAGTTTCCTCCATTGCGCAATATTCCCGACTGCTGCCTCCCGTAGGAGTCTGGGCCGTATCTCAGTCCCAATGTGGCCGTTCAACCTCTCAGTCCGGCTACTGATCGTTGCCTTGGTAGGCCATTACCCCACC
	17	GTAGTTAGCCGGAGCTTCCTCCTTAGGTACTGTCTTTTATCTTCCCTAACGACAATAGTTTACAATCCGAAAACCTTCATCCTATACGCGGCGTCACTGCGTCAGAGTTTCCTCCATTGCGCAATATTCCCGACTGCTGCCTCCCGTAGGAGTCTGGGCCGTATCTCAGTCCCAATGTGGCCGTTCAACCTCTCAGTCCGGCTACTGATCGTCGCCTTGGTAGGCCGTTACCCCACC
	18	GTAGTTAGCCGGAGCTTATTCTACAGGTACTGTCCTTTTTCTTCCCTGTCTAAAGCAGTTTACAATCCGAAAACCTTCTTCCTGCACGCGGCGTCACTGCGTCAGAGTTTCCTCCATTGCGCAAAATTCCCGACTGCTGCCTCCCGTAGGAGTCTGGGCCGTATCTCAGTCCCAATGTGGCCGTTTAACCTCTCAGTCCGGCTACTGATCGTCGCCTTGGTAGGCCATTACCCCACCAAC
	19	GTAGTTAGCCGGAGCTTATTCTACAGGTACTGTCCTTTTTCTTCCCTGTCTAAAGCAGTTTACAATCCGAAAACCTTCTTCCTGCACGCGGCGTCACTGCGTCAGAGTTTCCTCCATTGCGCAATATTCCCGACTGCTGCCTCCCGTAGGAGTCTGGGCCGTATCTCAGTCCCAATGTGGCCGTTTAACCTCTCAGTCCGGCTACTGATCGTCGCCTTGGTATGCCGTTACCA
	20	GTAGTTAGCCGGAGCTTATTCTACAGGTACTGTCTTTTTTCTTCCCTGTCTAAAGCAGTTTACAATCCGAAAACCTTCTTCCTGCACGCGGCGTCACTGCGTCAGAGTTTCCTCCATTGCGCAATATTCCCGACTGCTGCCTCCCGTAGGAGTCTGGGCCGTATCTCAGTCCCAATGTGGCCGTTTAACCTCTCAGTCCGGCTACTGATCGTTGCCTTGGTAGGCCGTTACCCCACCAACTAG
	21	GTAGTTAGCCGGAGCTTATTCTATAGGTACCGTCATTTGTTTCTTCCCTATCTAAAGCAGTTTACAATCCGAAAACCTTCATCCTGCACGCGGCGTCACTGCGTCAGAGTTTCCTCCATTGCGCAATATTCCCGACTGCTGCCTCCCGTAGGAGTCTGGGCCGTATCTCAGTCCCAATGTGGCCGTTTAACCTCTCAGTCCGGCTACTGATCATCACCTTGGTAGGCCGTTACCCC
	22	GTAGTTAGCCGGAGCTTATTCTACAGGTACTGTCTTTTTTCTTCCCTGTCTAAAGCAGTTTACAATCCGAAAACCTTCTTCCTGCACGCGGCGTCACTGCGTCAGAGTTTCCTCCATTGCGCAATATTCCCGACTGCTGCCTCCCGTAGGAGTCTGGGCCGTATCTCAGTCCCAATGTGGCCGTCTAACCTCTCAGTCCGGCTACTGATCGTCGTCTTGGTAGGCCGTTACCCCACCAACTAAC
	23	GTAGTTAGCCGGAGCTTCCTCCTTAGGTACTGTCTTTTATCTTCCCTAACGACAATAGTTTACAATCCGAAAACCTTCATCCTATACGCGGCGTCACTGCGTCAGAGTTTCCTCCATTGCGCAATATTCCCGACTGCTGCCTCCCGTAGGAGTCTGGGCCGTATCTCAGTCCCAATGTGGCCGTTCAACCTCTCAGTCCGGCTACTGATCGTCGCCTTGGTAGGCCGTTACCCCACCAACTAG
	24	GTAGTTAGCCGGAGCTTATTCTACAGGTACTGTCCTTTTTCTTCCCTGTCTAAAGCAGTTTACAATCCGAAAACCTTCTTCCTGCACGCGGCGTCACTGCGTCAGAGTTTCCTCCATTGCGCAAAATTCCCGACTGCTGCCTCCCGTAGGAGTCTGGGCCGTATCTCAGTCCCAATGTGGCCGTTGAACCTCTCAGTCCGGCTACTGATCGTCGCCTTGGTAGGCCGTTACCCCACCAACTAGC
	25	GTAGTTAGCCGGAGCTTCCTCCTTAGGTACTGTCTTAAATCTTCCCTAACGACAATAGTTTACAATCCGAAAACCTTCATCCTATACGCGGCGTCACTGCGTCAGAGTTTCCTCCATTGCGCAATATTCCCGACTGCTGCCTCCCGTAGGAGTCTGGGCCGTATCTCAGTCCCAATGTGGCCGTTCAACCTCTCAGTCCGGCTACTGATCGTCACCTTGGTAGGCCGTTACCCCACC
	26	GTAGTTAGCCGGAGCTTATTCTACAGGTACTGTCCTTTTTCTTCCCTGTCTAAAGCAGTTTACAATCCGAAAACCTTCTTCCTGCACGCGGCGTCACTGCGTCAGAGTTTCCTCCATTGCGCAATATTCCCGACTGCTGCCTCCCGTAGGAGTCTGGGCCGTATCTCAGTCCCAATGTGGCCGTTTAACCTCTCAGTCCGGCTACTGATCGTCGCCTTGGTGTGCCGTTACCACACC
	27	ATAGTTAGCCGGGGCTTCCTCTTTAGGTACAGTCTTTTATCTTCCCTAATGACAATAGTTTACAATCCGAGAACCTTCATCCTATACGCGGCGTCACTGCGTCAGAGTTTCCTCCATTGCGCAATATTCCCGACTGCTGCCTCCCGTAGGAGTCTGGGCCGTATCTCAGTCCCAATGTGGCCGTTCAACCTCTCAGTCCGGCTACTGATCGTCGCCATGGTAGG
	28	GTAGTTAGCCGGAGCTTATTCTATAGGTACCGTCATTTGTTTCTTCCCTATCTAAAGCAGTTTACAATCCGAAAACCTTCATCCTGCACGCGGCGTCACTGCGTCAGAGTTTCCTCCATTGCGCAATATTCCCGACTGCTGCCTCCCGTAGGAGTCTGGGCCGTATCTCAGTCCCAATGTGGCCGTTTAACCTCTCAGTCCGGCTACTGATCATCACCTTGGTAGGCCG
	29	GTAGTTAGCCGGAGCTTATTCTACAGGTACTGTCTTTTTTCTTCCCTGTCTAAAGCAGTTTACAATCCGAAAACCTTCTTCCTGCACGCGGCGTCACTGCGTCAGAGTTTCCTCCATTGCGCAATATTCCCGACTGCTGCCTCCCGTAGGAGTCTGGGCCGTATCTCAGTCCCAATGTGGCCGTTTAACCTCTCAGTCCGGCTACTGATCGTTGCCTTGGTAGGCCGTTACCCCACCAAC
	30	GTAGTTAGCCGGAGCTTCCTCCTTAGGTACTGTCTTAAATCTTCCCTAACGACAATAGTTTACAATCCGAAAACCTTCATCCTATACGCGGCGTCACTGCGTCAGAGTTTCCTCCATTGCGCAATATTCCCGACTGCTGCCTCCCGTAGGAGTCTGGGCCGTATCTCAGTCCCAATGTGGCCGTTCAACCTCTCAGTCCGGCTACTGATCGTCACCTTGGTAGGCCGTTACCCCACCAACTAG
	31	GTAGTTAGCCGGAGCTTATTCTACAGGTACTGTCCTTTTTCTTCCCTGTCTAAAGCAGTTTACAATCCGAAAACCTTCTTCCTGCACGCGGCGTCACTGCGTCAGAGTTTCCTCCATTGCGCAATATTCCCGACTGCTGCCTCCCGTAGGAGTCTGGGCCGTATCTCAGTCCCAATGTGGCCGTTTAACCTCTCAGTCCGGCTACTGATCGTCGCCTTGGTATGCCGTTACCACACC
	32	ATAGTTAGCCGGGGCTTCCTCCTTAGGTACTGTCTTGTATCTTCCCTAACGACAATAGTTTACAATCCGAAAACCTTCTTCCTATACGCGGCGTCACTGCGTCAGAGTTTCCTCCATTGCGCAATATTCCCGACTGCTGCCTCCCGTAGGAGTCTGGGCCGTATCTCAGTCCCAATGTGGCCGTTCAACCTCTCAGTCCGGCTACTGATCGTCGCCTTGGTAGGCCGTTACCCCACCAACTAG
	33	ATAGTTAGCCGGGGCTTCCTCCTTAGGTACTGTCTTGTATCTTCCCTAACGACAATAGTTTACAATCCGAAAACCTTCTTCCTATACGCGGCGTCACTGCGTCAGAGTTTCCTCCATTGCGCAATATTCCCGACTGCTGCCTCCCGTAGGAGTCTGGGCCGTATCTCAGTCCCAATGTGGCCGTTCAACCTCTCAGTCCGGCTACTGATCGTCGCCTTGGTAGGCCGTTACCCCACCAAC
	34	GTAGTTAGCCGGAGCTTATTCTACAGGTACTGTCTTTTTCTTCCCTGTCTAAAGCAGTTTACAATCCGAAAACCTTCTTCCTGCACGCGGCGTCACTGCGTCAGAGTTTCCTCCATTGCGCAATATTCCCGACTGCTGCCTCCCGTAGGAGTCTGGGCCGTATCTCAGTCCCAATGTGGCCGTTGAACCTCTCAGTCCGGCTACTGATCGTCGACTTGGTAGGCCGTTACCCC
	35	GTAGTTAGCCGGAGCTTATTCTACAGGTACCGTCATTTGTTTCGTCCCTGTCTAAAGCAGTTTACAATCCGAAAACCTTCTTCCTGCACGCGGCGTCACTGCGTCAGAGTTTCCTCCATTGCGCAATATTCCCGACTGCTGCCTCCCGTAGGAGTCTGGGCCGTATCTCAGTCCCAATGTGGCCGTTCAACCTCTCAGTCCGGCTACTGATCATCGACTTGGTAGGCC
	36	ATAGTTAGCCGGGGCTTCCTCCTTAGGTACTGTCTTGTATCTTCCCTAATGACAATAGTTTACAATCCGAAAACCTTCTTCCTATACGCGGCGTCACTGCGTCAGAGTTTCCTCCATTGCGCAATATTCCCGACTGCTGCCTCCCGTAGGAGTCTGGGCCGTATCTCAGTCCCAATGTGGCCGTTCAACCTCTCAGTCCGGCTACTGATCGTTGCCTTGGTAGGCCGTTGCCCCACCAAC
	37	GTAGTTAGCCGGAGCTTATTCTACAGGTACTGTCCTTTTTCTTCCCTGTCTAAAGCAGTTTACAATCCGAAAACCTTCTTCCTGCACGCGGCGTCACTGCGTCAGAGTTTCCTCCATTGCGCAAAATTCCCGACTGCTGCCTCCCGTAGGAGTCTGGGCCGTATCTCAGTCCCAATGTGGCCGTTGAACCTCTCAGTCCGGCTACTGATCGTCGCCTTGGTAGGCCATTACCCCACC
	38	ATAGTTAGCCGGAGCTTCCTCCTTAGGTACTGTCTTTTATCTTCCCTAACGACAATAGTTTACAATCCGAAAACCTTCTTCCTATACGCGGCGTCACTGCGTCAGAGTTTCCTCCATTGCGCAATATTCCCGACTGCTGCCTCCCGTAGGAGTCTGGGCCGTATCTCAGTCCCAATGTGGCCGTTCAACCTCTCAGTCCGGCTACTGATCGTCGCCTTGGTAGGCCGTTGCCCCACCAAC
	39	GTAGTTAGCCGGAGCTTCCTCCTTAGGTACTGTCTTAAATCTTCCCTAACGACAATAGTTTACAATCCGAAAACCTTCATCCTATACGCGGCGTCACTGCGTCAGAGTTTCCTCCATTGCGCAATATTCCCGACTGCTGCCTCCCGTAGGAGTCTGGGCCGTATCTCAGTCCCAATGTGGCCGTTCAACCTCTCAGTCCGGCTACTGATCGTCACCTTGGTAGGCCGTTACCCCACCAACTAGTTAA
	40	GTAGTTAGCCGGAGCTTATTCTACAGGTACCGTCATTTGTTTCGTCCCTGTCTAAAGCAGTTTACAATCCGAAAACCTTCTTCCTGCACGCGGCGTCACTGCGTCAGAGTTTCCTCCATTGCGCAATATTCCCGACTGCTGCCTCCCGTAGGAGTCTGGGCCGTATCTCAGTCCCAATGTGGCCGTTTAACCTCTCAGTCCGGCTACTGATCATCGTCTTGGTAGGCCGTTACCCCACCAAC
	41	ATAGTTAGCCGGGGCTTCCTCCTTAGGTACTGTCTTGTATCTTCCCTAATGACAATAGTTTACAATCCGAAAACCTTCTTCCTATACGCGGCGTCACTGCGTCAGAGTTTCCTCCATTGCGCAATATTCCCGACTGCTGCCTCCCGTAGGAGTCTGGGCCGTATCTCAGTCCCAATGTGGCCGTTCAACCTCTCAGTCCGGCTACTGATCGTTGCCTTGGTAGGCCGTTACCCCACCAAC
	42	GTAGTTAGCCGGAGCTTATTCTACAGGTACTGTCTTTTTCTTCCCTGTCTAAAGCAGTTTACAATCCGAAAACCTTCTTCCTGCACGCGGCGTCACTGCGTCAGAGTTTCCTCCATTGCGCAATATTCCCGACTGCTGCCTCCCGTAGGAGTCTGGGCCGTATCTCAGTCCCAATGTGGCCGTTGAACCTCTCAGTCCGGCTACTGATCGTCGACTTGGTAGGCCG
	43	ATAGTTAGCCGGGGCTTCCTCTTTAGGTACAGTCTTTTATCTTCCCTAATGACAATAGTTTACAATCCGAGAACCTTCATCCTATACGCGGCGTCACTGCGTCAGAGTTTCCTCCATTGCGCAATATTCCCGACTGCTGCCTCCCGTAGGAGTCTGGGCCGTATCTCAGTCCCAATGTGGCCGTTCAACCTCTCAGTCCGGCTACTGATCGTCGCCATGGTAGGCCGTTACCCCACC
	44	GTAGTTAGCCGGAGCTTATTCTACAGGTACTGTCCTTTTTCTTCCCTGTCTAAAGCAGTTTACAATCCGAAAACCTTCTTCCTGCACGCGGCGTCACTGCGTCAGAGTTTCCTCCATTGCGCAATATTCCCGACTGCTGCCTCCCGTAGGAGTCTGGGCCGTATCTCAGTCCCAATGTGGCCGTTTAACCTCTCAGTCCGGCTACTGATCGTCGCCTTGGTATGCCGTTACCATACC
	45	ATAGTTAGCCGGGGCTTCCTCCTTAGGTACTGTCTTGTATCTTCCCTAATGACAATAGTTTACAATCCGAAAACCTTCTTCCTATACGCGGCGTCACTGCGTCAGAGTTTCCTCCATTGCGCAATATTCCCGACTGCTGCCTCCCGTAGGAGTCTGGGCCGTATCTCAGTCCCAATGTGGCCGTTCAACCTCTCAGTCCGGCTACTGATCGTTGCCTTGGTAGGCCGTTGCCCCACC
	46	ATAGTTAGCCGGGGCTTCCTCCTTAGGTACTGTCTTGTATCTTCCCTAACGACAATAGTTTACAATCCGAAAACCTTCTTCCTATACGCGGCGTCACTGCGTCAGAGTTTCCTCCATTGCGCAATATTCCCGACTGCTGCCTCCCGTAGGAGTCTGGGCCGTATCTCAGTCCCAATGTGGCCGTTCAACCTCTCAGTCCGGCTACTGATCGTAGTCTTGGTAGGCCGTTACCCCACC
	47	ATAGTTAGCCGGGGCTTCCTCCTTAGGTACTGTCTTTTATCTTCCCTAACGACAATAGTTTACAATCCGAAAACCTTCTTCCTATACGCGGCGTCACTGCGTCAGAGTTTCCTCCATTGCGCAATATTCCCGACTGCTGCCTCCCGTAGGAGTCTGGGCCGTATCTCAGTCCCAATGTGGCCGTTCAACCTCTCAGTCCGGCTACTGATCGTCGCCTTGGTAGGCCGTTACCCCACCAACTAGC
	48	GTAGTTAGCCGGAGCTTATTCTACAGGTACTGTCCTTTTTCTTCCCTGTCTAAAGCAGTTTACAATCCGAAAACCTTCTTCCTGCACGCGGCGTCACTGCGTCAGAGTTTCCTCCATCGCGCAAAATTCCCGACTGCTGCCTCCCGTAGGAGTCTGGGCCGTATCTCAGTCCCAATGTGGCCGTTGAACCTCTCAGTCCGGCTACTGATCGTTGCCTTGGTATGCCATTACC
	49	GTAGTTAGCCGGAGCTTATTCTACAGGTACTGTCCTTTTTCTTCCCTGTCTAAAGCAGTTTACAATCCGAAAACCTTCTTCCTGCACGCGGCGTCACTGCGTCAGAGTTTCCTCCATTGCGCAAAATTCCCGACTGCTGCCTCCCGTAGGAGTCTGGGCCGTATCTCAGTCCCAATGTGGCCGTTGAACCTCTCAGTCCGGCTACTGATCGTCGCCTTGGTAGGCCTTTACCCCACCAACTAG
	50	GTAGTTAGCCGGAGCTTATTCTACAGGTACTGTCCTTTTTCTTCCCTGTCTAAAGCAGTTTACAATCCGAAAACCTTCTTCCTGCACGCGGCGTCACTGCGTCAGAGTTTCCTCCATTGCGCAATATTCCCGACTGCTGCCTCCCGTAGGAGTCTGGGCCGTATCTCAGTCCCAATGTGGCCGTTCAACCTCTCAGTTCGGCTACTGATCATTGACTTGGTAAG
	51	GTAGTTAGCCGGAGCTTATTCTACAGGTACTGTCCTTTTTCTTCCCTGTCTAAAGCAGTTTACAATCCGAAAACCTTCTTCCTGCACGCGGCGTCACTGCGTCAGAGTTTCCTCCATTGCGCAATATTCCCGACTGCTGCCTCCCGTAGGAGTCTGGGCCGTATCTCAGTCCCAATGTGGCCGTTTAACCTCTCAGTCCGGCTACTGATCGTCGCCTTGGTATGCCGTTACC
	52	GTAGTTAGCCGGAGCTTCCTCCTTAGGTACTGTCTTTTATCTTCCCTAACGACAATAGTTTACAATCCGAAAACCTTCATCCTATACGCGGCGTCACTGCGTCAGAGTTTCCTCCATTGCGCAATATTCCCCACTGCTGCCTCCCGTAGGAGTCTGGGCCGTATCTCAGTCCCAATGTGGCCGTTCAACCTCTCAGTCCGGCTACTGATCGTCGACTTGGTAGGCCGTTACCCCACCAAC
	53	GTAGTTAGCCGGAGCTTATTCTACAGGTACTGTCTTTTTCTTCCCTGTCTAAAGCAGTTTACAATCCGAAAACCTTCTTCCTGCACGCGGCGTCACTGCGTCAGAGTTTCCTCCATTGCGCAATATTCCCGACTGCTGCCTCCCGTAGGAGTCTGGGCCGTATCTCAGTCCCAATGTGGCCGTTGAACCTCTCAGTCCGGCTACTGATCGTCGACTTGGTAGGCCGTTACCCCACCAACTA
	54	ATAGTTAGCCGGGGCTTCCTCCTTAGGTACTGTCTTGTATCTTCCCTAACGACAATAGTTTACAATCCGAAAACCTTCTTCCTATACGCGGCGTCACTGCGTCAGAGTTTCCTCCATTGCGCAATATTCCCGACTGCTGCCTCCCGTAGGAGTCTGGGCCGTATCTCAGTCCCAATGTGGCCGTTCAACCTCTCAGTCCGGCTACTGATCGTCGCCTTGGTAGGCCGTTGCCCCACCAAC
	55	GTAGTTAGCCGGAGCTTCCTCCTTAGGTACTGTCCTTTCTCTTCCCTAACGACAATAGTTTACAATCCGAAGACCTTCATCCTATACGCGGCGTCACTGCGTCAGAGTTTCCTCCATTGCGCAATATTCCCGACTGCTGCCTCCCGTAGGAGTCTGGGCCGTATCTCAGTCCCAATGTGGCCGTTCAACCTCTCAGTCCGGCTACTGATCGTCGACTTGGTAGGCCGTTACCCCACC
	56	GTAGTTAGCCGGAGCTTATTCTACAGGTACCGTCATTTGTTTCGTCCCTGTCTAAAGCAGTTTACAATCCGAAAACCTTCTTCCTGCACGCGGCGTCACTGCGTCAGAGTTTCCTCCATTGCGCAATATTCCCGACTGCTGCCTCCCGTAGGAGTCTGGGCCGTATCTCAGTCCCAATGTGGCCGTTTAACCTCTCAGTCCGGCTACTGATCATCGTCTTGGTAGGCCGTTACCCCACC
	57	GTAGTTAGCCGGAGCTTATTCTACAGGTACTGTCTTTTTTCTTCCCTGTCTAAAGCAGTTTACAATCCGAAAACCTTCTTCCTGCACGCGGCGTCACTGCGTCAGAGTTTCCTCCATTGCGCAATATTCCCGACTGCTGCCTCCCGTAGGAGTCTGGGCCGTATCTCAGTCCCAATGTGGCCGTTTAACCTCTCAGTCCGGCTACTGATCGTTGCCTTGGTAGGCCGTTACCCCACC
	58	GTAGTTAGCCGGAGCTTATTCTACAGGTACTGTCTTTTTTCTTCCCTGTCTAAAGCAGTTTACAATCCGAAAACCTTCTTCCTGCACGCGGCGTCACTGCGTCAGAGTTTCCTCCATTGCGCAATATTCCCGACTGCTGCCTCCCGTAGGAGTCTGGGCCGTATCTCAGTCCCAATGTGGCCGTTTAACCTCTCAGTCCGGCTACTGATCGTCGCCTTGGTAGGCCATTACCCCACCAAC
	59	GTAGTTAGCCGGAGCTTATTCTACAGGTACTGTCCTTTTTCTTCCCTGTCTAAAGCAGTTTACAATCCGAAAACCTTCTTCCTGCACGCGGCGTCACTGCGTCAGAGTTTCCTCCATTGCGCAAAATTCCCGACTGCTGCCTCCCGTAGGAGTCTGGGCCGTATCTCAGTCCCAATGTGGCCGTTTAACCTCTCAGTCCGGCTACTGATCGTCGCCTTGGTAGGCCATTACCCCACCAACTATC
	60	ATAGTTAGCCGGGGCTTCCTCCTTAGGTACTGTCTTGTATCTTCCCTAACGACAATAGTTTACAATCCGAAAACCTTCTTCCTATACGCGGCGTCACTGCGTCAGAGTTTCCTCCATTGCGCAATATTCCCGACTGCTGCCTCCCGTAGGAGTCTGGGCCGTATCTCAGTCCCAATGTGGCCGTTCAACCTCTCAGTCCGGCTACTGATCGTCGCCTTGGTAGGCCGTTACCCCACCAACTAGC
	61	GTAGTTAGCCGGAGCTTATTCTACAGGTACTGTCATTCTTCTTCCCTGTCTAAAGCAGTTTACGATCCGAAAACCTTCTTCCTGCACGCGGCGTCACTGCGTCAGAGTTCCCTCCATTGCGCAATATTCCCGACTGCTGCCTCCCGTAGGAGTCTGGGCCGTATCTCAGTCCCAATGTGGCCGTTCAATCTCTCAATCCGGCTACTGATCGTCGCCTAGGTAGG
	62	GTAGTTAGCCGGAGCTTATTCTACAGGTACTGTCATTCTTCTTCCCTGTCTAAAGCAGTTTACAATCCGAAAACCTTCTTCCTGCACGCGGCGTCACTGCGTCAGAGTTTCCTCCATTGCGCAATATTCCCGACTGCTGCCTCCCGTAGGAGTCTGGGCCGTATCTCAGTCCCAATGTGGCCGTTCAATCTCTCAATCCGGCTACTGATCGTCGCCTTGGTA
	63	ATAGTTAGCCGGAGCTTCCTCCTGAGGTACTGTCAATTTCTTCCCTCATGACAATAGTTTACAATCCGAAAACCTTCTTCCTATACGCGGCGTCACTGCGTCAGAGTTTCCTCCATTGCGCAATATTCCCGACTGCTGCCTCCCGTAGGAGTCTGGGCCGTATCTCAGTCCCAATGTGGCCGTTCAACCTCTCAGTCCGGCTACTGATCGTCGCCTTGGTAGGCCGTTG
	64	ATAGTTAGCCGGGGCTTCCTCCTTAGGTACTGTCTCGTATCTTCCCTAATGACAATAGTTTACAATCCGAAAACCTTCTTCCTATACGCGGCGTCACTGCGTCAGAGTTTCCTCCATTGCGCAATATTCCCGACTGCTGCCTCCCGTAGGAGTCTGGGCCGTATCTCAGTCCCAATGTGGCCGTTCAACCTCTCAGTCCGGCTACTGATCGTTGCCTTGGTAGGCCGTTACCCCACC
	65	GTAGTTAGCCGGAGCTTATTCTACAGGTACTGTCCTTTTTCTTCCCTGTCTAAAGCAGTTTACAATCCGAAAACCTTCTTCCTGCACGCGGCGTCACTGCGTCAGAGTTTCCTCCATTGCGCAAAATTCCCGACTGCTGCCTCCCGTAGGAGTCTGGGCCGTATCTCAGTCCCAATGTGGCCGTTGAACCTCTCAGTCCGGCTACTGATCGTCGCCTTGGTAGGCCATTACCCCACCAAC
	66	GTAGTTAGCCGGAGCTTATTCTACAGGTACTGTCCTTTTTCTTCCCTGTCTAAAGCAGTTTACAATCCGAAAACCTTCTTCCTGCACGCGGCGTCACTGCGTCAGAGTTTCCTCCATTGCGCAATATTCCCGACTGCTGCCTCCCGTAGGAGTCTGGGCCGTATCTCAGTCCCAATGTGGCCGTTTAACCTCTCAGTCCGGCTACTGATCGTCGCCTTGGTATGCCA
	67	GTAGTTAGCCGGAGCTTATTCTACAGGTACTGTCTTTTTCTTCCCTGTCTAAAGCAGTTTACAATCCGAAAACCTTCTTCCTGCACGCGGCGTCACTGCGTCAGAGTTTCCTCCATTGCGCAATATTCCCGACTGCTGCCTCCCGTAGGAGTCTGGGCCGTATCTCAGTCCCAATGTGGCCGTTGAACCTCTCAGTCCGGCTACTGATCGTTGACTTGGTAGGCCGTTACCCCACCAAC
	68	ATAGTTAGCCGGGGCTTCCTCCTTAGGTACTGTCTTGTATCTTCCCTAACGACAATAGTTTACAATCCGAAAACCTTCTTCCTATACGCGGCGTCACTGCGTCAGAGTTGCCTCCATTGCGCAATATTCCCGACTGCTGCCTCCCGTAGGAGTCTGGGCCGTATCTCAGTCCCAATGTGGCCGTTCAACCTCTCAGTCCGGCTACTGATCGTCGCCTTGGTAGGCCGTTACCCCACC
	69	GTAGTTAGCCGGAGCTTATTCTACAGGTACTGTCCTTTTTCTTCCCTGTCTAAAGCAGTTTACAATCCGAAAACCTTCTTCCTGCACGCGGCGTCACTGCGTCAGAGTTTCCTCCATTGCGCAAAATTCCCGACTGCTGCCTCCCGTAGGAGTCTGGGCCGTATCTCAGTCCCAATGTGGCCGTTGAACCTCTCAGTCCGGCTACTGATCGTCGCCTTGGTAGGCCGTTACCCC
	70	GTAGTTAGCCGGAGCTTATTCTACAGGTACTGTCCTTTTTCTTCCCTGTCTAAAGCAGTTTACAATCCGAAAACCTTCTTCCTGCACGCGGCGTCACTGCGTCAGAGTTTCCTCCATTGCGCAAAATTCCCGACTGCTGCCTCCCGTAGGAGTCTGGGCCGTATCTCAGTCCCAATGTGGCCGTTGAACCTCTCAGTCCGGCTACTGATCATCGCCTTGGTAGGCCGTTACCCTTCC
	71	ATAGTTAGCCGGAGCTTCCTCCTGAGGTACTGTCAATTTCTTCCCTCATGACAATAGTTTACAATCCGAAAACCTTCTTCCTATACGCGGCGTCACTGCGTCAGAGTTTCCTCCATTGCGCAATATTCCCGACTGCTGCCTCCCGTAGGAGTCTGGGCCGTATCTCAGTCCCAATGTGGCCGTTCAACCTCTCAGTCCGGCTACTGATCGTCGCCTTGGTAGGCCG
	72	ATAGTTAGCCGGTGCTTCCTCTTTAGGTACAGTCTTTTATCTTCCCTAATGACAATAGTTTACAATCCGAAAACCTTCATCCTATACGCGGCGTCACTGCGTCAGAGTTTCCTCCATTGCGCAATATTCCCGACTGCTGCCTCCCGTAGGAGTCTGGGCCGTATCTCAGTCCCAATGTGGCCGTTCAACCTCTCAGTCCGGCTACTGATCGTCGCCTTGGTAGGCCA
	73	GTAGTTAGCCGGAGCTTATTCTATAGGTACCGTCATTTGTTTCTTCCCTATCTAAAGCAGTTTACAATCCGAAAACCTTCATCCTGCACGCGGCGTCACTGCGTCAGAGTTTCCTCCATTGCGCAATATTCCCGACTGCTGCCTCCCGTAGGAGTCTGGGCCGTATCTCAGTCCCAATGTGGCCGTTTAACCTCTCAGTCCGGCTACTGATCATCACCTTGGTGGG
	74	ATAGTTAGCCGGAGCTTCCTCCTGAGGTACTGTCAATTTCTTCCCTCACGACAATAGTTTACAATCCGAAAACCTTCTTCCTATACGCGGCGTCACTGCGTCAGAGTTTCCTCCATTGCGCAATATTCCCGACTGCTGCCTCCCGTAGGAGTCTGGGCCGTATCTCAGTCCCAATGTGGCCGTTCAACCTCTCAGTCCGGCTACTGATCGTCGCCTTGGTAGGCCGTTG
	75	GTAGTTAGCCGGGGCTTCCTCTTTAGGTACAGTCTTTTATCTTCCCTAATGACAATAGTTTACAATCCGAGAACCTTCATCCTATACGCGGCGTCACTGCGTCAGAGTTTCCTCCATTGCGCAATATTCCCGACTGCTGCCTCCCGTAGGAGTCTGGGCCGTATCTCAGTCCCAATGTGGCCGTTCAACCTCTCAGTCCGGCTACTGATCGTCGCCATGGTAGGCCGTTACCCCACC
	76	GTAGTTAGCCGGAGCTTATTCTACAGGTACTGTCCTTTTTCTTCCCTGTCTAAAGCAGTTTACAATCCGAAAACCTTCTTCCTGCACGCGGCGTCACTGCGTCAGAGTTTCCTCCATTGCGCGAAAATTCCCGACTGCTGCCTCCCGTAGGAGTCTGGGCCGTATCTCAGTCCCAATGTGGCCGTTGAACCTCTCAGTCCGGCTACTGATCGTCGCCTTGGTAGGCCGTTACCCCACCAAC
	77	GTAGTTAGCCGGAGCTTATTCTACAGGTACTGTCCTTTTTCTTCCCTGTCTAAAGCAGTTTACAATCCGAAAACCTTCTTCCTGCACGCGGCGTCACTGCGTCAGAGTTTCCTCCATTGCGCAAAATTCCCGACTGCTGCCTCCCGTAGGAGTCTGGGCCGTATCTCAGTCCCAATGTGGCCGTTGAACCTCTCAGTCCGGCTACTGATCGTCGCCTTGGTGGGCCGTTACCCCTCCAACTAGC
	78	GTAGTTAGCCGGAGCTTCCTCCTTAGGTACTGTCTTTTATCTTCCCTAACGACAATAGTTTACAATCCGAAAACCTTCATCCTATACGCGGCGTCACTGCGTCAGAGTTTCCTCCATTGCGCAATATTCCCGACTGCTGCCTCCCGTAGGAGTCTGGGCCGTATCTCAGTCCCAATGTGGCCGTTCAACCTCTCAGTCCGGCTACTGATCGTGGTCTTGGTAGGCCGTTACCCCACCAAC
	79	GTAGTTAGCCGGAGCTTATTCTACAGGTACTGTCCTTTTTCTTCCCTGTCTAAAGCAGTTTACAATCCGAAAACCTTCTTCCTGCACGCGACGTCACTGCGTCAGAGTTTCCTCCATTGCGCAATATTCCCGACTGCTGCCTCCCGTAGGAGTCTGGGCCGTATCTCAGTCCCAATGTGGCCGTTTAACCTCTCAGTCCGGCTACTGATCGTCGCCTTGGTATGCCGTTACCACACC
	80	GTAGTTAGCCGGAGCTTCCTCCTAGGGTACTGTCTTTTATCTTCCCCTACGACAATAGTTTACAATCCGAAAACCTTCTTCCTATACGCGGCGTCACTGCGTCAGAGTTTCCTCCATTGCGCAATATTCCCGACTGCTGCCTCCCGTAGGAGTCTGGGCCGTATCTCAGTCCCAATGTGGCCGTTCAACCTCTCAGTCCGGCTACTGATCATTGACTTGGTAGGCCGTTACCCCACCAACTA
	81	ATAGTTAGCCGGAGCTTCCTCCTGAGGTACTGTCAATTTCTTCCCTCACGACAATAGTTTACAATCCGAAAACCTTCTTCCTATACGCGGCGTCACTGCGTCAGAGTTTCCTCCATTGCGCAATATTCCCGACTGCTGCCTCCCGTAGGAGTCTGGGCCGTATCTCAGTCCCAATGTGGCCGTTCAACCTCTCAGTCCGGCTACTGATCGTCGCCTTGGTAGGCCGTTACCCC
	82	ATAGTTAGCCGGGGCTTCCTCCTTAGGTACTGTCTTGTATCTTCCCTAATGACAATAGTTTACAATCCGAAAACCTTCTTCCTATACGCGGCGTCACTGCGTCAGAGTTTCCTCCATTGCGCAATATTCCCGACTGCTGCCTCCCGTAGGAGTCTGGGCCGTATCTCAGTCCCAATGTGGCCGTTCAACCTCTCAGTCCGGCTACTGATCGTTGCCTTGGTAGGCC
	83	ATAGTTAGCCGGAGCTTCCTCCTTAGGTACTGTCTTTTATCTTCCCTAACGACAATAGTTTACAATCCGAAAACCTTCTTCCTATACGCGGCGTCACTGCGTCAGAGTTTCCTCCATTGCGCAATATTCCCGACTGCTGCCTCCCGTAGGAGTCTGGGCCGTATCTCAGTCCCAATGTGGCCGTTCAACCTCTCAGTCCGGCTACTGATCGTCGCCTTGGTAGGCCGTTGCCCC
	84	GTAGTTAGCCGGAGCTTATTCTACAGGTACTGTCCTTTTTCTTCCCTGTCTAAAGCAGTTTACAATCCGAAAACCTTCTTCCTGCACGCGGCGTCACTGCGTCAGAGTTTCCTCCATTGCGCAATATTCCCGACTGCTGCCTCCCGTAGGAGTCTGGGCCGTATCTCAGTCCCAATGTGGCCGTTTAACCTCTCAGTCCGGCTACTGATCGTCGCCTTGGTATGCCGTTACCAC
	85	GTAGTTAGCCGGAGCTTCCTCCTTAGGTACTGTCTTTTATCTTCCCTAACGACAATAGTTTACAATCCGAAAACCTTCATCCTATACGCGGCGTCACTGCGTCAGAGTTTCCTCCATTGCGCAATATTCCCGACTGCTGCCTCCCGTAGGAGTCTGGGCCGTGTCTCAGTCCCAATGTGGCCGTTCAACCTCTCAGTCCGGCTACTGATCGTCGGCTTGGTGAGCCGTTACCTC
	86	GTAGTTAGCCGGAGCTTCCTCCTTAGGTACTGTCCTTTCTCTTCCCTAACGACAATAGTTTACAATCCGAAGACCTTCATCCTATACGCGGCGTCACTGCGTCAGAGTTTCCTCCATTGCGCAATATTCCCGACTGCTGCCTCCCGTAGGAGTCTGGGCCGTATCTCAGTCCCAATGTGGCCGTTCAACCTCTCAGTCCGGCTACTGATCGTCGACTTGGTGGGCCGTTACCCCACCAAC
	87	GTAGTTAGCCGGAGCTTATTCTACAGGTACTGTCCTTTTTCTTCCCTGTCTAAAGCAGTTTACAATCCGAAAACCTTCTTCCTGCACGCGGCGTCACTGCGTCAGAGTTTCCTCCATTGCGCAAAATTCCCGACTGCTGCCTCCCGTAGGAGTCTGGGCCGTATCTCAGTCCCAATGTGGCCGTTTAACCTCTCAGTCCGGCTACTGATCGTCGCCTTGGTAGGCCGTTACCCCACCAACTAG
	88	GTAGTTAGCCGGAGCTTCCTCCTTAGGTACTGTCTTTTATCTTCCCTAACGACAATAGTTTACAATCCGAAAACCTTCATCCTATACGCGGCGTCACTGCGTCAGAGTTTCCTCCATTGCGCAATATTCCCGACTGCTGCCTCCCGTAGGAGTCTGGGCCGTATCTCAGTCCCAATGTGGCCGTTCAACCTCTCAGTCCGGCTACTGATCGTTGCCTTGGTAGGCCGTTACCCCACCAAC
	89	GTAGTTAGCCGGAGCTTCCTCCTTAGGTACTGTCTTTTATCTTCCCTAACGACAATAGTTTACAATCCGAAAACCTTCATCCTATACGCGGCGTCACTGCGACAGAGTTTCCTCCATTGCGCAATATTCCCGACTGCTGCCTCCCGTAGGAGTCTGGGCCGTATCTCAGTCCCAATGTGGCCGTTCAACCTCTCAGTCCGGCTACTGATCGTCGCCTTGGTGGGCCGTTACCCCGCC
	90	GTAGTTAGCCGGAGCTTATTCTACAGGTACTGTCCTTTTTCTTCCCTGTCTAAAGCAGTTTACAATCCGAAAACCTTCTTCCTGCACGCGGCGTCACTGCGTCAGAGTTTCCTCCATTGCGCAAAATTCCCGACTGCTGCCTCCCGTAGGAGTCTGGGCCGTATCTCAGTCCCAATGTGGCCGTTTAACCTCTCAGTCCGGCTACTGATCGTCGCCTTGGTAGGCCATTACCCCACCAACTAG
	91	GTAGTTAGCCGGAGCTTATTCTACAGGTACTGTCATTTTTCTTCCCTGTCTAAAATAGTTTACAATCCTAAAACCTTCTTCCTATACGCGGCGTCACTGCGTCAGAGTTTCCTCCATTGCGCAATATTCCCGACTGCTGCCTCCCGTAGGAGTCTGGGCCGTATCTCAGTCCCAATGTGGCCGCAGAGCCTCTCAGCCCGGCTACTGATCGTTGCCTTGGTCAGCCG
	92	GTAGTTAGCCGGAGCTTTCTTCACAGGTACAGTCTTTTATCTTCCCTGTGGACAATAGTTTACAATCCGAAAACCTTCTTCCTATACGCGGCGTCACTGCGTCAGAGTTGCCTCCATTGCGCAATATTCCCGACTGCTGCCTCCCGTAGGAGTCTGGGCCGTATCTCAGTCCCAATGTGGCCGTTCAACCTCTCAGTCCGGCTACTGATCGTCGCCTTGGTAGGCCGTTG
	93	GTAGTTAGCCGGAGCTTCCTCCTTAGGTACTGTCTTTTATCTTCCCTAACGACAATAGTTTACAATCCGAAAACCTTCATCCTATACGCGGCGTCACTGCGTCAGAGTTTCCTCCATTGCGCAATATTCCCGACTGCTGCCTCCCGTAGGAGTCTGGGCCGTATCTCAGTCCCAATGTGGCCGTTCAACCTCTCAGTCCGGCTACTGATCGTCGCCTTGGTAGGCCGTTACCCCACCAACTAGC
	94	GTAGTTAGCCGGAGCTTCCTCCTTAGGTACTGTCTTTTATCTTCCCTAACGACAATAGTTTACAATCCGAAAACCTTCATCCTATACGCGGCGTCACTGCGTCAGAGTTTCCTCCATTGCGCAATATTCCCGACTGCTGCCTCCCGTAGGAGTCTGGGCCGTATCTCAGTCCCAATGTGGCCGTTCAACCTCTCAGTCCGGCTACTGATCGTCGACTTGGTGGGCCGTTACCCCGCCAAC
	95	GTAGTTAGCCGGAGCTTGTTCTACAGGTACTGTCCTTTTTCTTCCCTGTCTAAAGCAGTTTACAATCCGAAAACCTTCTTCCTGCACGCGGCGTCACTGCGTCAGAGTTTCCTCCATTGCGCAAAATTCCCGACTGCTGCCTCCCGTAGGAGTCTGGGCCGTATCTCAGTCCCAATGTGGCCGTTGAACCTCTCAGTCCGGCTACTGATCGTCGCCTTGGTAGGCCGTTACCCCACCAAC
	96	GTAGTTAGCCGGAGCTTATTCTACAGGTACTGTCCTTTTTCTTCCCTGTCTAAAGCAGTTTACAATCCGAAAACCTTCTTCCTGCACGCGGCGTCACTGCGTCAGAGTTTCCTCCATTGCGCAATATTCCCGACTGCTGCCTCCCGTAGGAGTCTGGGCCGTATCTCAGTCCCAATGTGGCCGGTCGCCCTCTCAGGCCGGCTACGGATCGTCGCTTTGGTGGGCCGTTACCCCGCCAACTGG
	97	GTAGTTAGCCGGAGCTTATTCTACAGGTACTGTCTTTTTTCTTCCCTGTCTAAAGCAGTTTACAATCCGAAAACCTTCATCCTGCACGCGGCGTCACTGCGTCAGAGTTTCCTCCATTGCGCAATATTCCCGACTGCTGCCTCCCGTAGGAGTCTGGGCCGTATCTCAGTCCCAATGTGGCCGTTTAACCTCTCAGTCCGGCTACTGATCGTCGCCTTGGTGGGCCGTTACCCCGCCAACC
	98	GTAGTTAGCCGGAGCTTATTCTACAGGTACCGTCATTTGTTTCGTCCCTGTCTAAAGCAGTTTACAATCCGAAAACCTTCTTCCTGCACGCGGCGTCACTGCGTCAGAGTTTCCTCCATTGCGCAATATTCCCGACTGCTGCCTCCCGTAGGAGTCTGGGCCGTATCTCAGTCCCAATGTGGCCGTTCAACCTCTCAGTCCGGCTACTGATCATCGACTTGGTAGG
	99	GTAGTTAGCCGGAGCTTCCTCCTAGGGTACTGTCTTGTATCTTCCCCTACGACAATAGTTTACAATCCGAAAACCTTCTTCCTATACGCGGCGTCACTGCGTCAGAGTTTCCTCCATTGCGCAATATTCCCGACTGCTGCCTCCCGTAGGAGTCTGGGCCGTATCTCAGTCCCAATGTGGCCGTTCAACCTCTCAGTCCGGCTACTGATCATTGACTTGGTAGGCCGTTACCCCACC
	100	GTAGTTAGCCGGAGCTTATTCTACAGGTACTGTCTTTTTTCTTCCCTGTCTAAAGCAGTTTACAATCCGAAAACCTTCTTCCTGCACGCGGCGTCACTGCGTCAGAGTTTCCTCCATTGCGCAATATTCCCGACTGCTGCCTCCCGTAGGAGTCTGGGCCGTATCTCAGTCCCAATGTGGCCGTTTAACCTCTCAGTCCGGCTACTGATCGTCGCCTTGGTAGGCCGTTACCTTACC
	101	GTAGTTAGCCGGAGCTTCCTCCTTAGGTACTGTCTTTTATCTTCCCTAACGACAATAGTTTACAATCCGAAAACCTTCATCCTATACGCGGCGTCACTGCGTCAGAGTTTCCTCCATTGCGCAATATTCCCGACTGCTGCCTCCCGTAGGAGTCTGGGCCGTATCTCAGTCCCAATGTGGCCGTTCAACCTCTCAGTCCGGCTACTGATCGTCGCCTTGGTGGGCCGTTGCCCCGCC
	102	GTAGTTAGCCGGAGCTTTCTTCACAGGTACAGTCTTTGATCTTCCCTGTGGACAATAGTTTACAATCCGAAAACCTTCTTCCTATACGCGGCGTCACTGCGTCAGAGTTGCCTCCATTGCGCAATATTCCCGACTGCTGCCTCCCGTAGGAGTCTGGGCCGTATCTCAGTCCCAATGTGGCCGTTCAACCTCTCAGTCCGGCTACTGATCGTCGCCTTGGTAGG
	103	GTAGTTAGCCGGAGCTTATTCTACAGGTACTGTCTTTTTTCTTCCCTGTCTAAAGCAGTTTACAATCCGAAAACCTTCTTCCTGCACGCGGCGTCACTGCGTCAGAGTTTCCTCCATTGCGCAATATTCCCGACTGCTGCCTCCCGTAGGAGTCTGGGCCGTATCTCAGTCCCAATGTGGCCGTTTAACCTCTCAGTCCGGCTACTGATCGTCGCCTTGGTAGGCCATTACCCCACCAACTAG
	104	GTAGTTAGCCGGAGCTTATTCTACAGGTACTGTCTTTTTCTTCCCTGTCTAAAGCAGTTTACAATCCGAAAACCTTCTTCCTGCACGCGGCGTCACTGCGTCAGAGTTTCCTCCATTGCGCAATATTCCCGACTGCTGCCTCCCGTAGGAGTCTGGGCCGTATCTCAGTCCCAATGTGGCCGTTGAACCTCTCAGTCCGGCTACTGATCGTTGACTTGGTGGGCCGTTACCTC
	105	ATAGTTAGCCGGGGCTTCCTCCTTAGGTACTGTCTTGTATCTTCCCTAACGACAATAGTTTACAATCCGAAAACCTTCTTCCTATACGCGGCGTCACTGCGTCAGAGTTTCCTCCATTGCGCAATATTCCCGACTGCTGCCTCCCGTAGGAGTCTGGGCCGTATCTCAGTCCCAATGTGGCCGTTCAACCTCTCAGTCCGGCTACTGATCGTCGCCATGGTGAGCCGTTACC
	106	GTAGTTAGCCGGAGCTTATTCTACAGGTACTGTCTTTTTTCTTCCCTGTCTAAAGCAGTTTACAATCCGAAAACCTTCTTCCTGCACGCGGCGTCACTGCGTCAGAGTTTCCTCCATTGCGCAAAATTCCCGACTGCTGCCTCCCGTAGGAGTCTGGGCCGTATCTCAGTCCCAATGTGGCCGTTGAACCTCTCAGTCCGGCTACTGATCGTTGCCTTGGTAGGCCATTACCCCACC
	107	GTAGTTAGCCGGAGCTTCCTCCTTAGGTACTGTCTTTTATCTTCCCTAACGACAATAGTTTACAATCCGAAAACCTTCATCCTATACGCGGCGTCACTGCGTCAGAGTTTCCTCCATTGCGCAATATTCCCGACTGCTGCCTCCCGTAGGAGTCTGGGCCGTATCTCAGTCCCAATGTGGCCGTTCAACCTCTCAGTCCGGCTACTGATCGTCGCCTTGGTAGGCCGTTACCCC
	108	GTAGTTAGCCGGAGCTTATTCTACAGGTACTGTCCTTTTTCTTCCCTGTCTAAAGCAGTTTACAATCCGAAAACCTTCTTCCTGCACGCGGCGTCACTGCGTCAGAGTTTCCTCCATTGCGCAATATTCCCGACTGCTGCCTCCCGTAGGAGTCTGGGCCGTATCTCAGTCCCAATGTGGCCGTTTAACCTCTCAGTCCGGCTACTGATCGTTGCCTTGGTATGCCGTTACCATACCAAC
	109	GTAGTTAGCCGGAGCTTATTCTACAGGTACTGTCCTTTTTCTTCCCTGTCTAAAGCAGTTTACAATCCGAAAACCTTCTTCCTGCACGCGGCGTCACTGCGTCAGAGTTTCCTCCATTGCGCAAAATTCCCGACTGCTGCCTCCCGTAGGAGTCTGGGCCGTATCTCAGTCCCAATGTGGCCGGTCACTCTCTCAAGCCGGCTACTGATCGTCGCCTTGGTGGGCCGTTACC
	110	ATAGTTAGCCGGGGCTTCCTCCTTAGGTACTGTCTTGTATCTTCCCTAATGACAATAGTTTACAATCCGAAAACCTTCTTCCTATACGCGGCGTCACTGCGTCAGAGTTTCCTCCATTGCGCAATATTCCCGACTGCTGCCTCCCGTAGGAGTCTGGGCCGTATCTCAGTCCCAATGTGGCCGTTCAAACTCTCAGTCCGGCTACTGATCGTTGCCTTGGTAGGCCGTTGCCCCACC
	111	GTAGTTAGCCGGAGCTTATTCTACAGGTACTGTCTTGTTTCTTCCCTGTCTAAAGCAGTTTACAATCCGAAAACCTTCTTCCTGCACGCGGCGTCACTGCGTCAGAGTTTCCTCCATTGCGCAATATTCCCGACTGCTGCCTCCCGTAGGAGTCTGGGCCGTATCTCAGTCCCAATGTGGCCGTTCAACCTCTCAGTCCGGCTACTGATCGTTGACTTGGTAGGCCGTTACCCCACC
	112	ATAGTTAGCCGGGGCTTCCTCTTTAGGTACAGTCTTTTATCTTCCCTAATGACAATAGTTTACAATCCGAGAACCTTCATCCTATACGCGGCGTCACTGCGTTAGAGTTTCCTCCATTGCGCAATATTCCCGACTGCTGCCTCCCGTAGGAGTCTGGGCCGTATCTCAGTCCCAATGTGGCCGTTCAACCTCTCAGTCCGGCTACTGATCGTCGCCATGGTAGGCCG
	113	GTAGTTAGCCGGAGCTTATTCTACAGGTACTGTCCTTTTTCTTCCCTGTCTAAAGCAGTTTACAATCCGAAAACCTTCATCCTGCACGCGGCGTCACTGCGTCAGAGTTTCCTCCATTGCGCAATATTCCCGACTGCTGCCTCCCGTAGGAGTCTGGGCCGTATCTCAGCCCCAATGTGGCCGTTCAACCTCTCAGTCCGGCTACTGATCGTCGCCTTGGTAGGCCGTTACCCC
	114	GTAGTTAGCCGGAGCTTATTCTACAGGTACTGTCCTTTTTCTTCCCTGTCTAAAGCAGTTTACAATCCGAAAACCTTCTTCCTGCACGCGGCGTCACTGCGTCAGAGTTTCCTCCATTGCGCAAAATTCCCGACTGCTGCCTCCCGTAGGAGTCTGGGCCGTATCTCAGTCCCAATGTGGCCGTTTAACCTCTCAGTTCGGCTACTGATCGTTGCCTTGGTATGCCTTTACCACACC
	115	GTAGTTAGCCGGAGCTTATTCTACAGGTACTGTCTTTTTCTTCCCTGTCTAAAGCAGTTTACAATCCGAAAACCTTCTTCCTGCACGCGGCGTCACTGCGTCAGAGTTTCCTCCATTGCGCAATATTCCCGACTGCTGCCTCCCGTAGGAGTCTGGGCCGTATCTCAGTCCCAATGTGGCCGTTGAACCTCTCAGTCCGGCTACTGATCGTTGACTTGGTAGGCCGTTACCCC
	116	ATAGTTAGCCGGGGCTTCCTCCTTAGGTACTGTCTTGTATCTTCCCTAATGACAATAGTTTACAATCCGAAAACCTTCTTCCTATACGCGGCGTCACTGCGTCAGAGTTTCCTCCATTGCGCAATATTCCCGACTGCTGCCTCCCGTAGGAGTCTGGGCCGTATCTCAGTCCCAATGTGGCCGTTCAACCTCTCAGTCCGGCTACTGATCGTCGCCTTGGTAGGCCATTACCCC
	117	GTAGTTAGCCGGAGCTTATTCTACAGGTACTGTCTTTTTTCTTCCCTGTCTAAAGCAGTTTACAATCCGAAAACCTTCTTCCTGCACGCGGCGTCACTGCGTCAGAGTTTCCTCCATTGCGCAATATTCCCGACTGCTGCCTCCCGTAGGAGTCTGGGCCGTATCTCAGTTCCAATGTGGCCGTTCACCCTCTCAGGCCGGCTACTGATCGTCGCCTTGGTGGGCCGTTACCTCACCAAC
	118	GTAGTTAGCCGGAGCTTATTCTATAGGTACCGTCATTTGTTTCTTCCCTATCTAAAGCAGTTTACAATCCGAAAACCTTCATCCTGCACGCGGCGTCACTGCGTCAGAGTTTCCTCCATTGCGCAATATTCCCGACTGCTGCCTCCCGTAGGAGTCTGGGCCGTGTCTCAGTTCCAGTGTGGCCGATCAGCCTCTCAGCTCGGCTACCCATCGTCGGC
	119	ATAGTTAGCCGGGGCTTCCTCCTTAGGTACTGTCTTGTATCTTCCCTAATGACAATAGTTTACAATCCGAAAACCTTCTTCCTATACGCGGCGTCACTGCGTCAGAGTTTCCTCCATTGCGCAATATTCCCGACTGCTGCCTCCCGTAGGAGTCTGGGCCGTATCTCAGTCCCAATGTGGCCGTTCAACCTCTCAGTTCGGCTACTGATCGTAGTCTTGGTAGGCCGTTACCCCACCAACAAAC
	120	GTAGTTAGCCGGAGCTTATTCTATAGGTACCGTCATTTGTTTCTTCCCTATCTAAAGCAGTTTACAATCCGAAAACCTTCATCCTGCACGCGGCGTCACTGCGTCAGAGTTTCCTCCATTGCGCAATATTCCCGACTGCTGCCTCCCGTAGGAGTCTGGGCCGTATCTCAGTCCCAATGTGGCCGATCACCCTCTCAGGCCGGCTACCGATCGTCGCCTTGGTGGGCCGTTG
	121	ATAGTTAGCCGGTGCTTATTCTTCAAGTACTGTCTTGTATCTTCCTTGACTAAAGCAGTTTACAATCCGAAAACCTTCTTCCTGCACGCGGCGTCACTGCGTCAGAGTTTCCTCCATTGCGCAATATTCCCGACTGCTGCCTCCCGTAGGAGTCTGGGCCGTATCTCAGTCCCAATGTGGCCGTTCAACCTCTCAGTCCGGCTACTGATCATCGCCTTGGTAGG
	122	GTAGTTAGCCGGAGCTTATTCTACAGGTACCGTCATTTGTTTCGTCCCTGTCTAAAGCAGTTTACAATCCGAAAACCTTCTTCCTGCACGCGGCGTCACTGCGTCAGAGTTTCCTCCATTGCGCAATATTCCCGACTGCTGCCTCCCGTAGGAGTCTGGGCCGTATCTCAGTCCCAATGTGGCCGTTCAACCTCTCAGTCCGGCTACTGATCATCGACTTGGTAGGCCGTTACCCCACC
	123	GTAGTTAGCCGGAGCTTATTCTACAGGTACTGTCCTTTTTCTTCCCTGTCTAAAGCAGTTTACAATCCGAAAACCTTCTTCCTGCACGCGGCGTCACTGCGTCAGAGTTTCCTCCATTGCGCAAAATTCCCGACTGCTGCCTCCCGTAGGAGTCTGGGCCGTATCTCAGTCCCAATGTGGCCGTTTAACCTCTCAGTCCGGCTACTGATCGTTGCCTTGGTAGGCCGTTACCCCACCAACTAG
	124	ATAGTTAGCCGGGGCTTCCTCCTTAGGTACTGTCTTGTATCTTCCCTAATGACAATAGTTTACAATCCGAAAACCTTCTTCCTATACGCGGCGTCACTGCGTCAGAGTTTCCTCCATTGCGCAATATTCCCGACTGCTGCCTCCCGTAGGAGTCTGGGCCGTATCTCAGTCCCAATGTGGCCGTTCAACCTCTCAGTCCGGCTACTGATCGTTGCCTTGGTAGGCCGTTACCCCACC
	125	GTAGTTAGCCGGAGCTTATCCTACAGGTACTGTCTTTTTTCTTCCCTGTCTAAAGCAGTTTACAATCCGAAAACCTTCTTCCTGCACGCGGCGTCACTGCGTCAGAGTTTCCTCCATTGCGCAATATTCCCGACTGCTGCCTCCCGTAGGAGTCTGGGCCGTATCTCAGTCCCAATGTGGCCGTTTAACCTCTCAGTCCGGCTACTGATCGTCGCCTTGGTAGGCCGTTACCCCACC
	126	GTAGTTAGCCGGAGCTTCCTCCTTAGGTACTGTCCTTTCTCTTCCCTAACGACAATAGTTTACAATCCGAAGACCTTCATCCTATACGCGGCGTCACTGCGTCAGAGTTTCCTCCATTGCGCAATATTCCCGACTGCTGCCTCCCGTAGGAGTCTGGGCCGTATCTCAGTCCCAATGTGGCCGTTGAACCTCTCAGTCCGGCTACTGATCGTCGACTTGGTAGGCCGTTACCCCACC
	127	GTAGTTAGCCGGAGCTTATTCTATAGGTACCGTCATTTGTTTCTTCCCTATCTAAAGCAGTTTACAATCCGAAAACCTTCATCCTGCACGCGGCGTCACTGCGTCAGAGTTTCCTCCATTGCGCAATATTCCCGACTGCTGCCTCCCGTAGGAGTCTGGGCCGTATCTCAGTCCCAATGTGGCCGTTTAACCTCTCAGTCCGGCTACTGATCATCACCTTGGTAGGCCGTTACCCCACC
	128	GTAGTTAGCCGGAGCTTATTCTATAGGTACCGTCATTTGTTTCTTCCCTATCTAAGGCAGTTTACAATCCGAAAACCTTCATCCTGCACGCGGCGTCACTGCGTCAGAGTTTCCTCCATTGCGCAATATTCCCGACTGCTGCCTCCCGTAGGAGTCTGGGCCGTATCTCAGTCCCAATGTGGCCGTTTAACCTCTCAGTCCGGCTACTGATCATCACCTTGGTAGG
	129	GTAGTTAGCCGGAGCTTATTCTACAGGTACTGTCCTTTTTCTTCCCTGTCTAAAGCAGTTTACAATCCGAAAACCTTCATCCTGCACGCGGCGTCACTGCGTCAGAGTTTCCTCCATTGCGCAATATTCCCGACTGCTGCCTCCCGTAGGAGTCTGGGCCGTATCTCAGTCCCAATGTGGCCGTTTAACCTCTCAGTCCGGCTACTGATCGTCGCCTAGGTGAGCCGTTACCTC
	130	ATAGTTAGCCGGGGCTTCCTCCTTAGGTACTGTCTTGTATCTTCCCTAACGACAATAGTTTACAATCCGAAAACCTTCTTCCTATACGCGGCGTCACTGCGTCAGAGTTTCCTCCATTGCGCAATATTCCCGACTGCTGCCTCCCGTAGGAGTCTGGGCCGTATCTCAGTCCCAATGTGGCCGTTCAACCTCTCAGTCCGGCTACCGATCGTCGCCTTGGTGGGCCGTTGCCCCGCCAACTAGC
	131	GTAGTTAGCCGGAGCTTCCTCCTTAGGTACTGTCTTAAATCTTCCCTAACGACAATAGTTTACAATCCGAAAACCTTCATCCTATACGCGGCGTCACTGCGTCAGAGTTTCCTCCATTGCGCAATATTCCCGACTGCTGCCTCCCGTAGGAGTCTGGGCCGTATCTCAGTCCCAATGTGGCCGTTCAACCTCTCAGTCCGGCTACTGATCGTTGACTTGGTAGGCCGTTACCCCACCAAC
	132	GTAGTTAGCCGGAGCTTATTCTACAGGTACTGTCATTCTTCTTCCCTGTCTAAAGCAGTTTACAATCCGAAAACCTTCTTCCTGCACGCGGCGTCACTGCGTCAGAGTTTCCTCCATTGCGCAATATTCCCGACTGCTGCCTCCCGTAGGAGTCTGGGCCGTATCTCAGTCCCAATGTGGCCGTCTAACCTCTCAGTTCGGCTACTGATCGTCGTCTTGGTAGG
	133	GTAGTTAGCCGGAGCTTTCTTCACAGGTACAGTCTTTTATCTTCCCTGTGGACAATAGTTTACAATCCGAAAACCTTCTTCCTATACGCGGCGTCACTGCGTCAGAGTTGCCTCCATTGCGCAATATTCCCGACTGCTGCCTCCCGTAGGAGTCTGGGCCGTATCTCAGTCCCAATGTGGCCGTTCAACCTCTCAGTCCGGCTACTGATCGTCGCCTTGGTAGGCCGTTGCCCC
	134	GTAGTTAGCCGGAGCTTATTCTACAGGTACTGTCCTTTTTCTTCCCTGTCTAAAGCAGTTTACAATCCGAAAACCTTCTTCCTGCACGCGGCGTCACTGCGTCAGAGTTTCCTCCATTGCGCAATATTCCCGACTGCTGCCTCCCGTAGGAGTCTGGGCCGTATCTCAGTCCCAATGTGGCCGTTCAACCTCTCAGTCCGGCTACTGATCGTAGACTTGGTAGGCCGTTACCCCACC
	135	GTAGTTAGCCGGAGCTTATTCTACAGGTACTGTCATTCTTCTTCCCTGTCTAAAGCAGTTTACAATCCGAAAACCTTCTTCCTGCACGCGGCGTCACTGCGTCAGAGTTTCCTCCATTGCGCAATATTCCCGACTGCTGCCTCCCGTAGGAGTCTGGGCCGTATCTCAGTCCCAATGTGGCCGTTCAATCTCTCAATCCGGCTACTGATCGTCGCCTTGG
	136	ATAGTTAGCCGGAGCTTCCTCCTGAGGTACTGTCAATTTCTTCCCTCATGACAATAGTTTACAATCCGAAAACCTTCTTCCTATACGCGGCGTCACTGCGTCAGAGTTTCCTCCATTGCGCAATATTCCCGACTGCTGCCTCCCGTAGGAGTCTGGGCCGTATCTCAGTCCCAATGTGGCCGTTCAACCTCTCAGTCCGGCTACTGATCGTCGCCTTGGTAAGCCGTTACCCC
	137	ATAGTTAGCCGGAGCTTCCTCCTGAGGTACTGTCATTTTCTTCCCTCACGACAATAGTTTACAATCCGAAAACCTTCTTCCTATACGCGGCGTCACTGCGTCAGAGTTTCCTCCATTGCGCAATATTCCCGACTGCTGCCTCCCGTAGGAGTCTGGGCCGTATCTCAGTCCCAATGTGGCCGTTCAACCTCTCAGTTCGGCTACTGATCGTCGCCTTGGTAGGCCGTTACCCCACC
	138	ATAGTTAGCCGGGGCTTCCTCCTTAGGTACTGTCTTGTATCTTCCCTAATGACAATAGTTTACAATCCGAAAACCTTCTTCCTATACGCGGCGTCACTGCGTCAGAGTTTCCTCCATTGCGCAATATTCCCGACTGCTGCCTCCCGTAGGAGTCTGGGCCGTATCTCAGTCCCAATGTGGCCGTTCAACCTCCCAGTCCGGCTACTGATCGCAGTCTTGGTAGGCCGTTACCCTGCC
	139	GTAGTTAGCCGGAGCTTCCTCCTTAGGTACTGTCTTTTATCTTCCCTAACGACAATAGTTTACAATCCGAAAACCTTCATCCTATACGCGGCGTCACTGCGTCAGAGTTTCCTCCATTGCGCAATATTCCCGACTGCTGCCTCCCGTAGGAGTCTGGGCCGTATCTCAGTCCCAATGTGGCCGTTCAACCTCTCAGTCCGGCTACTGATCGTTACCTTGGTAGGCCGTTACCCCACCAACAAGTTAA
	140	GTAGTTAGCCGGAGCTTATTCTACAGGTACTGTCTTTTATCTTCCCTGTCTAAAGCAGTTTACAATCCGAAAACCTTCTTCCTGCACGCGGCGTCACTGCGTCAGAGTTTCCTCCATTGCGCAATATTCCCGACTGCTGCCTCCCGTAGGAGTCTGGGCCGTATCTCAGTCCCAATGTGGCCGTTCAACCTCTCAGTCCGGCTACTGATCGCAGACTTGGTGGGCCGTTACCCC
	141	GTAGTTAGCCGGAGCTTATTCTACAGGTACTGTCCTTTTTCTTCCCTGTCTAAAGCAGTTTACAATCCGAAAACCTTCTTCCTGCACGCGGCGTCACTGCGTCAGAGTTTCCTCCATTGCGCAATATTCCCGACTGCTGCCTCCCGTAGGAGTCTGGGCCGTATCTCAGTCCCAATGTGGCCGTTCAACCTCTCAGTCCGGCTACTGATCGTAGACTTGGTAGGCCGTTACCCCACCAAC
	142	GTAGTTAGCCGGAGCTTATTCTACAGGTACTGTCCTTTTTCTTCCCTGTCTAAAGCAGTTTACAATCCGAAAACCTTCTTCCTGCACGCGGCGTCACTGCGTCAGAGTTTCCTCCATTGCGCAAAATTCCCGACTGCTGCCTCCCGTAGGAGTCTGGGCCGTATCTCAGTCCCAATGTGGCCGTTGAACCTCTCAGTCCGGCTACTGATCGTCGCCTTGGTAGGCCTTTGCCCCACCAAC
	143	GTAGTTAGCCGGAGCTTATTCTACAGGTACTGTCCTTGTTCTTCCCTGTCTAAAGCAGTTTACAATCCGAAAACCTTCTTCCTGCACGCGGCGTCACTGCGTCAGAGTTTCCTCCATTGCGCAATATTCCCGACTGCTGCCTCCCGTAGGAGTCTGGGCCGTATCTCAGTCCCAATGTGGCCGTTCAACCTCTCAGTTCGGCTACTGATCGTCGACTTGGTAGGCCGTTACCCCACC
	144	GTAGTTAGCCGGAGCTTATTCTACAGGTACTGTCCTTTTTCTTCCCTGTCTAAAGCAGTTTACAATCCGAAAACCTTCTTCCTGCACGCGGCGTCACTGCGTCAGAGTTTCCTCCATTGCGCAAAATTCCCGACTGCTGCCTCCCGTAGGAGTCTGGGCCGTATCTCAGTCCCAATGTGGCCGCCTGACCTCTCAGTCCGGCTACTGATCGTCGCTTTGGTGGGCCGTTACCCCGCCAAC
	145	ATAGTTAGCCGGGGCTTCCTCCTTAGGTACTGTCTTGTATCTTCCCTAACGACAATAGTTTACAATCCGAAAACCTTCTTCCTATACGCGGCGTCACTGCGTCAGAGTTTCCTCCATTGCGCAATATTCCCGACTGCTGCCTCCCGTAGGAGTCTGGGCCGTATCTCAGTCCCAATGTGGCCGATCACCCTCTCAGGTCGGCTACCGATCGTCGCTTTGGTGGGCCGTTACCCCGCCAAC
	146	GTAGTTAGCCGGAGCTTATTCTACAGGTACTGTCCTTTTTCTTCCCTGTCTAAAGCAGTTTACAATCCGAAAACCTTCTTCCTGCACGCGGCGTCACTGCGTCAGAGTTTCCTCCATTGCGCAATATTCCCGACTGCTGCCTCCCGTAGGAGTCTGGGCCGTATCTCAGTCCCAATGTGGCCGTTTAACCTCTCAGTCCGGCTACTGATCGTCGCCTAGGTGAGCCATTACCCCACC
	147	GTAGTTAGCCGGAGCTTATTCTACAGGTACTGTCATTTTTCTTCCCTGTCTAAAATAGTTTACAATCCTAAAACCTTCTTCCTATACGCGGCGTCACTGCGTCAGAGTTTCCTCCATTGCGCAATATTCCCGACTGCTGCCTCCCGTAGGAGTCTGGGCCGTATCTCAGTCCCAATGTGGCCGTTCAACCTCTCAGTCCGGCTACTGATCGTCGACTTGGTAGGCCGTTACCCCACCAACTA
	148	GTAGTTTGCCGGAGCTTCCTCCACAGGTACTGTCATTTTTCTTCCCTGTCGACAACAGTTTACAATCCAAAGACCTTCTTCCTGTACGCGGCGTCACTGCATCAGAGTTTCCTCCATTGTGCAATATTCCCGACTGCTGCCTCCCGTAGGAGTCTGGGCCGTGTCTCAGTCCCAATGTGGCCGTTGTGCCTCTCAGCTCGGCTACTGATCATCGTC
	149	GTATTTAGCCGGAGCTTATTCTACAGGTACCGTCATTTGTTTCTTCCCTGTCTAAAGCAGTTTACAATCCGAAAACCTTCTTCCTGCACGCGGCGTCACTGCGTCAGAGTTTCCTCCATTGCGCAATATTCCCGACTGCTGCCTCCCGTAGGAGTCTGGGCCGTATCTCAGTCCCAATGTGGCCGTTTAACCTCTCAGTCCGGCTACTGATCATCGTCTTGGTGAGCCG
	150	GTAGTTAGCCGGAGCTTCCTCCTTAGGTACTGTCTTTTATCTTCCCTAACGACAATAGTTTACAATCCGAAAACCTTCATCCTATACGCGGCGTCACTGCGTCAGAGTTTCCTCCATTGCGCAATATTCCCGACTGCTGCCTCCCGTAGGAGTCTGGGCCGTATCTCAGTCCCAATGTGGCCGTTCAACCTCTCAGTCCGGCTACTGATCGTCGCCTTGGTAGGCCGTTACCCCACCAACTATC
	151	TTAGTTAGCCGGAGCTTATTCTACAGGTACTGTCCTTTTTCTTCCCTGTCTAAAGCAGTTTACAATCCGAAAACCTTCTTCCTGCACGCGGCGTCACTGCGTCAGAGTTTCCTCCATTGCGCAAAATTCCCGACTGCTGCCTCCCGTAGGAGTCTGGGCCGTATCTCAGTCCCAATGTGGCCGTTTAACCTCTCAGTCCGGCTACTGATCGTCGCCTTGGTAGGCCATTACCCCACC
	152	GTAGTTAGCCGGAGCTTATTCTACAGGTACTGTCCTTTTTCTTCCCTGTCTAAAGCAGTTTACAATCCGAAAACCTTCTTCCTGCACGCGGCGTCACTGCGTCAGAGTTTCCTCCATTGCGCAATATTCCCGACTGCTGCCTCCCGTAGGAGTCTGGGCCGTATCTCAGTCCCAATGTGGCCGTTTAACCTCTCAGTCCGGCTACTGATCGTCGCCTTGGTATGCCATTACC
	153	GTAGTTAGCCGGAGCTTATTCTACAGGTACTGTCTTTGTTCTTCCCTGTCTAAAGCAGTTTACAATCCGAAAACCTTCTTCCTGCACGCGGCGTCACTGCGTCAGAGTTTCCTCCATTGCGCAATATTCCCGACTGCTGCCTCCCGTAGGAGTCTGGGCCGTATCTCAGTCCCAATGTGGCCGTTCATCCTCTCAGACCGGCTACCGATCGTCGCCTTGGTAGGCCGTTACCCC
	154	GTAGTTAGCCGGAGCTTATTCTACAGGTACCGTCATTTATTTCGTCCCTGTCTAAAGCAGTTTACAATCCGAAAACCTTCTTCCTGCACGCGGCGTCACTGCGTCAGAGTTTCCTCCATTGCGCAATATTCCCGACTGCTGCCTCCCGTAGGAGTCTGGGCCGTATCTCAGTCCCAATGTGGCCGTTCAACCTCTCAGTCCGGCTACTGATCATCGACTTGGTAGGCCG
	155	GTAGTTAGCCGGAGCTTCCTCCTTAGGTACTGTCTTTTATCTTCCCTAACGACAATAGTTTACAATCCGAAAACCTTCATCCTATACGCGGCGTCACTGCGTCAGAGTTTCCTCCATTGCGCAATATTCCCGACTGCTGCCTCCCGTAGGAGTCTGGGCCGTATCTCAGTCCCAATGTGGCCGTTCAACCTCTCAGTCCGGCTACTGATCGTCGGCTTGGTAGGCTCTTACCCCACC
	156	ATAGTTAGCCGGGGCTTCCTCCTTAGGTACTGTCTTTTATCTTCCCTAACGACAATAGTTTACAATCCGAAAACCTTCTTCCTATACGCGGCGTCACTGCGTCAGAGTTTCCTCCATTGCGCAATATTCCCGACTGCTGCCTCCCGTAGGAGTCTGGGCCGTATCTCAGTCCCAATGTGGCCGTTTAACCTCTCAGTTCGGCTACTGATCGTCGTCTTGGTAGGCCGTTACCCCACCAACTAACTAATC
	157	GTAGTTAGCCGGAGCTTATTCTACAGGTACTGTCCTTTTTCTTCCCTGTCTAAAGCAGTTTACAATCCGAAAACCTTCTTCCTGCACGCGGCGTCACTGCGTCAGAGTTTCCTCCATTGCGCAAAATTCCCGACTGCTGCCTCCCGTAGGAGTCTGGGCCGTATCTCAGTCCCAATGTGGCCGTCTAACCTCTCAGTCCGGCTACTGATCGTCGCCTTGGTAGGCCGTTACCCCACCAACTAG
	158	ATAGTTAGCCGGTGCTTATTCTTTAAGTACTGTCTTGTATCTTCCTTAACTAAAGCAGTTTACAATCCGAAAACCTTCTTCCTGCACGCGGCGTCACTGCGTCAGAGTTTCCTCCATTGCGCAATATTCCCGACTGCTGCCTCCCGTAGGAGTCTGGGCCGTATCTCAGTCCCAATGTGGCCGTTCAACCTCTCAGTCCGGCTACTGATCGTCGACTTGGTAGGCCGTTACC
	159	GTAGTTAGCCGGAGCTTATTCTACAGGTACCGTCATTTGTTTCGTCCCTGTCTAAAGCAGTTTACAATCCGAAAACCTTCTTCCTGCACGCGGCGTCACTGCGTCAGAGTTTCCTCCATTGCGCAATATTCCCGACTGCTGCCTCCCGTAGGAGTCTGGGCTGTATCTCAGTCCCAATGTGGCCGTTTAACCTCTCAGTCCGGCTACTGATCATCGTCTTGGTAGGCCG
	160	GTAGTTAGCCGGAGCTTATTCTACAGGTACTGTCTTTTTTCTTCCCTGTCTAAAGCAGTTTACAATCCGAAAACCTTCTTCCTGCACGCGGCGTCACTGCGTCAGAGTTTCCTCCATTGCGCAATATTCCCGACTGCTGCCTCCCGTAGGAGTCTGGGCCGTATCTCAGTCCCAATGTGGCCGTTTAACCTCTCAGTCCGGCTACTGATCGTCGCCTTGGTAGGCCGTTACCCCACCAAC
	161	GTAGTTAGCCGGAGCTTATTCTACAGGTACTGTCCTTTTTCTTCCCTGTCTAAAGCAGTTTACAATCCGAAAACCTTCTTCCTGCACGCGGCGTCACTGCGTCAGAGTTTCCTCCATTGCGCAAAATTCCCGACTGCTGCCTCCCGTAGGAGTCTGGGCCGTATCTCAGTCCCAATGTGGCCGTTTAACCTCTCAGTCCGGCTACTGATCGTCGCCTTGGTAGGCCTTTACCCCACCAACTAG
	162	GTAGTTAGCCGGAGCTTATTCTACAGGTACTGTCCTTTTTCTTCCCTGTCTAAAGCAGTTTACAATCCGAAAACCTTCTTCCTGCACGCGGCGTCACTGCGTCAGAGTTTCCTCCATTGCGCAATATTCCCGACTGCTGCCTCCCGTAGGAGTCTGGGCCGTATCTCAGTCCCAATGTGGCCGTTCAACCTCTCAGTTCGGCTACTGATCGTCGACTTGGTAGGCCGTTGCCCC
	163	ATAGTTAGCCGGAGCTTCCTCCTGAGGTACTGTCAATTTCTTCCCTCACGACAATAGTTTACAATCCGAAAACCTTCTTCCTATACGCGGCGTCACTGCGTCAGAGTTTCCTCCATTGCGCAATATTCCCGACTGCTGCCTCCCGTAGGAGTCTGGGCCGTATCTCAGTCCCAATGTGGCCGTTCAACCTCTCAGTCCGGCTACTGATCGTCGCCTTGGTAGGCCGTTGCCCC
	164	GTAGTTAGCCGGAGCTTATTCTACAGGTACTGTCTTTTTTCTTCCCTGTCTAAAGCAGTTTACAATCCGAAAACCTTCTTCCTGCACGCGGCGTCACTGCGTCAGAGTTTCCTCCATTGCGCAATATTCCCGACTGCTGCCTCCCGTAGGAGTCTGGGCCGTATCTCAGTCCCAATGTGGCCGTTTACCCTCTCAGGTCGGCTACGCATCCTCGCCTTGGTGGGCTGTTA
	165	GTAGTTAGCCGGAGCTTCCTCCTTAGGTACTGTCCTTTTTCTTCCCTGTCTAAAGCAGTTTACAATCCGAAAACCTTCTTCCTGCACGCGGTGTCACTGCGTCAGAGTTTCCTCCATTGCGCAAAATTCCCGACTGCTGCCTCCCGTAGGAGTCTGGGCCGTATCTCAGTCCCAATGTGGCCGTTGAACCTCTCAGTCCGGCTACTGATCGTCGCCTTGGTAGGCCGTTACCCCACCAACTAG
	166	ATAGTTAGCCGGAGCTTACTTTACAGGTACTGTCTTTTTCTTCCCTGTCTACAATAGTTTACATTCCGAAAAACTTCTTCCTATACGCGGCGTCACTGCGTCAGAGTTTCCTCCATTGCGCAATATTCCCGACTGCTGCCTCCCGTAGGAGTCTGGGCCGTATCTCAGTCCCAATGTGGCCGTTCATCCTCTCAGACCGGCTACTGATCGTCGCCTTGGTGGGCCGTTACCCCGCC
	167	GTAGTTAGCCGGAGCTTCCTCCTTAGGTACTGTCTTAAATCTTCCCTAACGACAATAGTTTACAATCCGAAAACCTTCATCCTATACGCGGCGTCACTGCGTCAGAGTTTCCTCCATTGCGCAATATTCTCGACTGCTGCCTCCCGTAGGAGTCTGGGCCGTATCTCAGTCCCAATGTGGCCGTTCAACCTCTCAGTCCGGCTACTGATCGTCACCTTGGTAGGCCGTTACCCCACCAAC
	168	ATAGTTAGCCGGGGCTTCCTCCTTAGGTACTGTCAAAGTTCTTCCCTAACGACAATAGTTTACAATCCGAAAACCTTCTTCCTATACGCGGCGTCACTGCGTCAGAGTTTCCTCCATTGCGCAATATTCCCGACTGCTGCCTCCCGTAGGAGTCTGGGCCGTATCTCAGTCCCAATGTGGCCGTTGAGCCTCTCAGCTCGGCTACTGATCGTCGCCTTGGTCAGCCGTTACC
	169	GTAGTTAGCCGGAGCTTATTCTACAGGTACTGTCTTGTTTCTTCCCTGTCTAAAGCAGTTTACAATCCGAAAACCTTCTTCCTGCACGCGGCGTCACTGCGTCAGAGTTTCCTCCATTGCGCAATATTCCCGACTGCTGCCTCCCGTAGGAGTCTGGGCCGTATCTCAGTCCCAATGTGGCCGTTCAACCTCTCAGTCCGGCTACTGATCGTCGACTTGGTAGGCCGTTACCCCACC
	170	GTAGTTAGCCGGAGCTTATTCTACAGGTACTGTCATTTTTCTTCCCTGTCTAAAGCAGTTTACAATCCGAAAACCTTCTTCCTGCACGCGGCGTCACTGCGTCAGAGTTTCCTCCATTGCGCAATATTCCCGACTGCTGCCTCCCGTAGGAGTCTGGGCCGTATCTCAGTCCCAATGTGGCCGTTCAACCTCTCAGTCCGGCTACTGATCGTTGCCTTGGTATGCCG
	171	ATAGTTAGCCGGGGCTTCCTCCTTAGGTACTGTCTTGTATCTTCCCTAACGACAATAGTTTACAATCCGAAAACCTTCTTCCTATACGCGGCGTCACTGCGTCAGAGTTTCCTCCATTGCGCAATATTCCCGACTGCTGCCTCCCGTAGGAGTCTGGGCCGTATCTCAGTCCCAATGTGGCCGTTCAACCTCTCAGTCCGGCTACTGATCGTCGACTTGGTGGGCCGTTACCCCACCAACTA
	172	GTAGTTAGCCGGAGCTTATTCTACAGGTACTGTCCTTTTTCTTCCCTGTCTAAAGCAGTTTACAATCCGAAAACCTCCTTCCTGCACGCGGCGTCACTGCGTCAGAGTTTCCTCCATTGCGCAATATTCCCGACTGCTGCCTCCCGTAGGAGTCTGGGCCGTATCTCAGTCCCAATGTGGCCGTTTAACCTCTCAGTCCGGCTACTGATCGTTGCCTTGGTATGCCGTTACCACACC
	173	ATAGTTAGCCGGGGCTTCCTCCTTAGGTACTGTCTTGTATCTTCCCTAATGACAATAGTTTACAATCCGAAAACCTTCTTCCTATACGCGGCGTCACTGCGTCAGAGTTTCCTCCATTGCGCAATATTCCCGACTGCTGCCTCCCGTAGGAGTCTGGGCCGTATCTCAGTCCCAATGTGGCCGTTCAACCTCTCAGTCCGGCTACTGATCGTTGCCTTGGTAGGCCGTTG
	174	GTAGTTAGCCGGAGCTTATTCTACAGGTACTGTCCTTTTTCTTCCCTGTCTAAAGCAGTTTACAATCCGAAAACCTTCTTCCTGCACGCGGCGTCACTGCGTCAGAGTTTCCTCCATTGCGCAATATTCCCGACTGCTGCCTCCCGTAGGAGTCTGGGCCGTATCTCAGTCCCAATGTGGCCGTTGAACCTCTCAGTCCGGCTACTGATCGTCGACTTGGTAGGCCGTTACCCCACC
	175	ATAGTTAGCCGGGGCTTCCTCCTTAGGTACTGTCTTGTACCTTCCCTAATGACAATAGTTTACAATCCGAAAACCTTCTTCCTATACGCGGCGTCACTGCGTCAGAGTTTCCTCCATTGCGCAATATTCCCGACTGCTGCCTCCCGTAGGAGTCTGGGCCGTATCTCAGTCCCAATGTGGCCGTTCAACCTCTCAGTCCGGCTACTGATCGTTGCCTTGGTGGGCCGTTACCCCTCCAACTAG
	176	ATAGTTAGCCGGGGCTTCCTCCTTAGGTACTGTCTTGTATCTTCCCTAATGACAATAGTTTACAATCCGAAAACCTTCTTCCTATACGCGGCGTCACTGCGTCAGAGTTTCCTCCATTGCGCAATATTCCCGACTGCTGCCTCCCGTAGGAGTCTGGGCCGTATCTCAGTCCCAATGTGGCCGTTCAACCTCTCAGGTCGGCTACTGATCGTCACCTTGGTGAGCCGTTACCTC
	177	GTAGTTAGCCGGGGCTTCCTCTTTAGGTACAGTCTTTTATCTTCCCTAATGACAATAGTTTACAATCCGAGAACCTTCATCCTATACGCGGCGTCACTGCGTCAGAGTTTCCTCCATTGCGCAATATTCCCGACTGCTGCCTCCCGTAGGAGTCTGGGCCGTATCTCAGTCCCAATGTGGCCGTTCAACCTCTCAGTCCGGCTACTGATCGTCGCCATGGTAGGCCG
	178	GTAGTTAGCCGGAGCTTTCTTTGCAGGTACAGTCTTTTTTCTTCCCTGCAGACAATAGTTTACAATCCGAAAACCTTCTTCCTATACGCGGCGTCACTGCGTCAGAGTTTCCTCCATTGCGCAATATTCCCGACTGCTGCCTCCCGTAGGAGTCTGGGCCGTATCTCAGTCCCAATGTGGCCGTTGAACCTCTCAGTCCGGCTACTGATCGTCGTCTTGGTAGGCCGTTACCCC
	179	GTAGTTAGCCGGAGCTTATTCTACAGGTACTGTCATTCTTCTTCCCTGTCTAAAGCAGTTTACGATCCGAAAACCTTCTTCCTGCACGCGGCGTCACTGCGTCAGAGTTCCCTCCATTGCGCAATATTCCCGACTGCTGCCTCCCGTAGGAGTCTGGGCCGTATCTCAGTCCCAATGTGGCCGTTCAATCTCTCAATCCGGCTACTGATCGTCGCCTAGGTAGGCCG
	180	GTAGTTAGCCAGAGCTTCCTCCTTAGGTACTGTCTTGTATCTTCCCTAACGACAATAGTTTACAATCCGAAGACCTTCGTCCTATACGCGGCGTCACTGCATCAGAGTTTCCTCCATTGTGCAATATTCCCGACTGCTGCCTCCCGTAGGAGTCTGGGCCGTATCTCAGTCCCAATGTGGCCGTTCAACCTCTCAGTCCGGCTACTGATCGTCGACTTGGTGGGC
	181	ATAGTTAGCCGGAGCTTCCTCCTTAGGTACTGTCTTTTATCTTCCCTAACGACAATAGTTTACAATCCGAAAACCTTCTTCCTATACGCGGCGTCACTGCGTCAGAGTTTCCTCCATTGCGCAATATTCCCGACTGCTGCCTCCCGTAGGAGTCTGGGCCGTATCTCAGTCCCAATGTGGCCGTTCAACCTCTCAGTCCGGCTACTGATCGTCGCCTTGGTAGGCCGTTGCCCCACC
	182	ATAGTTAGCCGGGGCTTCCTCCTTAGGTACTGTCTTGTATCTTCCCTAACGACAATAGTTTACAATCCGAAAACCTTCTTCCTATACGCGGCGTCACTGCGTCAGAGTTTCCTCCATTGCGCAATATTCCCGACTGCTGCCTCCCGTAGGAGTCTGGGCCGTATCTCAGTCCCAATGTGGCCGTTCAACCTCTCAGTCCGGCTACTGATCGTCGCCTTGGTAGGCCGTTGCCCCACCAACTAGC
	183	GTAGTTAGCCGGAGCTTATTCATTAGGTACCGTCAATTTGGATATTTTTCTTCCCTAATAAAAGAACTTTACAATCCGAAAACCTTCTTCCTATACGCGGCGTCACTGCGTCAGAGTTCCCTCCATTGCGCAATATTCCCGACTGCTGCCTCCCGTAGGAGTCTGGGCCGTATCTCAGTCCCAATGTGGCCGTTCAACCTCTCAGTCCGGCTACTGATCGTTGCCTTGGTAGGCCGTTGCCCC
	184	ATAGTTAGCCGGAGCTTATTCTACAGGTACTGTCCTTTTTCTTCCCTGTCTAAAGCAGTTTACAATCCGAAAACCTTCTTCCTGCACGCGGCGTCACTGCGTCAGAGTTTCCTCCATTGCGCAAAATTCCCGACTGCTGCCTCCCGTAGGAGTCTGGGCCGTATCTCAGTCCCAATGTGGCCGTTGAACCTCTCAGTCCGGCTACTGATCGTCGCCTTGGTATGCCG
	185	ATAGTTAGCCGGGGCTTCCTCCTTAGGTACTGTCTTGTATCTTCCCTAACGACAATAGTTTACAATCCGAAAACCTTCTTCCTATACGCGGCGTCACTGCGTCAGAGTTTCCTCCATTGCGCAATATTCCCGACTGCTGCCTCCCGTAGGAGTCTGGGCCGTGTCTCAGTCCCAATGTGGCCGTTCAACCTCTCAGTCCGGCTACCGATCGTCGACTTGGTGCGCCGTTACCGTCACC
	186	GTAGTTAGCCGGAGCTTATTCTACAGGTACTGTCTTTTTCTTCCCTGTCTAAAGCAGTTTACAATCCGAAAACCTTCTTCCTGCACGCGGCGTCACTGCGTCAGAGTTTCCTCCATTGCGCAATATTCCCGACTGCTGCCTCCCGTAGGAGTCTGGGCCGTATCTCAGTCCCAATGTGGCCGGTCACCCTCTCAGGTCGGCTATGGATCGTCGGTTTGGTGGGCCGTTACCCCGCCAAC
	187	GTAGTTAGCCGGAGCTTCCTCCTGAGGTACTGTCAATTTCTTCCCTCATGACAATAGTTTACAATCCGAAAACCTTCTTCCTATACGCGGCGTCACTGCGTCAGAGTTTCCTCCATTGCGCAATATTCCCGACTGCTGCCTCCCGTAGGAGTCTGGGCCGTATCTCAGTCCCAATGTGGCCGTTCAACCTCTCAGTCCGGCTACTGATCGTCGCCTTGGTAAGCCGTTACCCC
	188	ATAGTTAGCCGGGGCTTCCTCCTTAGGTACTGTCTTTTATCTTCCCTAACGGCAATAGTTTACAATCCGAAAACCTTCTTCCTATACGCGGCGTCACTGCGTCAGAGTTTCCTCCATTGCGCAATATTCCCGACTGCTGCCTCCCGTAGGAGTCTGGGCCGTATCTCAGTCCCAATGTGGCCGTTCAACCTCTCAGTTCGGCTACCGATCGTAGGTTTGGTGGGCCGTTACCTCACCAACTGCCTAA
	189	GTAGTTAGCCGGAGCTTCCTCCTTAGGTACTGTCTTTTATCTTCCCTAACGACAATAGTTTACAATCCGAAAACCTTCATCCTATACGCGGCGTCACTGCGTCAGAGTTTCCTCCATTGCGCAATATTCCCGACTGCTGCCTCCCGTAGGAGTCTGGGCCGTATCTCAGTCCCAATGTGGCCGTTCAACCTCTCAGACCGGCTACCGATCGTCGGCTTGGTGAGCTCTTACCCCACC
	190	GTAGTTAGCCGGAGCTTCCTCCTAGGGTACTGTCTTGTATCTTCCCCTACGACAATAGTTTACAATCCGAAAACCTTCTTCCTATACGCGGCGTCACTGCGTCAGAGTTTCCTCCATTGCGCAATATTCCCGACTGCTGCCTCCCGTAGGAGTCTGGGCCGTATCTCAGTCCCAGTGTGGCCGTTCAACCTCTCAGTCCGGCTACTGATCATTGACTTGGTAGGCCGTTACCCCACC
	191	GTATTTAGCCGGAGCTTATTCTACAGGTACCGTCATTTGTTTCTTCCCTGTCTAAAGCAGTTTACAATCCGAAAACCTTCTTCCTGCACGCGGCGTCACTGCGTCAGAGTTTCCTCCATTGCGCAATATTCCCGACTGCTGCCTCCCGTAGGAGTCTGGGCCGTATCTCAGTCCCAATGTGGCCGTTTAACCTCTCAGTCCGGCTACTGATCATTGCCTTGGTATGCCGTTACC
	192	GTAGTTAGCCGGAGCTTTCTTCACAGGTACAGTCTTTTATCTTCCCTGTGGACAATAGTTTACAATCCGAAAACCTTCTTCCTATACGCGGCGTCACTGCGTCAGAGTTGCCTCCATTGCGCAATATTCCCGACTGCTGCCTCCCGTAGGAGTCTGGGCCGTATCTCAGTCCCAATGTGGCCGTTCGACCTCTCAGTCCGGCTACTGATCGTCGCCTTGGTAGGCCGTTG
	193	GTAGTTAGCCGGAGCTTATTCTACAGGTACTGTCTTTTTTCTTCCCTGTCTAAAGCAGTTTACAATCCGAAAACCTTCTTCCTGCACGCGGCGTCACTGCGTCAGAGTTTCCTCCATTGCGCAATATTCCCGACTGCTGCCTCCCGTAGGAGTCTGGGCCGTATCTCAGTCCCAATGTGGCCGTTCAACCTCTCAGTTCGGCTACCAATCGTCGGTTTGGTGGGCCGTTGCCCCGCC
	194	GTAGTTAGCCGGAGCTTCCTCCTTAGGTACTGTCTTTTATCTTCCCTAACGACAATAGTTTACAATCCGAAAACCTTCATCCTATACGCGGCGTCACTGCGTCAGAGTTTCCTCCATTGCGCAATATTCCCTACTGCTGCCTCCCGTAGGAGTCTGGGCCGTGTCTCAGTCCCAATGTGGCCGTTCACCCTCTCAGGCCGGCTATGCATCATCGCCTTGGTGGGCCG
	195	ATAGTTAGCCGGAGCTTCCTCCTGAGGTACTGTCAATTTCTTCCCTCATGACAATAGTTTACAATCCGAAAACCTTCTTCCTATACGCGGCGTCACTGCGTCAGAGTTTCCTCCATTGCGCAATATTCCCGACTGCTGCCTCCCGTAGGAGTCTGGGCCGTATCTCAGTCCCAATGTGGCCGTTCAACCTCTCAGTCCGGCTACTGATCGTCGCCTTGGTAGGCCGTTGCCCC
	196	ATAGTTAGCCGGGGCTTCCTCCTTAGGTACTGTCACATTTCTTCCCTAATGACAATAGTTTACAATCCGAAAACCTTCTTCCTATACGCGGCGTCACTGCGTCAGAGTTCCCTCCATTGCGCAATATTCCCGACTGCTGCCTCCCGTAGGAGTCTGGGCCGTATCTCAGTCCCAATGTGGCCGTTGAGTCTCTCAACTCGGCTACTGATCGTCGCCTTGGTAGGCCGTTACCCC
	197	GTAGTTAGCCGGAGCTTATTCTACAGGTACTGTCTTTTTCTTCCCTGTCTAAAGCAGTTTACAATCCGAAAACCTTCTTCCTGCACGCGGCGTCACTGCGTCAGAGTTTCCTCCATTGCGCAATATTCCCGACTGCTGCCTCCCGTAGGAGTCTGGGCCGTATCTCAGTCCCAGTCTGGATGATCATCTTCTCAAACCATCTAACGATCGTCGACTTGGTAGGCCA
	198	ATAGTTAGCCGGGGCTTCCTCCTTAGGTACCGTCCTTTCTCTTCCCTAACGACAATAGTTTACAATCCGAAAACCTTCTTCCTATACGCGGCGTCACTGCGTCAGAGTTTCCTCCATTGCGCAATATTCCCGACTGCTGCCTCCCGTAGGAGTCTGGGCCGTATCTCAGTCCCAATGTGGCCGTTCAACCTCTCAGTCCGGCTACCGATCGTCGCCTTGGTAAGCCTTTACCTTACCAACTAGCTAACCGG
	199	ATAGTTAGCCGGTGCTTATTCTTCAAGTACTGTCTTGTATCTTCCTTGACTAAAGCAGTTTACAATCCGAAAACCTTCTTCCTGCACGCGGCGTCACTGCGTCAGAGTTTCCTCCATTGCGCAATATTCCCGACTGCTGCCTCCCGTAGGAGTCTGGGCCGTATCTCAGTCCCAATGTGGCCGTTCAACCTCTCAGTCCGGCTACTGATCGTTGACTTGGTAGGCCG
	200	ATAGTTAGCCGGGGCTTCCTCCTTAGGTACTGTCTTGTATCTTCCCTAACGACAATAGTTTACAATCCGAAAACCTTCTTCCTATACGCGGCGTCACTGCGTCAGAGTTTCCTCCATTGCGCAATATTCCCGACTGCTGCCTCCCGTAGGAGTCTGGGCCGTATCTCAGTCCCAATGTGGCCGTTCAACCTCTCAGTCCGGCTACTGATCGCAGCCTTGGTAGGCCGTTG
	201	GTAGTTAGCCGGAGCCTATTCTACAGGTACTGTCCTTTTTCTTCCCTGTCTAAAGCAGTTTACAATCCGAAAACCTTCTTCCTGCACGCGGCGTCACTGCGTCAGAGTTTCCTCCATTGCGCAAAATTCCCTACTGCTGCCTCCCGTAGGAGTCTGGGCCGTGTCTCAGTCCCAGTGTGGCCGTCCGCCCTCTCAGGCCGGCTACGCATCGTCGCCTTGGTGGGCCGTTGCCCCGCC
	202	GTAGTTAGCCGGAGCTTATTCTACAGGTACTGTCTTTTTTCTTCCCTGTCTAAAGCAGTTTACAATCCGAAAACCTTCTTCCTGCACGCGGCGTCACTGCGTCAGAGTTTCCTCCATTGCGCAATATTCCCGACTGCTGCCTCCCGTAGGAGTCTGGGCCGTATCTCAGTCCCAATGTGGCCGTTTAACCTCTCAGTCCGGCTACTGATCGTCGCCTTGGTAGGCCATTACCCCACC
	203	GTAGTTAGCCGGAGCTTCCTCCTTAGGTACTGTCTTAAATCTTCCCTAACGACAATAGTTTACAATCCGAAAACCTTCATCCTATACGCGGCGTCACTGCGTCAGAGTTTCCTCCATTGCGCAATATTCCCGACTGCTGCCTCCCGTAGGAGTCTGGGCCGTATCTCAGTCCCAATGTGGCCGTTCAACCTCTCAGGCCGGCTACTGATCGTCGCCTTGGTGGGCCGTTACCCCGCCAAC
	204	GTAGTTTGCCGGAGCTTCCTCCAAGGGTACTGTCATTATCTTCCCCTTCGACAACAGTTTACAATCCAGAGGACCTTCTTCCTGTACGCGGCGTCACTGCATCAGAGTTTCCTCCATTGTGCAATATTCCCGACTGCTGCCTCCCGTAGGAGTCTGGGCCGTATCTCAGTCCCAATGTGGCCGTTGAGCCTCTCAGCTCGGCTACTGATCA
	205	GTAGTTAGCCGGAGCTTATTCTACAGGTACCGTCTTTTATCTTCCCTGTCTAAAATAGTTTACAATCCTAAAACCTTCTTCCTATACGCGGCGTCACTGCGTCAGAGTTTCCTCCATTGCGCAATATTCCCGACTGCTGCCTCCCGTAGGAGTCTGGACCGTGTCTCAGTTCCAATGTGGCCGTTCATCCTCTCAGACCGGCTACTGATCGTCGCCTTGGTAGGCCGTTACCCCACCAACC
	206	ATAGTTAGCCGGAGCTTCCTCCTGAGGTACTGTCAATTTCTTCCCTCATGACAATAGTTTACAATCCGAAAACCTTCTTCCTATACGCGGCGTCACTGCGTCAGAGTTTCCTCCATTGCGCAATATTCCCGACTGCTGCCTCCCGTAGGAGTCTGGGCCGTATCTCAGTACCAATGTGGGGGACCTTCCTCTCAGAACCCCTACTGATCGTCGCCTCGGTGGGCCGTTACCCCGCCGAC
	207	ATAGTTAGCCGGGGCTTCCTCTTTAGGTACAGTCTTTTATCTTCCCTAATGACAATAGTTTACAATCCGAGAACCTTCATCCTATACGCGGCGTCACTGCGTCAGAGTTTCCTCCATTGCGCAATATTCCCGACTGCTGCCTCCCGTAGGAGTCTGGGCCGTATCTCAGTCCCAATGTGGCCGTTCAACCTCTCAGTCCGGCTACCCATCGCTGACTTGGTGGGCCGTTACCTC
	208	GTAGTTAGCCGGGGCTTCCTCCTTAGGTACTGTCTTGTATCTTCCCTAATGACAATAGTTTACAATCCGAAAACCTTCTTCCTATACGCGGCGTCACTGCGTCAGAGTTTCCTCCATTGCGCAATATTCCCGACTGCTGCCTCCCGTAGGAGTCTGGGCCGTATCTCAGTCCCAATGTGGCCGTTCAACCTCTCAGTCCGGCTACTGATCGTTGCCTTGGTAGGCTATTACCCCACCAAC
	209	GTAGTTAGCCGGAGCTTATTCTACAGGTACTGTCTTTGTTCTTCCCTGTCTAAAGCAGTTTACAATCCGAAAACCTTCTTCCTGCACGCGGCGTCACTGCGTCAGAGTTTCCTCCATTGCGCAATATTCCCGACTGCTGCCTCCCGTAGGAGTCTGGGCCGTATCTCAGTCCCAATGTGGCCGATCACCCTCTCAGGCCGGCTACCGATCGTCGCCTTGGTGGGCCGTTG
	210	ATAGTTAGCCGGGGCTTCCTCCTTAGGTACTGTCTTGTATCTTCCCTAATGACAATAGTTTACAATCCGAAAACCTTCTTCCTATACGCGGCGTCACTGCGTCAGAGTTTCCTCCATTGCGCAATATTCCCGACTGCTGCCCCCCGTAGGAGTCTGGGCCGTATCTCAGTCCCAATGTGGCCGTTCAACCTCTCAGTCCGGCTACTGATCGTTGCCTTGGTAGGCCGTTACCCCACCAACTAGC
	211	GTAGTTAGCCGGAGCTTATTCTACAGGTACTGTCCTTTTTCTTCCCTGTCTAAAGCAGTTTACAATCCGAAAACCTTCTTCCTGCACGCGGCGTCACTGCGTCAGAGTTTCCTCCATTGCGCAATATTCCCGACTGCTGCCTCCCGTAGGAGTCTGGGCCGTATCTCAGTCCCAATGTGGCCGTTTAACCTCTCAGTCCGGCTACTGATCGTCGACTTGGTGGGCCGTTACCTCACC
	212	GTAGTTAGCCGGAGCTTATTCTACAGGTACTGTCCTTTTTCTTCCCTGTCTAAAGCAGTTTACAATCCGAAAACCTTCTTCCTGCACGCGGCGTCACTGCGTCAGAGTTTCCTCCATTGCGCAAAATTCCCGACTGCTGCCTCCCGTAGGAGTCTGGGCCGTATCTCAGTCCCAATGTGGCCGTTTAACCTCTCAGTTCGGCTACTGATCGTTGCCTTGGTATGCCTTTACCACACCAAC
	213	GTAGTTAGCCGGAGCTTCCTCCTTAGGTACTGTCCTTTTTCTTCCCTAACGACAATAGTTTACAATCCGAAGACCTTCGTCCTATACGCGGCGTCACTGCGTCAGAGTTTCCTCCATTGCGCAATATTCCCGACTGCTGCCTCCCGTAGGAGTCTGGGCCGTATCTCAGTCCCAATGTGGCCGTTCAACCTCTCAGTCCGGCTACTGATCGTCGACTTGGTAGGCCTCTACCCCACCAAC
	214	GTAGTTAGCCGGAGCTTCCTCCTGAGGTACTGTCAATTTCTTCCCTCATGACAATAGTTTACAATCCGAAAACCTTCTTCCTATACGCGGCGTCACTGCGTCAGAGTTTCCTCCATTGCGCAATATTCCCGACTGCTGCCTCCCGTAGGAGTCTGGGCCGTATCTCAGTCCCAATGTGGCCGTTCAACCTCTCAGTCCGGCTACTGATCGTCGCCTTGGTAAGCCGTTACCCCACCAAC
	215	GTAGTTAGCCGGAGCTTATTCTACAGGTACTGTCTTTTTTCTTCCCTGTCTAAAGCAGTTTACAATCCGAAAACCTTCTTCCTGCACGCGGCGTCACTGCGTCAGAGTTTCCTCCATTGCGCAATATTCCCGACTGCTGCCTCCCGTAGGAGTCTGGGCCGTATCTCAGTCCCAATGTGGCCGTTTAACCTCTCAGTCCGGCTACTGATCGTCGCCTTGGTGTGCCGTTACCAC
	216	GTAGTTAGCCGGAGCTTCCTCCTTAGGTACTGTCCTTTCTCTTCCCTAACGACAATAGTTTACAATCCGAAGACCTTCTTCCTATACGCGGCGTCACTGCGTCAGAGTTTCCTCCATTGCGCAATATTCCCGACTGCTGCCTCCCGTAGGAGTCTGGGCCGTATCTCAGTCCCAATGTGGCCGTTCAACCTCTCAGTCCGGCTACTGATCGTTGACTTGGTAGGCCGTTACCCCACCAACTA
	217	ATAGTTAGCCGGGGCTTCCTCCTTAGGTACTGTCTTGTATCTTCCCTAATGACAATAGTTTACAATCCGAAAACCTTCTTCCTATACGCGGCGTCACTGCGTCAGAGTTTCCTCCATTGCGCAATATTCCCTACTGCTGCCTCCCGTAGGAGTCTGGGCCGTATCTCAGTCCCAATGTGGCCGATCACCCTCTCAGGTCGGCTACCGATCGTCGACTTGGTGGGCCGTTACCTC
	218	GTAGTTAGCCGGAGCTTCCTCCTAGGGTACTGTCTTTTATCTTCCCCTACGACAATAGTTTACAATCCGAAAACCTTCTTCCTATACGCGGCGTCACTGCGTCAGAGTTTCCTCCATTGCGCAATATTCCCGACTGCTGCCTCCCGTAGGAGTCTGGGCCGTATCTCAGTCCCAATGTGGCCGTTCATCCTCTCAGACCGGCTATGTATCATCGCCTTGGTGGGCCGTTACC
	219	GTAGTTAGCCGGGGCTTCTTAGTCAGGTACCGTCATTTTCTTCCCTGCTGATAGAAGTTTACAATCCGAAAACCTTCTTCCTATACGCGGCGTCACTGCGTCAGAGTTTCCTCCATTGCGCAATATTCCCGACTGCTGCCTCCCGTAGGAGTCTGGGCCGTATCTCAGTCCCAATGTGGCCGTTCAACCTCTCAGTCCGGCTACTGATCGTTGCCTTGGTAGGCCATTACCCCACC
	220	ATAGTTAGCCGGGGCTTCCTCCTTAGGTACTGTCTTGTATCTTCCCTAATGACAATAGTTTACAATCCGAAAACCTTCTTCCTATACGCGGCGTCACTGCGTCAGAGTTTCCTCCATTGCGCAATATTCCCGACTGCTGCCTCCCGTAGGAGTCTGGGCCGTATCTCAGTCCCAATGTGGCCGTTCAACCTCTCAGGCCGGCTACTGATCGTCGCTTTGGTGGGCCGTTACCCCGCC
	221	GTAGTTAGCCGGAGCTTATTCTATAGGTACCGTCATTTGTTTCTTCCCTATCTAAAGCAGTTTACAATCCGAAAACCTTCATCCTGCACGCGGCGTCACTGCGTCAGAGTTTCCTCCATTGCGCAATATTCCCGACTGCTGCCTCCCGTAGGAGTCTGGGCCGTATCTCAGTCCCAATGTGGCCGTTTAACCTCTCAGTCCGGCTACTGATCGCGGTCTTGGTGAGCCGTTACC
	222	GTAGTTAGCCGGAGCTTATTCTACAGGTACTGTCTTTTTCTTCCCTGTCTAAAGCAGTTTACAATCCGAAAACCTTCTTCCTGCACGCGGCGTCACTGCGTCAGAGTTTCCTCCATTGCGCAATATTCCCCACTGCTGCCTCCCGTAGGAGTATGGACCGTGTCTCAGTTCCATTGTGACCGTTCATCCTCTCAGACCGGCTACCGATCGTCGCCTTGGTAGGCTCTTACCCCACC
	223	GTAGTTAGCCGGAGCTTATTCTACAGGTACTGTCTTTTTTCTTCCCTGTCTAAAGCAGTTTACAATCCGAAAACCTTCTTCCTGCACGCGGCGTCACTGCGTCAGAGTTTCCTCCATTGCGCAATATTCCCGACTGCTGCCTCCCGTAGGAGTCTGGGCCGTATCTCAGTCCCAATGTGGCCGTTCAACCTCTCAGTCCGGCTACTGATCGTCGACTTGGTAGGCCGTTACCCCGCC
	224	ATAGTTAGCCGGAGCTTCCTCCTGAGGTACTGTCAATTTCTTCCCTCATGACAATAGTTTACAATCCGAAAACCTTCTTCCTATACGCGGCGTTACTGCGTCAGAGTTTCCTCCATTGCGCAATATTCCCGACTGCTGCCTCCCGTAGGAGTCTGGGCCGTATCTCAGTCCCAATGTGGCCGTTCAACCTCTCAGTCCGGCTACTGATCGTCGCCTTGGTAAGCCGTTACCCC
	225	GTAGTTAGCCGGAGCTTTCTTCACAGGTACAGTCTTTGATCTTCCCTGTGGACAATAGTTTACAATCCGAAAACCTTCTTCCTATACGCGGCGTCACTGCGTCAGAGTTGCCTCCATTGCGCAATATTCCCGACTGCTGCCTCCCGTAGGAGTCTGGGCCGTATCTCAGTCCCAATGTGGCCGATTAACCTCTCAGTTCGGCTACGCATCGTCGCCTTGGTAAG
	226	GTAGTTAGCCGGAGCTTCCTCCTTGGGTACCGTCATTATCGTCCCCAAAGACAGAGGTTTACAATCCTAAAACCTTCTTCCCTGCACGCGGCGTCACTGCGTCAGAGTTTCCTCCATTGCGCAATATTCCCGACTGCTGCCTCCCGTAGGAGTCTGGGCCGTATCTCAGTCCCAATGTGGCCGTTGAACCTCTCAGTCCGGCTACTGATCGTTGACTTGGTAGGCCGTTACCCCACCAACTA
	227	GTAGTTAGCCGGGGCTTCCTCCTTGGCTACCGTCTCTTCCTCTTCACCAAGGACAGGAGTTTACGATCCGAAAACCTTCTTCCTATACGCGGCGTCACTGCGTCAGAGTTTCCTCCATTGCGCAATATTCCCGACTGCTGCCTCCCGTAGGAGTCTGGGCCGTATCTCAGTCCCAATGTGGCCGTTCAACCTCTCAGTTCGGCTACTGATCGTAGTCTTGGTAGGCCGTTACCCCACCAACAAAC
	228	GTAGTTAGCCGGGGCTTCTTAGTCGGGTACCGTCATCTTCTTCCCCGCTGATAGAAGTTTACATACCGAAATACTTCTTCCTATACGCGGCGTCACTGCGTCAGAGTTTCCTCCATTGCGCAATATTCCCGACTGCTGCCTCCCGTAGGAGTCTGGGCCGTATCTCAGTCCCAATGTGGCCGTTCAACCTCTCAGTCCGGCTACTGATCGTCGCCTTGGTAGGCCGTTGCCCCACC
	229	ATAGTTAGCCGGAGCTTCCTCCTTAGGTACTGTCTTTTATCTTCCCTAACGACAATAGTTTACAATCCGAAAACCTTCTTCCTATACGCGGCGTCACTGCGTCAGAGTTTCCTCCATTGCGCAATATTCCCGACTGCTGCCTCCCGTAGGAGTCTGGGCCGTGTCTCAGTACCAGTGTGGGGGATAAACCTCTCAGTTCCCCTACCCATCGTCGCCTTGGTGAGCCGTTACCTCACCAACTAG
	230	ATAGTTAGCCGGGGCTTCCTCCTTAGGTACTGTCTTTTATCTTCCCTAACGACAATAGTTTACAATCCGAAAACCTTCTTCCTATACGCGGCGTCACTGCGTCAGAGTTTCCTCCATTGCGCAATATTCCCGACTGCTGCCTCCCGTAGGAGTCTGGGCCGTATCTCAGTCCCAATGTGGCCGTTCAACCTCTCAGTCCGGCTACTGATCGTTGCCTTGGTAGGCTCTTACCCCACCAACTAG
	231	GTAGTTAGCCGGAGCTTATTCTACAGGTACTGTCCTTTCTCTTCCCTGTCTAAAGCAGTTTACAATCCGAAAACCTTCTTCCTGCACGCGGCGTCACTGCGTCAGAGTTTCCTCCATTGCGCAAAATTCCCGACTGCTGCCTCCCGTAGGAGTCTGGGCCGTATCTCAGTCCCAATGTGGCCGTTCAACCTCTCAGTCCGGCTACTGATCGCGGTCTTGGTAGGCCGTTACCCCACC
	232	GTAGTTAGCCGGGGCTTCCTCCACAGGTACTGTCACTTTCTTCTTCCCTGTCGACAAAAGTTTACAATCCGAAGACCTTCTTCCTTTACGCGGCGTCGCTGCATCAGGGTTTCCCCCATTGTGCAATATTCCCGACTGCTGCCTCCCGTAGGAGTCTGGGCCGTGTCTCAGTCCCAATGTGGCCGATCAATCTCTCAATCCGGCTACTGATCGTCGACTTGGTGGGCCGTTACCTC
	233	GTAGTTAGCCGGAGCTTCCTCCTTAGGTACTGTCCTTTCTCTTCCCTAACGACAATAGTTTACAATCCGAAGACCTTCATCCTATACGCGGCGTCACTGCGTCAGAGTTTCCTCCATTGCGCAATATTCCCGACTGCTGCCTCCCGTAGGAGTCTGGGCCGTATCTCAGTCCCAATGTGGCCGTTCAACCTCTCAGTCCGGCTACTGATCGTCGACTTGGTAGGCCGTTACCCC
	234	ATAGTTAGCCGGAGCTTCCTCCTTAGGTACTGTCAAATTTCTTCCCTAACGACAATAGTTTACAATCCGAAAACCTTCTTCCTATACGCGGCGTCACTGCGTCAGAGTTTCCTCCATTGCGCAAAATTCCCGACTGCTGCCTCCCGTAGGAGTCTGGGCCGTATCTCAGTCCCAATGTGGCCGTAGAGCCTCTCAGCTCGGCTACTGATCGTCGCCTTGGTAGGCCGTTACCCCACC
	235	GTAGTTAGCCGGAGCTTTCTTGATAGGTACTGTCCTTTCTCTTCCCTATCGACAATAGTTTACAATCCGAAAACCTTCTTCCTATACGCGGCGTCACTGCGTCAGAGTTTCCTCCATTGCGCAATATTCCCGACTGCTGCCTCCCGTAGGAGTCTGGGCCGTATCTCAGTCCCAATGTGGCCGTTCAACCTCTCAGTTCGGCTACTGATCGTTACCTTGGTGGGCTGTTATC
	236	GTAGTTAGCCGGAGCTTATTCTATAGGTACCGTCATTTGTTTCTTCCCTATCTAAAGCAGTTTACAATCCGAAAACCTTCATCCTGCACGCGGCGTCACTGCGTCAGAGTTTCCTCCATTGCGCAATATTCCCGACTGCTGCCTCCCGTAGGAGTCTGGGCCGTATCTCAGTCCCAATGTGGCCGTTTAACCTCTCAGAACCCCTACTGATCGTAGCCTTGGTGGGCCGTTACCCCG
	237	GTAGTTAGCCGGAGCTTATTCTACAGGTACTGTCCTTTTTCTTCCCTGTCTAAAGCAGTTTACAATCCGAAAACCTTCTTCCTGCACGCGGCGTCACTGCGTCAGAGTTTCCTCCATTGCGCAAAATTCCCGACTGCTGCCTCCCGTAGGAGTCTGGGCCGTATCTCAGTCCCAATGTGGCCGTTGAACCTCTCAGTCCGGCTACTGATCGTCGCCTTGGTAGGCCTTTGCCCC
	238	GTAGTTAGCCGGAGCTTCCTCCTTAGGTACTGTCTTAAATCTTCCCTAACGACAATAGTTTACAATCCGAAAACCTTCATCCTATACGCGGCGTCACTGCGTCAGAGTTTCCTCCATTGCGCAATATTCCCGACTGCTGCCTCCCGTAGGAGTCTGGGCCGTATCTCAGTCCCAATGTGGCCGATCACCCTCTTAGGTCGGCTACCGATCGTCGACTTGGTGGGCCGTTACCTCACCAAC
	239	GTAGTTAGCCGGAGCTTCCTCCTTAGGTACTGTCCTTTCTCTTCCCTAACGACAATAGTTTACAATCCGAAGACCTTCATCCTATACGCGGCGTCACTGCGTCAGAGTTTCCTCCATTGCGCAATATTCCCGACTGCTGCCTCCCGTAGGAGTCTGGGCCGTATCTCAGTCCCAATGTGGCCGTTCAACCTCTCAGTCCGGCTACTGATCGTTGACTTGGTAGGCCGTTACCCCACC
	240	GTAGTTAGCCGGTGCTTTTTCTTCAGGTACAGTCAAATTTCTTCCCTGACAAAATAAGTTTACAATCCGAAGACCTTCTTCCTTCACGCGGCGTCACTGGATCAGAGTTTCCTCCATTGTCCAATATTCCCAACTGCTGCCTCCCGTAGGAGTCTGGGCCGTGTCTCAGTCCCAATGTGGCCGGCCAGCCTCTCAGCTCGGCTACTGATCATAGCTTTGGTGGGCC
	241	GTAGTTAGCCGGAGCTTATTCTACAGGTACTGTCCTTTTTCTTCCCTGTCTAAAGCAGTTTACAATCCGAAAACCTTCTTCCTGCACGCGGCGTCACTGCGTCAGAGTTTCCTCCATTGCGCAAAATTCCCGACTGCTGCCTCCCGTAGGAGTCTGGGCCGTATCTCAGTCCCAATGTGGCCGATCACCCTCTCAGGCCGGCTACCGATCGTCGCCTTGGTGGGCCGTTGCCCCGCC
	242	GTAGTTAGCCGTGGCTTATTCATGAGGTACCGTCAATTCCTTCGTCCCTCATAAAAGAAGTTTACAATCCGAAAACCTTCATCCTGCACGCGGCGTCACTGCGTCAGAGTTTCCTCCATTGCGCAATATTCCCGACTGCTGCCTCCCGTAGGAGTCTGGGCCGTATCTCAGTCCCAATGTGGCCGTTCAACCTCTCAGTCCGGCTACTGATCATCGCCTTGGTAGG
	243	GTAGTTAGCCGGAGCTTATTCTACAGGTACTGTCCTTTTTCTTCCCTGTCTAAAGCAGTTTACAATCCGAAAACCTTCTTCCTGCACGCGGCGTCACTGCGTCAGAGTTTCCTCCATTGCGCAAAATTCCCGACTGCTGCCTCCCGTAGGAGTCTGGGCCGTATCTCAGTCCCAATGTGGCCGTTCATCCTCTCAGACCGGCTACCGATCGTCGGTTTGGTGCGCCTTTACCACACC
	244	GTAGTTAGCCGGAGCTTCCTCCTTAGGTACTGTCCTTTCTCTTCCCTAACGACAATAGTTTACAATCCGAAGACCTTCATCCTATACGCGGCGTCACTGCGTCAGAGTTTCCTCCATTGCGCAATATTCCCGACTGCTGCCTCCCGTAGGAGTCTGGGCCGTATCTCAGTCCCAACGTGGCCGTTCAACCTCTCAGTCCGGCTACTGATCGTTGACTTGGTAGGCCGTTACCCCACC
	245	GTAGTTAGCCGGAGCTTATTCTACAGGTACTGTCCTTTTTCTTCCCTGTCTAAAGCAGTTTACAATCCGAAAACCTTCTTCCTGCACGCGGCGTCACTGCGTCAGAGTTTCCTCCATTGCGCAAAATTCCCGACTGCTGCCTCCCGTAGGAGTCTGGGCCGTATCTCAGTCCCAATGTGGCCGTTTAACCTCTCAGTCCGGCTACTGATCGTCGCCTTGGTAGGCCATTACCCCACC
	246	ATAGTTAGCCGGGGCTTCCTCCTTAGGTACTGTCTTGTATCTTCCCTAACGACAATAGTTTACAATCCGAAAACCTTCTTCCTATACGCGGCGTCACTGCGTCAGAGTTTCCTCCATTGCGCAATATTCCCGACTGCTGCCTCCCGTAGGAGTCTGGGCCGTATCTCAGTCCCAATGTGGCCGTTCAACCTCTCAGTCCGGCTACTGATCGTAGTCTTGGTAGGCCGTTACCCCACCAAC
	247	GTAGTTAGCCGGAGCTTATTCTACAGGTACTGTCTTTGTTCTTCCCTGTCTAAAGCAGTTTACAATCCGAAAACCTTCTTCCTGCACGCGGCGTCACTGCGTCAGAGTTTCCTCCATTGCGCAATATTCCCGACTGCTGCCTCCCGTAGGAGTCTGGGCCGTATCTCAGTCCCAATGTGGCCGATCGCCCTCTCAGGCCGGCTACCGATCGTCGCCTTGGTGGGCCGTTG
	248	GTAGTTAGCCGGGGCTTCTTAGTCAGGTACCGTCATCTCCCTTTCGGGCCTTTCTTCCCTGCTGATAGAGCTTTACATACCGAAAACCTTCTTCCTATACGCGGCGTCACTGCGTCAGAGTTGCCTCCATTGCGCAATATTCCCGACTGCTGCCTCCCGTAGGAGTCTGGGCCGTATCTCAGTCCCAATGTGGCCGTTCAACCTCTCAGTCCGGCTACTGATCGTCGCCTTGG
	249	GTAGTTAGCCGGAGCTTATTCTACAGGTACTGTCCTTTTTCTTCCCTGTCTAAAGCAGTTTACAATCCGAAAACCTTCTTCCTGCACGCGGCGTCACTGCGTCAGAGTTTCCTCCATTGCGCAAAATTCCCGACTGCTGCCTCCCGTAGGAGTCTGGGCCGTATCTCAGTCCCAATGTGGCCGTTGAACCTCTCAGTCCGGCTACTGATCGTCGCCTTGGTATGCCATTACCAC
	250	GTAGTTAGCCGGAGCTTCCTCCTTAGGTACTGTCCTTTCTCTTCCCTAACGACAATAGTTTACAATCCGAAGACCTTCATCCTATACGCGGCGTCACTGCGTCAGAGTTTCCTCCATTGCGCAATATTCCCGACTGCTGCCTCCCGTAGGAGTCTGGGCCGTATCTCAGTCCCAATGTGGCCGTTCAACCTCTCAGTCCGGCTACTGATCGTCGACTTGGTAGGCCGTTACCCCACCAACTA
	251	ATAGTTAGCCGGGGCTTCCTCCTTAGGTACTGTCTTGTATCTTCCCTAACGACAATAGTTTACAATCCGAAAACCTTCTTCCTATACGCGGCGTCACTGCGTCAGAGTTTCCTCCATTGCGCAATATTCCCGACTGCTGCCTCCCGTAGGAGTCTGGGCCGTATCTCAGTCCCAATGTGGCCGTAGAGCCTCTCAGCCCGGCTACTGATCGTCGCCTTGGTAAGCCGTTACCCCACC
	252	GTAGTTAGCCGGAGCTTCCTCCTTAGGTACTGTCTTTTATCTTCCCTAACGACAATAGTTTACAATCCGAAAACCTTCATCCTATACGCGGCGTCACTGCGTCAGAGTTTCCTCCATTGCGCAATATTCCCTACTGCTGCCTCCCGTAGGAGTCTGGGCCGTATCTCAGTCCCAATGTGGCCGATCACCCTCTCAGGCCGGCTACCGATCGTCGCCTTGGTGGGCCGTTGCCTC
	253	CTAGTTAGCCGGGGCTTCCTCCTTAGGTACTGTCTTGTATCTTCCCTAATGACAATAGTTTACAATCCGAAAACCTTCTTCCTATACGCGGCGTCACTGCGTCAGAGTTTCCTCCATTGCGCAATATTCCCGACTGCTGCCTCCCGTAGGAGTCTGGGCCGTATCTCAGTCCCAATGTGGCCGCAGAGCCTCTCAGCCCGGCTACTGATCGTCGCCTTGGTCAG
	254	GTAGTTAGCCGGAGCTTATTCTACAGGTACTGTCCTTTCTCTTCCCTGTCTAAAGCAGTTTACAATCCGAAAACCTTCTTCCTGCACGCGGCGTCACTGCGTCAGAGTTTCCTCCATTGCGCAATATTCCCGACTGCTGCCTCCCGTAGGAGTCTGGGCCGTATCTCAGTCCCAATGTGGCCGTTCAACCTCTCAGTCCGGCTACTGATCGTCGACTTGGTAGGCCGTTACCCCACC
	255	GTAGTTAGCCGGAGCTTATTCTACAGGTACCGTCTTTTATCTTCCCTGTCTAAAATAGTTTACAATCCGAAAACCTTCTTCCTATACGCGGCGTCACTGCGTCAGAGTTTCCTCCATTGCGCAATATTCCCGACTGCTGCCTCCCGTAGGAGTCTGGGCCGTATCTCAGTCCCAATGTGGCCGATGAACCTCTCAGTCCGGCTACTGATCGTCGCCTTGGTCAGCCGTTACCTAACCAAC
	256	GTAGTTAGCCGGAGCTTTCTTGATAGGTACTGTCCATTCTCTTCCCTATCGACAATAGTTTACAATCCGAAAACCTTCTTCCTATACGCGGCGTCACTGCGTCAGAGTTTCCTCCATTGCGCAATATTCCCGACTGCTGCCTCCCGTAGGAGTCTGGGCCGTATCTCAGTCCCAATGTGGCCGTTCAACCTCTCAGTTCGGCTACTGATCGTTACCTTGGTGGGCTG
	257	GTAGTTAGCCGGTGCTTTTTCTTCAGGTACAGTCAAATTTCTTCCCTGACAAAATAAGTTTACAATCCGAAGACCTTCTTCCTTCACGCGGCGTCACTGGATCAGAGTTTCCTCCATTGTCCAATATTCCCAACTGCTGCCTCCCGTAGGAGTCTGGGCCGTGTCTCAGTCCCAATGTGGCCGGCCAGCCTCTCAGCTCGGCTACTGATCATAGCTTTGGTGGGCCATTACCCCG
	258	GTAGTTTGCCGGAGCTTCCTCCACAGGTACTGTCATTTTTCTTCCCTGTCGACAACAGTTTACAATCCAAAGACCTTCTTCCTGTACGCGGCGTCACTGCATCAGAGTTTCCTCCATTGTGCAATATTCCCGACTGCTGCCTCCCGTAGGAGTCTGGGCCGTGTCTCAGTCCCAATGTGGCCGGTCATCCTCTCAGATCGGCTACGCATCATCGCC
	259	ATAGTTAGCCGGGGCTTCCTCCTTAGGTACTGTCTTGTATCTTCCCTAATGACAATAGTTTACAATCCGAAAACCTTCTTCCTATACGCGGCGTCACTGCGTCAGAGTTTCCTCCATTGCGCAATATTCCCGACTGCTGCCTCCCGTAGGAGTCTGGGCCGTATCTCAGTCCCAATGTGGCCGTTCAACCTCTCAGTTCGGCTACTGATCGTAGTCTTGGTAGGCCGTTACCCCACC
	260	ATAGTTAGCCGGGGCTTCCTCCTTAGGTACTGTCTTGTATCTTCCCTAACGACAATAGTTTACAATCCGAAAACCTTCTTCCTATACGCGGCGTCACTGCGTCAGAGTTTCCTCCATTGCGCAATATTCCCGACTGCTGCCTCCCGTAGGAGTCTGGGCCGTATCTCAGTCCCATTGTGGCCGTTCATCCTCTCAGACCGGCTACCGATCGTCGGCTTGGTAGTCCATTAC
	261	GTAGTTAGCCGGAGCTTCCTCCTTAGGTACTGTCTTTTATCTTCCCTAACGACAATAGTTTACAATCCGAAAACCTTCATCCTATACGCGGCGTCACTGCGTCAGAGTTTCCTCCATTGCGCAATATTCCCGACTGCTGCCTCCCGTAGGAGTCTGGGCCGTGTCTCAGTCCCAATGTGGCCGTTCATCCTCTCAGACCGGCTACCGATCGTCGCCTTGGTAGGCCGTTACCCCACCAACC
	262	GTAGTTAGCCGGAGCTTATTCTACAGGTACTGTCTTGTTTCTTCCCTGTCTAAAGCAGTTTACAATCCGAAAACCTTCTTCCTGCACGCGGCGTCACTGCGTCAGAGTTTCCTCCATTGCGCAATATTCCCGACTGCTGCCTCCCGTAGGAGTCTGGGCCGTATCTCAGTCCCAATGTGGCCGTTCAACCTCTCAGTCCGGCTACTGATCGTTGACTTGGTAGGCCGTTACCCC
	263	GTAGTTAGCCGGAGCTTATTCTACAGGTACTGTCCTTGTTCTTCCCTGTCTAAAGCAGTTTACAATCCGAAAACCTTCTTCCTGCACGCGGCGTCACTGCGTCAGAGTTTCCTCCATTGCGCAATATTCCCGACTGCTGCCTCCCGTAGGAGTCTGGGCCGTATCTCAGTCCCAATGTGGCCGTTCAACCTCTCAGTCCGGCTACTGATCGTCGACTTGGTAGGCCATTACCCC
	264	GTAGTTAGCCGGAGCTTCCTCCTTAGGTACTGTCTTTTATCTTCCCTAACGACAATAGTTTACAATCCGAAAACCTTCATCCTATACGCGGCGTCACTGCGTCAGAGTTTCCTCCATTGTGCAATATTCCCCACTGCTGCCTCCCGTAGGAGTTTGGGCCGTGTCTCAGTCCCAATGTGGCCGTACACCCTCTCAGGCCGGCTACTGATCGTCGCCTTGGTGGGCCGTTACCTCACC
	265	ATAGTTAGCCGGAGCTTCCTCCTGAGGTACTGTCAATTTCTTCCCTCATGACAATAGTTTACAATCCGAAAACCTTCTTCCTATACGCGGCGTCACTGCGTCAGAGCTTCCTCCATTGCGCAATATTCCCGACTGCTGCCTCCCGTAGGAGTCTGGGCCGTATCTCAGTCCCAATGTGGCCGTTCAACCTCTCAGTCCAGCTACTGATCGTCGCCTTGGTAGG
	266	CTAGTTAGCCGGGGCTTCCTCCTTAGGTACTGTCTTGTATCTTCCCTAACGACAATAGTTTACAATCCGAAAACCTTCTTCCTATACGCGGCGTCACTGCGTCAGAGTTTCCTCCATTGCGCAATATTCCCGACTGCTGCCTCCCGTAGGAGTATGGGCCGTTCTCAGTCCCATTGTGGCCGTTCAACCTCTCAGTCCGGCTACGCATCATCGCCTTGGTAGGCCTTTACCCCACCAAC
	267	GTAGTTAGCCGGAGCTTTCTTGATGGGTACAGTCCTTTCTCTTCCCCATCGACAATAGTTTACAATCCGAAAACCTTCTTCCTATACGCGGCGTCACTGCGTCAGAGTTTCCTCCATTGCGCAATATTCCCGACTGCTGCCTCCCGTAGGAGTCTGGGCCGTATCTCAGTCCCAATGTGGCCGTTCAACCTCTCAGTTCGGCTACTGATCGTCGTCTTGGTAGGCCGTTACCCCACCAACTAAC
	268	GTAGTTAGCCGGAGCTTATTCTACAGGTACTGTCATTCTTCTTCCCTGTCTAAAGCAGTTTACGATCCGAAAACCTTCTTCCTGCACGCGGCGTCACTGCGTCAGAGTTCCCTCCATTGCGCAATATTCCCGACTGCTGCCTCCCGTAGGAGTCTGGGCCGTATCTCAGTCCCAATGTGGCCGTTCAATCTCTCAATCCGGCTACTGATCGTCGCCTAGGTAGGCCGTTACCC
	269	ATAGTTAGCCGGAGCTTCCTCCTGAGGTACTGTCAATTTCTTCCCTCACGACAATAGTTTACAATCCGAAAACCTTCTTCCTATACGCGGCGTCACTGCGTCAGAGTTTCCTCCATTGCGCAATATTCCCGACTGCTGCCTCCCGTAGGAGTCTGGGCCGTATCTCAGTCCCAATGTGGCCGTTCAACCTCTCAGTCCGGCTACTGATCGTTGCCTTGGTAGGCCGTTACCCC
	270	GTAGTTAGCCGGAGCTTATTCTACAGGTACTGTCCTTTTTCTTCCCTGTCTAAAGCAGTTTACAATCCGAAAACCTTCATCCTGCACGCGGCGTCACTGCGTCAGAGTTTCCTCCATTGCGCAATATTCCCGACTGCTGCCTCCCGTAGGAGTCTGGGCCGTATCTCAGTCCCAATGTGGCCGTTTAACCTCTCAGTCCGGCTACTGATCGTCGCCTTGGTGTGCCGTTACCAC
	271	GTAGTTAGCCGGAGCTTTCTTTGCAGGTACAGTCTTTTATCTTCCCTGCAGACAATAGTTTACAATCCGAAAACCTTCTTCCTATACGCGGCGTCACTGCGTCAGAGTTTCCTCCATTGCGCAATATTCCCGACTGCTGCCTCCCGTAGGAGTCTGGGCCGTATCTCAGTCCCAATGTGGCCGTTGAACCTCTCAGTCCGGCTACTGATCGCGGTCTTGGTAGGCCGTTACCCCACCAAC
	272	GTAGTTAGCCGGAGCTTATTCTACAGGTACTGTCCTTTTTCTTCCCTGTCTAAAGCAGTTTACAATCCGAAAACCTTCTTCCTGCACGCGGCGTCACTGCGTCAGAGTTTCCTCCATTGCGCAATATTCCCGACTGCTGCCTCCCGTAGGAGTCTGGGCCGTATCTCAGTCCCAATGTGGCCGTTTAGCCTCTCAGCTCGGCTACGCATCCTCGCCTTGGTGGGCCATTA
	273	GTAGTTAGCCGGAGCTTTCTTCACAGGTACAGTCTTTTATCTTCCCTGTGGACAATAGTTTACAATCCGAAAACCTTCTTCCTATACGCGGCGTCACTGCGTCAGAGTTGCCTCCATTGCGCAATATTCCCGACTGCTGCCTCCCGTAGGAGTCTGGGCCGTATCTCAGTCCCAATGTGGCCGTTCAACCTCTCAGTCCGGCTACTGATCGTCGCCTTGGTGAGCCCCTACC
	274	GTAGTTAGCCGGAGCTTATTTAACAGGTACCGTCATTTTTCTTCCCTGTCTAAAATAGTTTACAATCCTAAAACCTTCTTCCTATACGCGGCGTCACTGCGTCAGAGTTTCCTCCATTGCGCAATATTCCCGACTGCTGCCTCCCGTAGGAGTCTGGGCCGTATCTCAGTCCCAATGTGGCCGTTCAACCTCTCAGTCCGGCTACCGATCGTCGCCTTGGTGGGCCGTTACCCCGCCAACAAGCTAA
	275	TTAGTTAGCCGGAGCTTATTCTACAGGTACTGTCTTTTTCTTCCCTGTCTAAAGCAGTTTACAATCCGAAAACCTTCTTCCTGCACGCGGCGTCACTGCGTCAGAGTTTCCTCCATTGCGCAATATTCCCGACTGCTGCCTCCCGTAGGAGTCTGGGCCGTATCTCAGTCCCAATGTGGCCGTTGAACCTCTCAGTCCGGCTACTGATCGTCGACTTGGTAGGCCGTTACCCCACC
	276	GTAGTTAGCCGGAGCTTTCTTCACAGGTACAGTCTTTGATCTTCCCTGTGGACAATAGTTTACAATCCGAAAACCTTCTTCCTATACGCGGCGTCACTGCGTCAGAGTTGCCTCCATTGCGCAATATTCCCGACTGCTGCCTCCCGTAGGAGTCTGGGCCGTATCTCAGTCCCAATGTGGCCGTTCAACCTCTCAGTCCGGCTACTGATCGTCGCCTTGGTAGGCCA
	277	GTAGTTAGCCGGGGCTTCTTAGTCAGGTACCGTCATCTCCCTTTCGGGCCTTTCTTCCCTGCTGATAGAGCTTTACAATCCGAAAACCTTCTTCCTGCACGCGGCGTCACTGCGTCAGAGTTTCCTCCATTGCGCAATATTCCCGACTGCTGCCTCCCGTAGGAGTCTGGGCCGTATCTCAGTCCCAATGTGGCCGTTTAACCTCTCAGTCCGGCTACTGACCATCGTC
	278	GTAGTTAGCCGGAGCTTCCTCCTTAGGTACTGTCCTTTTTCTTCCCTAACGACAATAGTTTACAATCCGAAGACCTTCGTCCTATACGCGGCGTCACTGCGTCAGAGTTTCCTCCATTGCGCAATATTCCCGACTGCTGCCTCCCGTAGGAGTCTGGGCCGTATCTCAGTCCCAATGTGGCCGTTCAACCTCTCAGTCCGGCTACTGATCGTTGACTTGGTAGGCCGTTACCCCACCAACTATC
	279	GTAGTTAGCCGGGGCTTCCTCCAAGAGTACCGTCATTATCTTCCTCTAGGACAGAAGTTTACGATCCGAAAACCTTCTTCCTGCACGCGGCGTCACTGCGTCAGAGTTTCCTCCATTGCGCAATATTCCCGACTGCTGCCTCCCGTAGGAGTCTGGGCCGTATCTCAGTCCCAATGTGGCCGTTCAACCTCTCAGTCCGGCTACTGATCATCGCCTTGGTAGGCCG
	280	ATAGTTAGCCGGAGCTTCCTCCTGAGGTACTGTCAATTTCTTCCCTCACGACAATAGTTTACAATCCGAAAACCTTCTTCCTATACGCGGCGTCACTGCGTCAGAGTTTCCTCCATTGCGCAATATTCCCGACTGCTGCCTCCCGTAGGAGTCCGGGCCGTATCTCAGTCCCAATGTGGCCGTTCAACCTCTCAGTCCGGCTACTGATCGCAGCCTTGGTGAGCCG
	281	GTAGTTAGCCGGAGCTTCCTCCTTAGGTACTGTCCTTTTTCTTCCCTAACGACAATAGTTTACAATCCGAAGACCTTCGTCCTATACGCGGCGTCACTGCGTCAGAGTTTCCTCCATTGCGCAATATTCCCGACTGCTGCCTCCCGTAGGAGTCTGGGCCGTATCTCAGTCCCAATGTGGCCGTTCAACCTCTCAGTCCGGCTACTGATCGTCGACTTGGTAGGCCGTTACCCCACCAACTA
	282	GTAGTTAGCCGGAGCTTCCTCCTTAGGTACTGTCCTTTCTCTTCCCTAACGACAATAGTTTACAATCCGAAGACCTTCATCCTATACGCGGCGTCACTGCGTCAGGGTTTCCCCCATTGTGCAATATTCCCTACTGCTGCCTCCCGTAGGAGTCTGGGCCGTATCTCAGTCCCAATGTGGCCGATCACCCTCTCAGGCCGGCTACCGATCGTCGCCTTGGTGGGCCGTTGCCCCGCC
	283	ATAGTTAGCCGGGGCTTCCTCCTTAGGTACTGTCAAATTTCTTCCCTAATGACAATAGTTTACAATCCGAAAACCTTCTTCCTATACGCGGCGTCACTGCGTCAGAGTTCCCTCCATTGCGCAATATTCCCGACTGCTGCCTCCCGTAGGAGTCTGGGCCGTGTCTCAGTCCCAATGTGGCCGATCACTCTCTCAGGTCGGCTACTGATCGTCGCCTTGGTGAGCCG
	284	GTAGTTAGCCGGAGCTTCCTCCTTAGGTACTGTCCTTTTTCTTCCCTAACGACAATAGTTTACAATCCGAAGACCTTCGTCCTATACGCGGCGTCACTGCGTCAGAGTTTCCTCCATTGCGCAATATTCCCGACTGCTGCCTCCCGTAGGAGTCTGGGCCGTTCTCAGTCCCATTGTGGCTGTTCAACCTCTCAGTCCAGCTACGCATCATCGCCTTGGTGGGCCTTTACCTC
	285	ATAGTTAGCCGGGGCTTCCTCCTTAGGTACTGTCTTGTATCTTCCCTAATGACGATAGTTTACAATCCGAAAACCTTCTTCCTATACGTGGCGTCACTGCGTCAGAGTTTCCTCCATTGCGCAATATTCCCGACTGCTGCCTCCCGTAGGAGTCTGGGCCGTATCTCAGTCCCAGTGTGGCCGTCCGCCCTCTCAGGCCGGCTACGCATCGTCGCCTTGGTGGGCCGTTGCCCCGCC
	286	GTAGTTAGCCGGAGCTTATTCTACAGGTACTGTCTTTTTCTTCCCTGTCTAAAGCAGTTTACAATCCGAAAACCTTCTTCCTGCACGCGGCGTCACTGCGTCAGAGTTTCCTCCATTGCGCAATATTCCCGACTGCTGCCTCCCGTAGGAGTCTGGGCCGTATCTCAGTTCCAGTGTGGCCGATCAGCCTCTCAGCTCGGCTACCCATCGTCGGCACGGTGGGCCG
	287	GTAGTTAGCCGGAGCTTATTCTACAGGTACTGTCTTTTCTCTTCCCTGTCTAAAATAGTTTACAATCCTAAAACCTTCTTCCTATACGCGGCGTCACTGCGTCAGAGTTTCCTCCATTGCGCAATATTCCCGACTGCTGCCTCCCGTAGGAGTCTGGGCCGTATCTCAGTCCCAATGTGGCCGTAGAGCCTCTCAGCTCGGCTACTGATCGTTGCCTTGGTAAGCCA
	288	ATAGTTAGCCGGGGCTTCCTCCTTAGGTACCGTCCTTTCTCTTCCCTAACGACAATAGTTTACAATCCGAAAACCTTCTTCCTATACGCGGCGTCACTGCGTCAGAGTTTCCTCCATTGCGCAATATTCCCGACTGCTGCCTCCCGTAGGAGTCTGGGCCGTATCTCAGTCCCAATGTGGCCGTTCAACCTCTCAGTCCGGCTACCGATCGTCGCCTTGGTAGGCTTCTACCCCACCAACTAG
	289	GTAGTTAGCCGGAGCTTCCTCCTTAGGTACTGTCCTTTTTCTTCCCTAACGACAATAGTTTACAATCCGAAGACCTTCGTCCTATACGCGGCGTCACTGCGTCAGAGTTTCCTCCATTGCGCAATATTCCCGACTGCTGCCTCCCGTAGGAGTTTGGGCCGTGTCTCAGTCCCAATGTGGCCGGTCACCCTCTCAGGTCGGCTACTGATCGTCGCCTTGGTGGGCCGTTACCTCACCAACTAG
	290	GTAGTTAGCCGGAGCTTATTCTACAGGTACTGTCCTTTTTCTTCCCTGTCTAAAGCAGTTTACAATCCGAAAACCTTCTTCCTGCACGCGACGTCACTGCGTCAGAGTTTCCTCCATTGCGCAATATTCCCGACTGCTGCCTCCCGTAGGAGTCTGGGCCGTGTCTCAGTTCCAATGTGGGGGACCTTCCTCTCAGAACCCCTACTGATCGTTGGCCAGGTGGGCCGTTACCCCGCCTGC
	291	GTAGTTAGCCGGAGCTTATTCTACAGGTACTGTCTTTTTCTTCCCTGTCTAAAGCAGTTTACAATCCGAAAACCTTCTTCCTGCACGCGGCGTCACTGCGTCAGAGTTTCCTCCATTGCGCAATATTCCCCACTGCTGCCTCCCGTAGGAGTTTGGGCCGTGTCTCAGTCCCAATGTGGCCGGTCGCCCTCTCAGGCCGGCTACGGATCATCACCTTGGTAGGCCGTTACCCTGCCAACC
	292	TTAGTTAGCCGGGGCTTCCTCTTTAGGTACAGTCTTTTATCTTCCCTAATGACAATAGTTTACAATCCGAGAACCTTCATCCTATACGCGGCGTCACTGCGTCAGAGTTTCCTCCATTGCGCAATATTCCCGACTGCTGCCTCCCGTAGGAGTCTGGGCCGTATCTCAGTCCCAATGTGGCCGTTCAACCTCTCAGTCCGGCTACTGATCGTCGCCATGGTAGGCCGTTACCCC
	293	ATAGTTAGCCGGGGCTTCCTCCTTAGGTACTGTCTTGTATCTTCCCTAACGACAATAGTTTACAATCCGAAAACCTTCTTCCTATACGCGGCGTCACTGCGTCAGAGTTTCCTCCATTGCGCAATATTCCCGACTGCTGCCTCCCGTAGGAGTCTGGGCCGTATCTCAGTTCCATTGTGGCCGTTCATCCTCTCAGACCGGCTACCGATCGTCGGTTTGGTAGGCCTTTACCCCACCAAC
	294	ATAGTTAGCCGGAGCTTCCTCCTGAGGTACTGTCAATTTCTTCCCTCATGACAATAGTTTACAATCCGAAAACCTTCTTCCTATACGCGGCGTCACTGCGTCAGAGTTTCCTCCATTGCGCAATATTCCCGACTGCTGCCTCCCGTAGGAGTCTGGGCCGTATCTCAGTCCCAATGTGGCCGTTCAACCTCTCAGTCCGGCTACTGATCGTCGCCTTGGTAAGCCG
	295	GTAGTTAGCCGGAGCTTCCTCCTTAGGTACTGTCCTTTTTCTTCCCTAACGACAATAGTTTACAATCCGAAGACCTTCGTCCTATACGCGGCGTCACTGCGTCAGAGTTTCCTCCATTGCGCAATATTCCCGACTGCTGCCTCCCGTAGGAGTTTGGTCCGTGTCTCAGTACCAATGTGGGGGACCTTCCTCTCAGAACCCCTACTGATCGTCGGCTTGGTGGGCCGTTACCCCACCAACTACCTAATCAGAAG
	296	ATAGTTAGCCGGGGCTTCCTCCTTAGGTACCGTCCTTTCTCTTCCCTAACGACAATAGTTTACAATCCGAAAACCTTCTTCCTATACGCGGCGTCACTGCGTCAGAGTTTCCTCCATTGCGCAATATTCCCGACTGCTGCCTCCCGTAGGAGTCTGGGCCGTATCTCAGTCCCAATGTGGCCGTTCAACCTCTCAGTCCGGCTACCGATCGTCGCCTTGGTAGGCTTCTACCCCACCAACTAGC
	297	GTATTTAGCCGGGGCTTCCTCCTTAGGTACTGTCTTGTATCTTCCCTAATGACAATAGTTTACAATCCGAAAACCTTCTTCCTATACGCGGCGTCACTGCGTCAGAGTTTCCTCCATTGCGCAATATTCCCGACTGCTGCCTCCCGTAGGAGTCTGGGCCGTATCTCAGTCCCAATGTGGCCGTTCAACCTCTCAGTTCGGCTACTGATCGTAGTCTTGGTAGGCCGTTACCCCACCAACAAAC
	298	ATAGTTAGCCGGTGCTTATTCTTTAAGTACTGTCTTGTATCTTCCTTAACTAAAGCAGTTTACAATCCGAAAACCTTCTTCCTGCACGCGGCGTCACTGCGTCAGAGTTTCCTCCATTGCGCAATATTCCCGACTGCTGCCTCCCGTAGGAGTCTGGGCCGTATCTCAGTCCCAATGTGGCCGTTCAACCTCTCAGTCCGGCTACTGATCGTCGACTTGGTAGGCCGTTACCCCACCAAC
	299	GTAGTTAGCCGGAGCTTATTCTACAGGTACTGTCTTTTTTCTTCCCTGTCTAAAGCAGTTTACAATCCGAAAACCTTCTTCCTGCACGCGGCGTCACTGCGTCAGAGTTTCCTCCATTGCGCAATATTCCCGACTGCTGCCTCCCGTAGGAGTCTGGGCCGTATCTCAGTCCCAATGTGGCCGTACACCCTCTCAGGCCGGCTACTGATCGTTGCCTTGGTGGGCCGTTACCTCGCC
	300	ATAGTTAGCCGGTGCTTATTCTTTAAGTACTGTCTTGTATCTTCCTTAACTAAAGCAGTTTACAATCCGAAAACCTTCTTCCTGCACGCGGCGTCACTGCGTCAGAGTTTCCTCCATTGCGCAATATTCCCCACTGCTGCCTCCCGTAGGAGTCTGGGCCGTATCTCAGTCCCAATGTGGCCGGTCAACCTCTCAGTCCGGCTACTGATCGTCGCCTTGGTGAGCCG
	301	GTAGTTAGCCGGAGCTTTCTTCACAGGTACAGTCTTCTATCTTCCCTGTGGACAATAGTTTACAATCCGAAAACCTTCTTCCTATACGCGGCGTCACTGCGTCAGAGTTTCCTCCATTGCGCAATATTCCCGACTGCTGCCTCCCGTAGGAGTCTGGGCCGTATCTCAGTCCCAATGTGGCCGTTCAACCTCTCAGGTCGGCTATTGATCGTTGCCTTGGTGGGCCGTTACCTCACC
	302	GTAGTTAGCCGGAGCTTATTCTACAGGTACTGTCTTGTTTCTTCCCTGTCTAAAGCAGTTTACAATCCGAAAACCTTCTTCCTGCACGCGGCGTCACTGCGTCAGAGTTTCCTCCATTGCGCAAGATTCCCTACTGCTGCCTCCCGTAGGAGTCTGGGCCGTGTCTCAGTCCCAGTCTGGATGATCATCCTCTCAAACCATCTAACGATCGTCGACTTGGTG
	303	GTAGTTAGCCGGAGCTTATTCTACAGGTACTGTCTTGTTTCTTCCCTGTCTAAAGCAGTTTACAATCCGAAAACCTTCTTCCTGCACGCGGCGTCACTGCGTCAGAGTTTCCTCCATTGCGCAATATTCCCGACTGCTGCCTCCCGTAGGAGTCTGGGCCGTATCTCAGTCCCAATGTGGCCGTTCAACCTCTCAGTTCGGCTACTGATCGTTGACTTGGTAGGCCGTTACCCC
	304	GTAGTTAGCCGGTGCTTTTTCTTCAGGTACAGTCAAAATTCTTCCCTGACAAAATAAGTTTACAATCCGAAGACCTTCTTCCTTCACGCGGCGTCACTGGATCAGAGTTTCCTCCATTGTCCAATATTCCCAACTGCTGCCTCCCGTAGGAGTCTGGGCCGTGTCTCAGTCCCAATGTGGCCGGCCAGCCTCTCAGCTCGGCTACTGATCATAGCTTTGGTAGTCTCTTAC
	305	ATAGTTAGCCGGGGCTTCCTCCTTAGGTACTGTCTTGTATCTTCCCTAATGACAATAGTTTACAATCCGAAAACCTTCTTCCTATACGCGGCGTCACTGCGTCAGAGTTCCCTCCATTGCGCAATATTCCCGACTGCTGCCTCCCGTAGGAGTCTGGGCCGTATCTCAGTCCCAATGTGGCCGTTCAACCTCTCAGTCCGGCTACTGATCGTTGCCTTGGTAGGCCA
	306	ATAGTTAGCCGGGGCTTCCTCCTTAGGTACTGTCTTGTATCTTCCCTAACGACAATAGTTTACAATCCGAAAACCTTCTTCCTATACGCGGCGTCACTGCGTCAGAGTTTCCTCCATTGCGCAATATTCCCGACTGCTGCCTCCCGTAGGAGTCTGGGCCGTGTCTCAGTCCCAATGTGGCCGTTCACCCTCTCAGGCCGGCTACTGATCGTCGCTTTGGTGGGCCGTTACCCCGCC
	307	ATAGTTAGCCGGAGCTTACTTTACAGGTACTGTCTTTTTCTTCCCTGTCTACAATAGTTTACATTCCGAAAAACTTCTTCCTATACGCGGCGTCACCGCGTCAGAGTTTCCTCCATTGCGCAATATTCCCGACTGCTGCCTCCCGTAGGAGTCTGGGCCGTATCTCAGTCCCAATGTGGCCGTTTTGCCTCTCAGCACGGCTACTGATCGTTGCCTTGGTATGCCTTTACCAC
	308	GTAGTTAGCCGGAGCTTCCTCCTTAGGTACTGTCTTAAATCTTCCCTAACGACAATAGTTTACAATCCGAAAACCTTCATCCTATACGCGGCGTCACTGCGTCAGAGTTTCCTCCATTGCGCAATATTCCCGACTGCTGCCTCCCGTAGGAGTCTGGGCCGTATCTCAGCCCCAATGTGGCCGTTCAACCTCTCAGTCCGGCTACTGATCGTCACCTTGGTAGGCCGTTACCCCACCAAC
	309	GTAGTTAGCCGGAGCTTCCTCCTAGGGTACTGTCTTGTATCTTCCCCTACGACAATAGTTTACAATCCGAAAACCTTCTTCCTATACGCGGCGTCACTGCGTCAGAGTTTCCTCCATTGCGCAATATTCCCGACTGCTGCCTCCCGTAGGAGTCTGGGCCGTATCTCAGTCCCAATGTGGCCGTTCAACCTCTCAGTCCGGCTACTGATCATTGACTTGGTAGGCCGTTACCCCACCAACTA
	310	ATAGTTAGCCGGTGCTTATTCTTTAAGTACTGTCTTGTATCTTCCTTAACTAAAGCAGTTTACAATCCGAAAACCTTCTTCCTGCACGCGGCGTCACTGCGTCAGAGTTTCCTCCATTGCGCAATATTCCCGACTGCTGCCTCCCGTAGGAGTCTGGGCCGTATCTCAGTCCCAATGTGGCCGTTCACCCTCTCAGGCCGGCTACTGATCGTCGCTTTGGTGGTCCGTTACACCG
	311	GTAGTTAGCCGGAGCTTCCTCCTTAGGTACTGTCCTTTCTCTTCCCTAACGACAATAGTTTACAATCCGAAGACCTTCATCCTATACGCGGCGTCACTGCGTCAGAGTTTCCTCCATTGCGCAATATTCCCGACTGCTGCCTCCCGTAGGAGTCTGGGCCGTATCTCAGTCCCAATGTGGCCGTTCAACCTCTCAGTCCGGCTACTGATCGTCGACTTGGTAGGCCGTTACCCCACCAAC
	312	GTAGTTAGCCGGAGCTTCCTCCACAGGTACTGTCATTTTTTCTTCCCTGTCGACAATAGTTTACAATCCAAAGACCTTCATCCTATACGCGGCGTCACTGCATCAGAGTTTCCTCCATTGTGCAATATTCCCGACTGCTGCCTCCCGTAGGAGTCTGGGCCGTGTCTCAGTCCCAATGTGGCCGTTGAGCCTCTCAGCTCGGCTACTGATCATCG
	313	GTAGTTAGCCGGGGCTTCCTCCTATGCTACCGTCTACTTCTCTTCACATAGGACAGAAGTTTACAATCCGAAAACCTTCTTCCTATACGCGGCGTCACTGCGTCAGAGTTTCCTCCATTGCGCAATATTCCCGACTGCTGCCTCCCGTAGGAGTCTGGGCCGTATCTCAGTCCCAATGTGGCCGTTCAACCTCTCAGTCCGGCTACTGATCGTTGCCTTGGTAGGCCGTTG
	314	GTAGTTAGCCGGAGCTTATTCTACAGGTACTGTCTTTTATCTTCCCTGTCTAAAGCAGTTTACAATCCGAAAACCTTCTTCCTGCACGCGGCGTCACTGCGTCAGAGTTTCCTCCATTGCGCAATATTCCCCACTGCTGCCTCCCGTAGGAGTTTGGACCGTATCTCAGTTCCAATGTGGCCGATCACCCTCTCAGGTCGGCTACCGATCGTCGCCTTGGTGGGCTGTTG
	315	GTAGTTAGCCGGAGCTTCCTCCTTAGGTACTGTCTTAAATCTTCCCTAACGACAATAGTTTACAATCCGAAAACCTTCATCCTATACGCGGCGTCACTGCGTCAGAGTTTCGTCCATTGCGCAATATTCCCGACTGCTGCCTCCCGTAGGAGTCTGGGCCGTATCTCAGTCCCAATGTGGCCGATCACCCTCTCAGGTCGGCTACGCATCGTCGCCTTGGTGAG
	316	GTAGTTAGCCGGAGCTTATTCTACAGGTACTGTCTTTTTCTTCCCTGTCTAAAGCAGTTTACAATCCGAAAACCTTCTTCCTGCACGCGGCGTCACTGCGTCAGAGTTTCCTCCATTGCGCAATATTCCCGACTGCTGCCTCCCGTAGGAGTCTGGGCCGTGTCTCAGTCCCAATGTGGCCGGTCACCCTCTCAGGTCGGCTACTGATCGTCGGTTTGGTGGGCCGTTACCCCGCCAAC
	317	GTAGTTAGCCGGAGCTTATTTAACAGGTACCGTCATTTTTCTTCCCTGTCTAAAATAGTTTACAATCCTAAAACCTTCTTCCTATACGCGGCGTCACTGCGTCAGAGTTTCCTCCATTGCGCAATATTCCCGACTGCTGCCTCCCGTAGGAGTCTGGGCCGTATCTCAGTCCCAATGTGGCCGTAGAGCCTCTCAGCTCGGCTACCGATCGTTGCCTTGGTAGGCCTTTACCCCACCAAC
	318	GTAGTTAGCCAGAGCTTCCTCCTTAGGTACTGTCTTGTATCTTCCCTAACGACAATAGTTTACAATCCGAAGACCTTCGTCCTATACGCGGCGTCACTGCATCAGAGTTTCCTCCATTGTGCAATATTCCCGACTGCTGCCTCCCGTAGGAGTCTGGGCCGTATCTCAGTCCCAATGTGGCCGTTCAACCTCTCAGTCCGGCTACTGATCGTCGACTTGGTGGGCTGTTA
	319	ATAGTTAGCCGGAGCTTTCTTCACAGGTACAGTCTTTGATCTTCCCTGTGGACAATAGTTTACAATCCGAAAACCTTCTTCCTATACGCGGCGTCACTGCGTCAGAGTTGCCTCCATTGCGCAATATTCCCGACTGCTGCCTCCCGTAGGAGTCTGGGCCGTATCTCAGTCCCAATGTGGCCGTTCAACCTCTCAGTCCGGCTACTGATCGTCGCCTTGG
	320	GTAGTTAGCTGGAGCTTCCTCCTTAGGTACTGTCTTTTATCTTCCCTAACGACAATAGTTTACAATCCGAAAACCTTCATCCTATACGCGGCGTCACTGCGTCAGAGTTTCCTCCATTGCGCAATATTCCCCACTGCTGCCTCCCGTAGGAGTTTGGGCCGTGTCTCAGTCCCAATGTGGCCGATCACCCTCTCAGGTCGGCTACCGATCGTCGACTTGGTGGGCCGTTACCTCACCAACTA
	321	ATAGTTAGCCGGAGCTTATTCTATAGGTACAGTCCTTTTTCTTCCCTATCTAAAGCAGTTTACAATCCGAAAACCTTCTTCCTGCACGCGGCGTCACTGCGTCAGAGTTTCCTCCATTGCGCAAAATTCCCGACTGCTGCCTCCCGTAGGAGTCTGGGCCGTATCTCAGTCCCAATGTGGCCGTTGAACCTCTCAGTCCGGCTACTGATCGTCGCCTTGGTAGGCCGTTGCCCC
	322	GTAGTTAGCCGGAGCTTCCTCCTTAGGTACTGTCTTTTATCTTCCCTAACGACAATAGTTTACAATCCGAAAACCTTCATCCTATACGCGGCGTCACTGCGTCAGAGTTTCCTCCATTGCGCAATATTCCCGACTGCTGCCTCCCGTAGGAGTCTGGGCCGTATCTCAGTCCAATGTGGCCGTTCAACCTCTCAGTCCGGCTACCGATCGTCGGTTTGGTGGGCCGTTACCTCACCAACTG
	323	ATAGTTAGCCGGAGCTTACTTTACAGGTACTGTCTTTTTCTTCCCTGTCTACAATAGTTTACATTCCGAAAAACTTCTTCCTATACGCGGCGTCACTGCGTCAGAGTTTCCTCCATTGCGCAATATTCCCGACTGCTGCCTCCCGTAGGAGTCTGGGCCGTATCTCAGTCCCAATGTGGCCGATCACCCTCTCAGGTCGGCTACCGATCGTCGACTTGGTGGGCCGTTACCTCACCAAC
	324	GTAGTTAGCCGGGGCTTCCTCCTAAGATACCGTCTCCTGCTCGTCTCTTAGGACAGGAGTTTACGATCCGAAGACCTTCTTCCTGCACGCGGCGTCACTGCGTCAGAGTTTCCTCCATTGCGCAATATTCCCGACTGCTGCCTCCCGTAGGAGTCTGGGCCGTATCTCAGTCCCAATGTGGCCGTTTAACCTCTCAGTCCGGCTACTGATCGTTGCCTTGGTAGGCCGTTACCCC
	325	GTAGTTAGCCGGAGCTTATTCTATAGGTACCGTCATTTGTTTCTTCCCTATCTAAAGCAGTTTACAATCCGAAAACCTTCATCCTGCACGCGGCGTCACTGCGTCAGAGTTTCCTCCATTGCGCAATATTCCCGACTGCTGCCTCCCGTAGGAGTCTGGGCCGTATCTCAGTCCCAATCTGGCTGGTCGGTCTCTCAACCCAGCTACCCATAATTGCCTTGGTAGGCCGTTACCCC
	326	GTAGTTAGCCGGAGCTTCCTCCTTAGGTACTGTCTTAAATCTTCCCTAACGACAATAGTTTACAATCCGAAAACCTTCATCCTATACGCGGCGTCACTGCGTCAGAGTTTCCTCCATTGCGCAATATTCCCGACTGCTGCCTCCCGTAGGAGTCTGGGCCGTATCTCAGTCCCAATGTGGCCGATCACCCTCTCAGGCCGGCTACCGATCGTCGCCTTGGTGGGCCGTTGCCCCG
	327	GTAGTTAGCCGTGGCTTCCTCCTCAGGTACCGTCAAATTTCGTCCCTGAAGACATAAGTTTACGATCCGAAAACCTTCATCCTATACGCGGCGTCACTGCGTCAGAGTTTCCTCCATTGCGCAATATTCCCGACTGCTGCCTCCCGTAGGAGTCTGGGCCGTATCTCAGTCCCAATGTGGCCGTTCAACCTCTCAGTCCGGCTACTGATCGTCACCTTGGTAGGCCGTTACCCCACC
	328	GTAGTTAGCCGGAGCTTATTCTACAGGTACTGTCTTGTTTCTTCCCTGTCTAAAGCAGTTTACAATCCGAAAACCTTCTTCCTGCACGCGGCGTCACTGCGTCAGAGTTTCCTCCATTGCGCAATATTCCCGACTGCTGCCTCCCGTAGGAGTCTGGGCCGTATCTCAGTCCCAATGTGGCCGTTCATCCTCTCAGACCGGCTACCGATCGTCGCCTTGGTAGGCCGTTACCCC
	329	GTAGTTAGCCGTGGCTTATTCATGAGGTACCGTCACGTCCTTCGTCCCTCATAAAAGAAGTTTACAATCCGAAGACCTTCTTCCTGCACGCGGCGTCACTGCGTCAGAGTTTCCTCCATTGCGCAATATTCCCGACTGCTGCCTCCCGTAGGAGTCTGGGCCGTATCTCAGTCCCAATGTGGCCGTTCAATCTCTCAATCCGGCTACTGATCGTCGCCTTGG
	330	GTAGTTAGCCGGAGCTTATTCTACAGGTACTGTCCTTTTTCTTCCCTGTCTAAAGCAGTTTACAATCCGAAAACCTTCTTCCTGCACGCGGCGTCACTGCGTCAGAGTTTCCTCCATTGCGCAAAATTCCCGACTGCTGCCTCCCGTAGGAGTCTGGGCCGTATCTCAGTCCCAATGTGGCCGTTTAACCTCTCAGTCCGGCTACTGATCGTCGCCTTGGTATGCCTTTACCACACCAAC
	331	GTATTTAGCCGGAGCTTCTTAGTCAGGTACCGTCACTATCTTCCCTGTCTAAAGCAGTTTACAATCCGAAAACCTTCTTCCTGCACGCGGCGTCACTGCGTCAGAGTTTCCTCCATTGCGCAATATTCCCCACTGCTGCCTCCCGTAGGAGTCTGGGCCGTGTCTCAGTCCCAATGCGGCCGATCAACCTCTCAGTTCGGCTACTGATCGTCGACTTGGTGAGCCG
	332	GTAGTTAGCCGGAGCTTATTTAACAGGTACCGTCATTGTTCTTCCCTGTCTAAAATAGTTTACAATCCTAAAACCTTCTTCCTATACGCGGCGTCACTGCGTCAGAGTTTCCTCCATTGCGCAATATTCCCGACTGCTGCCTCCCGTAGGAGTCTGGGCCGTATCTCAGTCCCAATGTGGCCGTAGAGCCTCTCAGCTCGGCTACCGATCGTTGCCTTGGTAGGCCTTTACCCCACCAACTAG
	333	GTAGTTAGCCGGAGCTTCCTCCTTAGGTACTGTCTTTTATCTTCCCTAACGACAATAGTTTACAATCCGAAAACCTTCATCCTATACGCGGCGTCACTGCGTCAGAGTTTCCTCCATTGCGCAATATTCCCGACTGCTGCCTCCCGTAGGAGTCTGGTCCGTGTCTCAGTACCAGTGTGGGGGACCTTCCTCTCAGAACCCCTAATGATCGTAGCCTCGGTGGGCCGTTACCCCGCCGACTAG
	334	ATAGTTAGCCGGGGCTTCCTCCTTAGGTACCGTCCTTTCTCTTCCCTAACGACAATAGTTTACAATCCGAAAACCTTCTTCCTATACGCGGCGTCACTGCGTCAGAGTTTCCTCCATTGCGCAATATTCCCGACTGCTGCCTCCCGTAGGAGTCTGGGCCGTATCTCAGTCCCAATGTGGCCGTTCAACCTCTCAGTCCGGCTACCGATCGTTGCCTTGGTAGGCTTTTATCTTACCAACTAGC
	335	GTAGTTAGCCGGGGCTTCCTCTTTAGGTACAGTCTTTTATCTTCCCTAATGACAATAGTTTACAATCCGAGAACCTTCATCCTATACGCGGCGTCACTGCGTCAGAGTTTCCTCCATTGCGCAATATTCCCGACTGCTGCCTCCCGTAGGAGTCTGGGCCGTATCTCAGTCCCAATGTGGCCGTTCAACCTCTCAGTCCGGCTACTGATCGTCGCCATGGTAGGCCGTTACCCCACCA
	336	GTAGTTAGCCGGAGCTTCCTCCTTAGGTACTGTCCTTTCTCTTCCCTAACGACAATAGTTTACAATCCGAAAACCTTCTTCCTATACGCGGCGTCACTGCGTCAGAGTTTCCTCCATTGCGCAATATTCCCGACTGCTGCCTCCCGTAGGAGTCTGGGCCGTATCTCAGTCCCAATGTGGCCGTTCAACCTCTCAGTCCGGCTACTGATCGTCGACTTGGTAGGCCGTTACCCCACCAACTATCTAA
	337	GTAGTTAGCCGGAGCTTATTCTACAGGTACTGTCCTTTTCTTCCCTGTCTAAAGCAGTTTACAATCCGAAAACCTTCTTCCTGCACGCGGCGTCACTGCGTCAGAGTTTCCTCCATTGCGCAATATTCCCTACTGCTGCCTCCCGTAGGAGTCTGGGCCGTATCTCAGTCCCAATGTGGCCGATCACCCTCTCAGGCCGGCTACCGATCGTCGCCTTGGTGGGCCGTTGCCCCGCC
	338	GTAGTTAGCCGGAGCTTATTCTATAGGTACCGTCATTTGTTTCTTCCCTATCTAAAGCAGTTTACAATCCGAAAACCTTCATCCTGCACGCGGCGTCACTGCGTCAGAGTTTCCTCCATTGCGCAATATTCCCGACTGCTGCCTCCCGTAGGAGTTTGGGCCGTGTCTCAGTCCCAATGTGGCCGTTCACCCTCTCAGGCCGGCTACTGATCGTCGCTTTGGTAGGCCGTTACCCTG
	339	ATAGTTAGCCGGGGCTTCCTCCTTAGGTACTGTCTTGTATCTTCCCTAACGACAATAGTTTACAATCCGAAAACCTTCTTCCTATACGCGGCGTCACTGCGTCAGAGTTTCCTCCATTGCGCAATATTCCCGACTGCTGCCTCCCGTAGGAGTTTGGGCCGTATCTCAGTCCCAATGTGGCCGGTCAACCTCTCAGTCCGGCTACTGATCGTCGCCTTGGTGAGCCGTTACCCCACCAAC
	340	GTAGTTAGCCGGAGCTTATTCTACAGGTACTGTCCTTTTTCTTCCCTGTCTAAAGCAGTTTACAATCCGAAAACCTTCTTCCTGCACGCGGCGTCACTGCGTCAGAGTTTCCTCCATTGCGCAAAATTCCCTACTGCTGCCTCCCGTAGGAGTCTGGGCCGTGTCTCAGTCCCAGTGTGGCCGTCCGCCCTCTCAGGCCGGCTACGCATCGTCGCCTTGGTGGGCCGTTGCCCCG
	341	ATAGTTAGCCGGAGCTTCCTCCTGAGGTACTGTCAATTTCTTCCCTCATGACAATAGTTTACAATCCGAAAACCTTCTTCCTATACGCGGCGTCACTGCGTCAGAGTTTCCTCCATTGCGCAATATTCCCCACTGCTGCCTCCCGTAGGAGTCTGGGCCGTATCTCAGTCCCAATGTGGCCGATCACCCTCTCAGGTCGGCTACGCATCGTCGCC
	342	GTAGTTAGCCGGAGCTTATTCTACAGGTACTGTCCTTTTTCTTCCCTGTCTAAAGCAGTTTACAATCCGAAAACCTTCTTCCTGCACGCGGCGTCACTGCGTCAGAGTTTCCTCCATTGCGCAAAATTCCCTACTGCTGCCTCCCGTAGGAGTCTGGGCCGTGTCTCAGTCCCAATGTGGCCGTTCGTCCTCTCAGACCGGCTACGCATCATCGCTATGGTGGGCC
	343	GTAGTTAGCCGGAGCTTATTCTACAGGTACTGTCCTTTTTCTTCCCTGTCTAAAGCAGTTTACAATCCGAAAACCTTCTTCCTGCACGCGGCGTCACTGCGTCAGAGTTTCCTCCATTGCGCAATATTCCCGACTGCTGCTTCCCGTAGGAGTCTGGGCCGTATCTCAGTCCCAATGTGGCCGTTTAACCTCTCAGTCCGGCTACTGATCGTTGCCTTGGTATGCCGTTACCACACC
	344	GTAGTTAGCCGGAGCTTCCTCCTTAGGTACTGTCTTAAATCTTCCCTAACGACAATAGTTTACAATCCGAAAACCTTCATCCTATACGCGGCGTCACTGCGTCAGAGTTTCCTCCATTGCGCAATATTCCCGACTGCTGCCTCCCGTAGGAGTCTGGGCCGTATCTCAGTCCCAATGTGGCCGTTCAACCTCTCAGGCCGGCTACTGATCGTCGCTTTGGTGGGCTTTTACCCCGCCAAC
	345	GTAGTTAGCCGGAGCTTCCTCCTAGGGTACTGTCCTTTATCTTCCCCTACGACAATAGTTTACAATCCGAAAACCTTCTTCCTATACGCGGCGTCACTGCGTCAGAGTTTCCTCCATTGCGCAATATTCCCCACTGCTGCCTCCCGTAGGAGTTTGGGCCGTGTCTCAGTCCCAATGTGGCCGTTCATCCTCTCAGGTCGGCTACTGATCGTCGCCTTGGTGGGCCGTTACCTCACCAACTAG
	346	GTAGTTAGCCGGAGCTTATTCTACAGGTACTGTCACTTCTTCTTCCCTGTCTAAAGCAGTTTACAACCCGAAAGCCTTCTTCCTGCACGCGGCGTCACTGCGTCAGAGTTTCCTCCATTGCGCAATATTCCCGACTGCTGCCTCCCGTAGGAGTCTGGGCCGTATCTCAGTCCCAATGTGGCCGTTGAACCTCTCAGTCCGGCTACTGATCGTCGCCTTGGTAGGCCA
	347	ATAGTTAGCCGGTGCTTATTCTTTAAGTACTGTCTTGTATCTTCCTTAACTAAAGCAGTTTACAATCCGAAAACCTTCTTCCTGCACGCGGCGTCACTGCGTCAGAGTTTCCTCCATTGCGCAATATTCCCGACTGCTGCCTCCCGTAGGAGTCTGGGCCGTATCTCAGTCCCAATGTGGCCGTTCAACCTCTCAGTCCGGCTACTGATCGTCGACTTGGTAGGCCGTTACCCCG
	348	ATAGTTAGCCGGAGCTTCCTCCTGAGGTACTGTCAATTTCTTCCCTCACGACAATAGTTTACAATCCGAAAACCTTCTTCCTATACGCGGCGTCACTGCGTCAGAGTTTCCTCCATTGCGCAATATTCCCGACTGCTGCCTCCCGTAGGAGTCTGGGCCGTATCTCAGTCCCAATGTGGCCGTTCAACCTCTCAGTCCGGCTACTGATCGTTGCCTTGGTAGGCCGTTACCCCACC
	349	GTAGTTAGCCGGAGCTTATTCTACAGGTACTGTCTTTTTCTTCCCTGTCTAAAGCAGTTTACAATCCGAAAACCTTCTTCCTGCACGCGGCGTCACTGCGTCAGAGTTTCCTCCATTGCGCAATATTCCCGACTGCTGCCTCCCGTAGGAGTCTGGGCCGTGTCTCAGTCCCAGTGTGGCCGATCACCCTCTCAGGTCGGCTACGCATCGTTGACTTGGTAGGCCGTTACCCC
	350	ATAGTTAGCCGGTGCTTATTCTTTAAGTACTGTCTTGTATCTTCCTTAACTAAAGCAGTTTACAATCCGAAAACCTTCTTCCTGCACGCGGCGTCACTGCGTCAGAGTTTCCTCCATTGCGCAATATTCCCGACTGCTGCCTCCCGTAGGAGTCTGGGCCGTATCTCAGTCCCAATGTGGCCGGTCACCCTCTCAGGTCGGCTACTGATCGTCGCCTTGGTGGGCCGTTACCCCGCC
	351	GTAGTTAGCCGGAGCTTATTCTACAGGTACTGTCTTTTCTCTTCCCTGTCTAAAATAGTTTACAATCCTAAAACCTTCTTCCTATACGCGGCGTCACTGCGTCAGAGTTTCCTCCATTGCGCAATATTCCCGACTGCTGCCTCCCGTAGGAGTCTGGGCCGTATCTCAGTCCCAATGTGGCCGTAGAGCCTCTCAGCTCGGCTACTGATCGTTGCCTTGGTATGCCGTTACCAC
	352	GTAGTTAGCCGGTGCTTATTCTTTAAGTACTGTCTTGTATCTTCCTTAACTAAAGCAGTTTACAATCCGAAAACCTTCTTCCTGCACGCGGCGTCACTGCGTCAGAGTTTCCTCCATTGCGCAATATTCCCGACTGCTGCCTCCCGTAGGAGTTTGGACCGTGTCTCAGTTCCAATGTGGGGGACCTTCCTCTCAGAACCCCTACTGATCGTCGGCTTGGTGGGCCGTTACCCCACCAACTACCTAA
	353	ATAGTTAGCCGGGGCTTCCTCCTTAGGTACCGTCCTTTCTCTTCCCTAACGACAATAGTTTACAATCCGAAAACCTTCTTCCTATACGCGGCGTCACTGCGTCAGAGTTTCCTCCATTGCGCAATATTCCCGACTGCTGCCTCCCGTAGGAGTCTGGACCGTGTCTCAGTTCCAGTGTGGGGGACCTTCCTCTCAGAACCCCTACCGATCGTCGCCACGGTGGGCCGTTACCCCGCCGTCCAGCTAATCGG
	354	GTAGTTAGCCGGGGCTTCCTCCTTAGGTACTGTCTTTTAATCTTCCCTAACGACAATAGTTTACAATCCGAAAACCTTCTTCCTATACGCGGCGTCACTGCGTCAGAGTTTCCTCCATTGCGCAATATTCCCGACTGCTGCCTCCCGTAGGAGTCTGGGCCGTATCTCAGTCCCAATGTGGCCGTTTAACCTCTCAGTCCGGCTACTGATCGTTGCCTTGGTCAGCCATTACCTAACCAAC
	355	GTAGTTAGCCGGAGCTTATTCATTTGGTACCGTCAATTTGTTTTTTCGTCCCAAATAAAAGAAATTTACATACCGAAACCTTCTTCCTGCACGCGGCGTCACTGCGTCAGAGTTTCCTCCATTGCGCAATATTCCCGACTGCTGCCTCCCGTAGGAGTCTGGGCCGTATCTCAGTCCCAATGTGGCCGTTTAACCTCTCAGTCCGGCTACTGATCATTGCCTTGGTATGCCG
	356	GTAGTTAGCCGGAGCTTTCTTGATGAGTACTGTCCTTTTCTTCCTCATCGACAATAGTTTACAATCCGAAAACCTTCTTCCTATACGCGGCGTCACTGCGTCAGAGTTTCCTCCATTGCGCAATATTCCCCACTGCTGCCTCCCGTAGGAGTTTGGGCCGTGTCTCAGTCCCAATGTGGCCGATCACCCTCTCAGGTCGGCTACCGATCGTCGACTTGGTGGGCCGTTACCTC
	357	ATAGTTAGCCGGGGCTTCCTCCTTAGGTACCGTCCTTTCTCTTCCCTAACGACAATAGTTTACAATCCGAAAACCTTCTTCCTATACGCGGCGTCACTGCGTCAGAGTTTCCTCCATTGCGCAATATTCCCGACTGCTGCCTCCCGTAGGAGTCTGGGCCGTATCTCAGTCCCAATGTGGCCGTTCAACCTCTCAGTCCGGCTACCGATCGTCGCCTTGGTAAGCTGTTATCCCACCAACTAGC
	358	ATAGTTAGCCGGAGCTTACTTTACAGGTACTGTCTTGTTTCTTCCCTGTCTACAATAGTTTACAATCCGAAAACCTTCTTCCTATACGCGGCGTCACTGCGTCAGAGTTTCCTCCATTGCGCAATATTCCCGACTGCTGCCTCCCGTAGGAGTCTGGGCCGTATCTCAGTCCCAATGTGGCTGTTCTGCCTCTCAGCACAGCTACTGATCGTCGCCTTGG
	359	GTAGTTAGCCGGAGCTTATTCTACAGGTACTGTCTTTTTTCTTCCCTGTCTAAAGCAGTTTACAATCCGAAAACCTTCTTCCTGCACGCGGCGTCACTGCGTCAGAGTTTCCTCCATTGCGCAATATTCCCGACTGCTGCCTCCCGTAGGAGTCTGGGCCGTATCTCAGTCCCAATGTGGCCGATCACCCTCTCAGGCCGGCTACCGATCGTCGCCTTGGTGGGCCGTTGCCCCG
	360	GTAGTTAGCCGGGGCTTCTTAGTCGGGTACCGTCATCTTCTTCCCCGCTGATAGAAGTTTACATACCGAAATACTTCATCCTATACGCGGCGTCACTGCGTCAGAGTTTCCTCCATTGCGCAATATTCCCGACTGCTGCCTCCCGTAGGAGTCTGGGCCGTATCTCAGTCCCAATGTGGCCGTTCAACCTCTCAGTCCGGCTACTGATCGTCGCCATGGTAGGCCGTTACCCCACCA
	361	GTAGTTAGCCGGAGCTTCCTCTTAGGGTACAGTCTTTTATCTTCCCCTATGACAATAGTTTACAATCCGAAAACCTTCATCCTATACGCGGCGTCACTGCGTCAGAGTTTCCTCCATTGCGCAATATTCCCGACTGCTGCCTCCCGTAGGAGTCTGGGCCGTATCTCAGTCCCAATGTGGCCGTTCAACCTCTCAGTCCGGCTACTGATCATCGTCTTGGTAGGCCGTTACCCCACC
	362	GTAGTTAGCCGGAGCTTCCTCCTTAGGTACTGTCCTTTCTCTTCCCTAACGACAATAGTTTACAATCCGAAGACCTTCATCCTATACGCGGCGTCACTGCGTCAGAGTTTCCTCCATTGCGCAATATTCCCGACTGCTGCCTCCCGTAGGAGTCTGGGCCGTATCTCAGTCCCAATGTGGCCGATCACCCTCTCAGGCCGGCTACGCATCGTCGCCTTGGTGGGCCGTTGCCCCG
	363	ATAGTTAGCCGGAGCTTACTTTACAGGTACTGTCTTTTTCTTCCCTGTCTACAATAGTTTACATTCCGAAAAACTTCTTCCTATACGCGGCGTCACTGCGTCAGAGTTTCCTCCATTGCGCAATATTCCCGACTGCTGCCTCCCGTAGGAGTCTGGGCCGTATCTCAGTCCCAGTGTGGCCGTTCTGCCTCTCAGCACGGCTACTGATCGTTGCCTTGGTATGCCA
	364	GTAGTTAGCCGGAGCTTCCTCCTTAGGTACTGTCTTTTATCTTCCCTAACGACAATAGTTTACAATCCGAAAACCTTCATCCTATACGCGGCGTCACTGCGTCAGAGTTTCCTCCATTGCGCAATATCCCCCACTGCTGCCTCCCGTAGGAGTTTGGGCCGTGTCTCAGTCCCAATGTGGCCGGTCACTCTCTCAAGCCGGCTACTGATCGTCGCCTTGGTGGGCCGTTACCTCACC
	365	GTAGTTAGCCGGAGCTTATTCTACAGGTACTGTCTTTTTTCTTCCCTGTCTAAAGCAGTTTACAATCCGAAAACCTTCTTCCTGCACGCGGCGTCACTGCGTCAGAGTTTCCTCCATTGCGCAATATTCCTAACTGCTGTCTCCCGTAGGAGTCTGGGCCGTGTCTCAGTCCCAGTGTGGCCGATCACCCTCTCAGGTCGGCTACGCATCGTCGCCTTGGTAGGCCA
	366	GTAGTTAGCCGGAGCTTCCTCCTTAGGTACTGTCTTTTATCTTCCCTAACGACAATAGTTTACAATCCGAAAACCTTCATCCTATACGCGGCGTCACTGCGTCAGAGTTTCCTCCATTGTGCAATATTCCCCACTGCTGCCTCCCGTAGGAGTCTGGGCCGTGTCTCAGTCCCAATGTGGCCGTTCAACCTCTCAGTCCGGCTACTGATCGTCGCCTTGGTGAGCCGTTACCTC
	367	GTAGTTAGCCGGAGCTTCCTCCTTGGGTACCGTCATTATCGTCCCCAAAGACAGAGGTTTACAATCCTAAAACCTTCTTCCTATACGCGGCGTCACTGCGTCAGAGTTTCCTCCATTGCGCAATATTCCCCACTGCTGCCTCCCGTAGGAGTCTGGGCCGTATCTCAGTCCCAATGTGGCCGTTCAACCTCTCAGTCCGGCTACTGATCGCAGTCTTGGTAGGCCGTTACCCTGCC
	368	GTAGTTAGCCGGAGCTTATTCTACAGGTACTGTCTTGTTTCTTCCCTGTCTAAAGCAGTTTACAATCCGAAAACCTTCTTCCTGCACGCGGCGTCACTGCGTCAGAGTTTCCTCCATTGCGCAATATTCCCGACTGCTGCCTCCCGTAGGAGTCTGGGCCGTATCTCAGTCCCAATGTGGCCGTTCAACCTCTCAGTCCGGCTACTGATCGTAGACTTGGTATG
	369	GTAGTTAGCCGGAGCTTCCTCCTAGGGTACTGTCTTGTATCTTCCCCTACGACAATAGTTTACAATCCGAAAACCTTCTTCCTATACGCGGCGTCACTGCGTCAGAGTTTCCTCCATTGCGCAATATTCCCGACTGCTGCCTCCCGTAGGAGTCTGGGCCGTATCTCAGTCCCAATGTGGCCGTTCAACCTCTCAGTCCGGCTACTGATCATTGACTTGGTAGGCCGTTACCCC
	370	GTAGTTAGCCGGAGCTTATTCTACAGGTACTGTCATTTTTCTTCCCTGTCTAAAATAGTTTACAATCCTAAAACCTTCTTCCTATACGCGGCGTCACTGCGTCAGAGTTTCCTCCATTGCGCAATATTCCCGACTGCTGCCTCCCGTAGGAGTCTGGGCCGTATCTCAGTCCCAATGTGGCCGCAGAGCCTCTCAGCCCGGCTACTGATCGTCGCCTTGGTAGGCCTTTACCCC
	371	GTAGTTAGCCGGAGCTTCCTCCTTAGGTACTGTCCTTTTTCTTCCCTAACGACAATAGTTTACAATCCGAAGACCTTCGTCCTATACGCGGCGTCACTGCGTCAGAGTTTCCTCCATTGCGCAATATTCCCGACTGCTGCCTCCCGTAGGAGTCTGGGCCGTATCTCAGTCCCAATGTGGCCGTTCAACCTCTCAGTCCGGCTACTGATCGTCGACTTGGTAGGCCTCTACCCCACCAACTA
	372	ATAGTTAGCCGGAGCTTCCTCCTTAGGTACTGTCTTTTATCTTCCCTAACGACAATAGTTTACAATCCGAAAACCTTCTTCCTATACGCGGCGTCACTGCGTCAGAGTTTCCTCCATTGCGCAATATTCCCCACTGCTGCCTCCCGTAGGAGTCTGGACCGTGTCTCAGTTCCAATGTGGCCGTCCGCCCTCTCAGGCCGGCTACCGATCGTCGCTTTGGTGAGCCGCTACCTCACC
	373	GTAGTTTGCCGGAGCTTCCTCCAAGGGTACTGTCATTATCTTCCCCTTCGACAACAGTTTACAATCCAGAGGACCTTCTTCCTGTACGCGGCGTCACTGCATCAGAGTTTCCTCCATTGTGCAATATTCCCGACTGCTGCCTCCCGTAGGAGTCTGGGCCGTATCTCAGTCCCAATGTGGCCGTTGAGCCTCTCAGCTCGGCTACTGATCATCG
	374	ATAGTTAGCCGGAGCTTCCTCCTGAGGTACTGTCAATTTCTTCCCTCATGACAATAGTTTACAATCCGAAAACCTTCTTCCTATACGCGGCGTCACTGCGTCAGAGTTTCCTCCATTGCGCAATATTCCCGACTGCTGCCTCCCGTAGGAGTCTGGGCCGTATCTCAGTCCCAATGTGGCCGTTCAACCTCTCAGTCCGGCCACTGATCGTCGCCTTGGTAAGCCG
	375	GTAGTTAGCCGGAGCTTATTCTACAGGTACTGTCCTTTTTCTTCCCTGTCTAAAGCAGTTTACAATCCGAAAACCTTCTTCCTGCACGCGGCGTCACTGCGTCAGAGTTTCCTCCATTGCGCAAAATTCCCGACTGCTGCCTCCCGTAGGAGTCTGGGCCGTATCTCAGTCCCAATGTGGCCGATCACCCTCTCAGGCCGGCTACCCATCGTCGCCTTGGTGGGCTGTTATC
	376	GTAGTTAGCCGGAGCTTTCTTGATGAGTACTGTCCTTTTCTTCCTCATCGACAATAGTTTACAATCCGAAAACCTTCTTCCTATACGCGGCGTCACTGCGTCAGAGTTTCCTCCATTGCGCAATATTCCCGACTGCTGCCTCCCGTAGGAGTCTGGGCCGTATCTCAGTCCCAATGTGGCCGTTGAACCTCTCAGTCCGGCTACTGATCGTTGCCTTGGTATGCCGTTACCAC
	377	ATAGTTAGCCGGTGCTTATTCTTTAAGTACTGTCTTGTATCTTCCTTAACTAAAGCAGTTTACAATCCGAAGACCTTCTTCCTGCACGCGGCGTCACTGCGTCAGAGTTTCCTCCATTGCGCAATATTCCCGACTGCTGCCTCCCGTAGGAGTCTGGGCCGTATCTCAGTCCCAATGTGGCCGTTCAACCTCTCAGTCCGGCTACTGATCGTCGCCTTGGTGGGCTG
	378	GTAGTTAGCCGGAGCTTATTCTACAGGTACTGTCTTTGTTCTTCCCTGTCTAAAGCAGTTTACAATCCGAAAACCTTCTTCCTGCACGCGGCGTCACTGCGTCAGAGTTTCCTCCATTGCGCAATATTCCCGACTGCTGCCTCCCGTAGGAGTCTGGGCCGTATCTCAGTCCCAATGTGGCCGTTCAACCTCTCAGAACCCCTACTGATCGTAGGCTTGGTGGGCCGTTACCCCGCC
	379	ATAGTTAGCCGGTGCTTATTCTTTAAGTACTGTCTTGTATCTTCCTTAACTAAAGCAGTTTACAATCCGAAAACCTTCTTCCTGCACGCGGCGTCACTGCGTCAGAGTTTCCTCCATTGCGCAATATTCCCACTGCTGCCTCCCGTAGGAGTTTGGGCCGTGTCTCAGTCCCAATGTGGCCGTTCACCCTCTCAGGCCGGCTACTGATCGTTGCCTTGGTGGGCCGTTACCCCGCCAAC
	380	GTAGTTAGCCGGAGCTTATTCTACAGGTACTGTCATTCTTCTTCCCTGCCAAAGAAGTTTACAACCCGAAGGCCGTCATCCTTCACGCGGCGTTGCTGCATCAGAGTTTCCTCCATTGCGCAATATTCCCGACTGCTGCCTCCCGTAGGAGTCTGGGCCGTATCTCAGTCCCAATGTGGCCGTTCAACCTCTCAGTCCGGCTACTGATCGTCGACTTGGTAGGCCGTTACCCCACC
	381	GTAGTTAGCCGGAGCTTATTCTACAGGTACTGTCCTTTTTCTTCCCTGTCTAAAGCAGTCTACAATCCGAAAACCTTCTTCCTGCACGCGGCGTCACTGCGTCAGAGTTTCCTCCATTGCGCAATATTCCCGACTGCTGCCTCCCGTAGGAGTCTGGGCCGTATCTCAGTCCCAATGTGGCCGTTCAACCTCTCAGTCCGGCTACCGATCGTCGCCTTGGTGGGCCATTACCCCGCCAAC
	382	ATAGTTAGCCGGGGCTTCCTCTTTAGGTACAGTCTTTTATCTTCCCTAATGACAATAGTTTACAATCCGAGAACCTTCATCCTATACGCGGCGTCACTGCGTCAGAGTTTCCTCCATTGCGCAATATTCCCCACTGCTGCCTCCCGTAGGAGTTTGGGCCGTGTCTCAGTCCCAATGTGGCCGGTCGCCCTCTCAGGCCGGCTACGGATCATCACCTTGGTAGGCCGTTACCC
	383	ATAGTTAGCCGGGGCTTCCTCCTTAGGTACTGTCTTGTATCTTCCCTAACGACAATAGTTTACAATCCGAAAACCTTCTTCCTATACGCGGCGTCACTGCGTCAGAGTTTCCTCCATTGCGCAATATTCCCGACTGCTGCCTCCCGTAGGAGTCTGGGCCGTATCTCAGTCCCAATGTGCCCGATCACCCTCTTAGGCCGGGTAACTATCGTCGCCTTGGTGGGCCGTTACCCCACCAACTAGC
	384	GTAGTTAGCCGGAGCTTATTCTACAGGTACTGTCCTTTTTCTTCCCTGTCTAAAGCAGTTTACAATCCGAAAACCTTCTTCCTGCACGCGGCGTCACTGCGTCAGAGTTTCCTCCATTGCGCAATATTCCCGACTGCTGCCTCCCGTAGGAGTATGGACCGTGTCTCAGTTCCATTGTGACCGTTCATCCTCTCAGACCGGCTACCGATCGTCGCCTTGGTAGGCTTTTACCCCACC
	385	GTAGTTAGCCGGAGCTTTCTTGATGGGTACAGTCTTTTTTCTTCCCCATCGACAATAGTTTACAATCCGAAAACCTTCTTCCTATACGCGGCGTCACTGCGTCAGAGTTTCCTCCATTGCGCAATATTCCCGACTGCTGCCTCCCGTAGGAGTCTGGGCCGTATCTCAGTCCCAATGTGGCCGTTCAACCTCTCAGTCCGGCTACTGATCGTCGTCTTGGTAGGCCGTTACCCCACCAACTAAC
	386	GTAGTTAGCCGGAGCTTTCTTGATAGGTACTGTCCTTTTCTTCCCTATCGACAATAGTTTACAATCCGAAAACCTTCTTCCTATACGCGGCGTCACTGCGTCAGAGTTTCCTCCATTGCGCAATATTCCCGACTGCTGCCTCCCGTAGGAGTCTGGGCCGTATCTCAGTCCCAATGTGGCCGTTGAACCTCTCAGTCCGGCTACTGATCGTTGCCTTGGTATGCCGTTACCAC
	387	GGAATTAGCCGTGACTTTCTCACAGGGTACCGTCACTGTCTTCTTCCCCTGCGACAACAGTTTACAATCCAAAGACCTTCTTCCTATACGCGGCGTCACTGCATCAAAGTTTCCTCCATTGTGCAATATTCCCGACTGCTGCCTCCCGTAGGAGTCTGGGCCGTGTCTCAGTCCCAATGTGGCCGTTGTGCCTCTCAGCTCGGCTACTGATCATCGC
	388	GTAGTTAGCCGGAGCTTATTCTACAGGTACTGTCCTTTTTCTTCCCTGTCTAAAGCAGTTTACAATCCGAAAACCTTCTTCCTGCACGCGGCGTCACTGCGTCAGAGTTTCCTCCATTGCGCAATATTCCCGACTGCTGCCTCCCGTAGGAGTCTGGTCCGTGTCTCAGTACCAGTGTGGGGGACCTTCCTCTCAGAACCCCTACTGATCGCAGGCTCGGTGGGCCGTTACCCCGCCGAC
	389	GTAGTTAGCCGGAGCTTATTCTACAGGTACTGTCCTTTTTCTTCCCTGTCTAAAGCAGTTTACAATCCGAAAACCTTCTTCCTGCACGCGGCGTCACTGCGTCAGAGTTTCCTCCATTGCGCAAAATTCCCGACTGCTGCCTCCCGTAGGAGTTTGGACCGTGTCTCAGTTCCAATGTGGGGGACCTTCCTCTCAGAACCCCTACTGATCGTCGGCTAGGTGGGCCGTTACCCCGCCTACCACCTAATC
	390	GTAGTTTGCCGGGGCTTCCTCCACAGGTACTGTCATTCTTTTCTTCCCTGTCGACAATAGTTTACAATCCAAAGACCTTCTTCCTATACGCGGCGTCACTGCATCAGGGTTTCCCCCATTGTGCAATATTCCCGACTGCTGCCTCCCGTAGGAGTCTGGGCCGTATCTCAGTCCCAATGTGGCCGTTGTGCCTCTCAGCTCGGCTACTGATCATCGTCTTGGTAGG
	391	ATAGTTAGCCGGGGCTTCCTCCTTAGGTACTGTCTTTTTTCTTCCCTAACGACAATAGTTTACAATCCGAAAACCTTCTTCCTATACGCGGCGTCACTGCGTCAGAGTTTCCTCCATTGCGCAATATTCCCGACTGCTGCCTCCCGTAGGAGTCTGGGCCGTGTCTCAGTCCCAATGTGGCCGTCCGCCCTCTCAGGCCGGCTACCGATCGTCGCTTTGGTGGGCCTTTACCCCGCCATCTTGCTAA
	392	GTAGTTAGCCGGAGCTTCCTCCTTAGGTACTGTCTTTTATCTTCCCTAACGACAATAGTTTACAATCCGAAAACCTTCATCCTATACGCGGCGTCACTGCGTCAGAGTTTCCTCCATTGCCGAATATTCCTAACTGCTGTCTCCCGTAGGAGTCTGGGCCGTGTCTCAGTCCCAGTGTGGCCGTTCAACCTCTCAGTCCGGCTATGCATCGTCGCCTTGGTAGGCCATTACCCCACC
	393	GTAGTTAGCCGGAGCTTATTCTACAGGTACTGTCATTTTTCTTCCCTGTCTAAAATAGTTTACAATCCTAAAACCTTCTTCCTATACGCGGCGTCACTGCGTCAGAGTTTCCTCCATTGCGCAATATTCCCGACTGCTGCCTCCCGTAGGAGTCTGGGCCGTATCTCAGTCCCAATGTGGCCGCAGAGCCTCTCAGCCCGGCTACTGATCGTCGCCTTGGTGGGCCGTTGCCCCG
	394	GTAGTTAGCCGGGGCTTCTTACTTGGGTACCGTCATTTTCTTCCCCATCGATAGAGCTTTACATACCGAAATACTTCTTCCTATACGCGGCGTCACTGCGTCAGAGTTTCCTCCATTGCGCAATATTCCCGACTGCTGCCTCCCGTAGGAGTCTGGGCCGTATCTCAGTCCCAATGTGGCCGTTCTGCCTCTCAGCACGGCTACTGATCGTTGCCTTGGTATGCC
	395	GTAGTTAGCCGGAGCTTCCTCCTTAGGTACTGTCCTTTCTCTTCCCTAACGACAATAGTTTACAATCCGAAGACCTTCATCCTATACGCGGCGTCACTGCGTCAGAGTTTCCTCCATTGCGCAATATTCCCGACTGCTGCCTCCCGTAGGAGTCTGGACCGTGTCTCAGTTCCAGTGTGGCCGATCAGCCTCTCAGCTCGGCTACCCATCGTCGCCTTGGTGGGCCGTTG
	396	GTAGTTAGCCGGAGCTTTCTTGATAGGTACTGTCCTTTCTCTTCCCTATCGACAATAGTTTACAATCCGAAAACCTTCTTCCTATACGCGGCGTCACTGCGTCAGAGTTTCCTCCATTGCGCAATATTCCCGACTGCTGCCTCCCGTAGGAGTCTGGGCCGTATCTCAGTACCAGTGTGGGGGACCTTCCTCTCAGAACCCCTACCGATCGATGCCCCGGTGGGCCGTTACCCCGCCGAC
	397	GTAGTTAGCCGGAGCTTATTCTATAGGTACCGTCATTTTTTCTTCCCTATCTAAAGCAGTTTACAATCCGAAAACCTTCATCCTGCACGCGGCGTCACTGCGTCAGAGTTTCCTCCATTGCGCAATATTCCCGACTGCTGCCTCCCGTAGGAGTTTGGACCGTGTCTCAGTTCCAATGTGGGGGACCTTCCTCTCAGAACCCCTACTGATCGTCGCCTTGGTGAGCCGTTACCTCACC
	398	ATAGTTAGCCGGGGCTTCCTCCTTAGGTACTGTCTTGTATCTTCCCTAACGACAATAGTTTACAATCCGAAAACCTTCTTCCTATACGCGGCGTCACTGCGTCAGAGTTTCCTCCATTGCGCAATATTCCCGACTGCTGCCTCCCGTAGGAGTTTGGACCGTGTCTCAGTTCCAATGTGGGGGACCTTCCTCTCAGAACCCCTACTGATCGTTGGCCAGGTGGGCCGTTACCCCGCCTGCAACCTAATC
	399	ATAGTTAGCCGGGGCTTCCTCCTTAGGTACTGTCTTGTATCTTCCCTAACGACAATAGTTTACAATCCGAAAACCTTCTTCCTATACGCGGCGTCACTGCGTCAGAGTTTCCTCCATTGCGCAATATTCCCGACTGCTGCCTCCCGTAGGAGTTTGGGCCGTGTCTCAGTCCCAATGTGGCCGGTCACCCTCTCAGGTCGGCTACGGATCATCACCTTGGTGGGCCATTACCTCACC
	400	GTAGTTTGCCGGAGCTTCCTCCACAGGTACTGTCATTTTTCTTCCCTGTCGACAACAGTTTACAATCCAAAGACCTTCTTCCTGTACGCGGCGTCACTGCATCAGAGTTTCCTCCATTGTGCAATATTCCCCACTGCTGCCTCCCGTAGGAGTTTGGGCCGTGTCTCAGTCCCAATGTGGCCGTTCATCCTCTCAGACCGGCTACTGATCGTCGCCTTGGTGGGCCGTTACCCC
	401	GTAGTTAGCCGGAGCTTCCTCCTTAGGTACTGTCTTAAATCTTCCCTAACGACAATAGTTTACAATCCGAAAACCTTCATCCTATACGCGGCGTCACTGCGTCAGAGTTTCCTCCATTGCGCAATATTCCCGACTGCTGCCTCCCGTAGGAGTCTGGGCCGTATCTCAGTCCCAATGTGGGGGACCTTCCTCTCAGAACCCCTACTGATCGATGGCTCGGTGGGCCGTTACCCCGCCGACTACCTAA
	402	GTAGTTAGCCGGAGCTTATTCGTCAGGTACCGTCAGTTTTCGTCCCTGACAAAAGGAGTTTACAATCCGAAAACCTTCTTCCTGCACGCGGCGTCACTGCGTCAGAGTTTCCTCCATTGCGCAAAATTCCCGACTGCTGCCTCCCGTAGGAGTCTGGGCCGTATCTCAGTCCCAATGTGGCCGTTTAACCTCTCAGTCCGGCTACTGATCGCGGTCTTGGTAGGCCGTTACCCCACCAACTAACTAATC
	403	GTAGTTAGCCGGAGCTTATTCTACAGGTACTGTCCTTTTTCTTCCCTGTCTAAAGCAGTTTACAATCCGAAAACCTTCTTCCTGCACGCGGCGTCACTGCGTCAGAGTTTCCTCCATTGCGCAAAATTCCCGACTGCTGCCTCCCGTAGGAGTCTGGGCCGTGTCTCAGTCCCAATGTGGCCGTCCGCCCTCTCAGGCCGGCTACGCATCGTCGCCTTGGTGGGCCGTTGCCCCGCC
	404	GTAGTTAGCCGGAGCTTCCTCCTAGGGTACTGTCTTGTATCTTCCCCTACGACAATAGTTTACAATCCGAAAACCTTCTTCCTATACGCGGCGTCACTGCGTCAGAGTTTCCTCCATTGCGCAATATTCCCGACTGCTGCCTCCCGTAGGAGTCTGGGCCGTATCTCAGTCCCAATGTGGCCGTTCAACCTCTCAGTCCGGCTACTGATCATTGACTTGGTAGGCCGTTACCCCGCCAAC
	405	GTAGTTAGCCGGAGCTTATTCTACAGGTACTGTCCTTTTTCTTCCCTGTCTAAAGCAGTTTACAATCCGAAAACCTTCTTCCTGCACGCGGCGTCACTGCGTCAGAGTTTCCTCCATTGCGCAAAATTCCCCACTGCTGCCTCCCGTAGGAGTTTGGGCCGTGTCTCAGTCCCAATGTGGCCGTTCACCCTCTCAGGCCGGCTACTGATCGTCGCTTTGGTGGTCCGTTACACCGCC
	406	GTAGTTAGCCGGAGCTTATTCTACAGGTACTGTCTTTATTCTTCCCTGTCTAAAATAGTTTACAATCCTAAAACCTTCTTCCTATACGCGGCGTCACTGCGTCAGAGTTTCCTCCATTGCGCAATATTCCCGACTGCTGCCTCCCGTAGGAGTCTGGGCCGTATCTCAGTCCCATTGTGGCTGATCATCCTCTCAAACCAGCTACTGATCGTCGCCTTGGTGGTCC
	407	TTAGTTAGCCGGGGCTTCCTCCTTAGGTACTGTCTTTTATCTTCCCTAACGACAATAGTTTACAATCCGAAAACCTTCTTCCTATACGCGGCGTCACTGCGTCAGAGTTTCCTCCATTGCGCAATATTCCCCACTGCTGCCTCCCGTAGGAGTTTGGGCCGTGTCTCAGTCCCAATGTGGCCGGTCACTCTCTCAAGCCGGCTACTGATCGTCGCCTTGGTGGGCCGTTACCTCACCAACTAGC
	408	GTAGTTAGCCGGAGCTTATTCTACAGGTACTGTCTTTTTTCTTCCCTGTCTAAAATAGTTTACAATCCTAAAACCTTCTTCCTATACGCGGCGTCACTGCGTCAGAGTTTCCTCCATTGCGCAATATTCCCGACTGCTGCCTCCCGTAGGAGTCTGGGCCGTATCTCAGTCCCAATGTGGCCGCAGAGCCTCTCAGCCCGGCTACTGATCGTTGCCTTGGTATGCCGTTACCAC
	409	GTAGTTAGCCGGAGCTTTCTTGATGAGTACTGTCCGTTTCTTCCTCATCGACAATAGTTTACAATCCGAAAACCTTCTTCCTATACGCGGCGTCACTGCGTCAGAGTTTCCTCCATTGCGCAATATTCCCGACTGCTGCCTCCCGTAGGAGTCTGGGCCGTATCTCAGTCCCAATGTGGCCGTTGAACCTCTCAGTCCGGCTACTGATCGTTGCCTTGGTATGCCGTTACC
	410	GTAGTTAGCCGGAGCTTCCTCCTAGGGTACTGTCTTGTATCTTCCCCTACGACAATAGTTTACAATCCGAAAACCTTCTTCCTATACGCGGCGTCACTGCGTCAGAGTTTCCTCCATTGCGCAATATTCCCGACTGCTGCCTCCCGTAGGAGTCTGGGCCGTATCTCAGTCCCAATGTGGCCGTTCAACCTCTCAGTCCGGCTACTGATCATTGACTTGGTAGGCCGTTACCCCACCAAC
	411	ATAGTTAGCCGGGGCTTCCTCCTTAGGTACTGTCTTGTATCTTCCCTAATGACAATAGTTTACAATCCGAAAACCTTCTTCCTATACGCGGCGTCACTGCGTCAGAGTTTCCTCCATTGCGCAATATTCCCGACTGCTGCCTCCCGTAGGAGTCTGGGCCGTATCTCAGTCCCAATGTGGCCGATTAACCTCTCAGTTCGGCTACGCATCGTCGCCTTGGTAAGCCAC
	412	ATAGTTAGCCGGGGCTTATTCTACAGGTACTGTCCTTTTTCTTCCCTGTCTAAAGCAGTTTACAATCCGAAAACCTTCTTCCTGCACGCGGCGTCACTGCGTCAGAGTTCCCTCCATTGCGCAAAATTCCCGACTGCTGCCTCCCGTAGGAGTCTGGGCCGTATCTCAGTCCCAATGTGGCCGATCACCCTCTCAGGCCGGCTACCGATCGTCGCCTTGGTGGGCCGTTGCCCCGCCAAC
	413	GTAGTTAGCCGGAGCTTATTCTACAGGTACTGTCCTTTTTCTTCCCTGTCTAAAGCAGTTTACAATCCGAAAACCTTCTTCCTGCACGCGGCGTTACTGCGTCAGAGTTTCCTCCATTGCGCAATATTCCCGACTGCTGCCTCCCGTAGGAGTCTGGGCCGTATCTCAGTCCCAATGTGGCCGTTTAACCTCTCAGTCCGGCTACCGATCGTCGCCTTGGTGGGCTGTTGTCTCACC
	414	GTAGCTAGCCGGAGCTTATTCTACAGGTACTGTCCTTTTTCTTCCCTGTCTAAAGCAGTTTACAATCCGAAAACCTTCTTCCTGCACGCGGCGTCACTGCGTCAGAGTTTCCTCCATTGCGCAATATTCCCTACTGCTGCCTCCCGTAGGAGTCTGGGCCGTATCTCAGTTCCAATGTGGGGGACCTTCCTCTCAGAACCCCTACTGATCGCAGGCTCGGTGGGCCGTTACCCCGCCG
	415	GTAGTTAGCCGGAGCTTATTCTACAGGTACTGTCATTCTTCTTCCCTGTCTAAAGCAGTTTACAATCCGAAAACCTTCTTCCTGCACGCGGCGTCACTGCGTCAGAGTTTCCTCCATTGCGCAATATTCCCGACTGCTGCCTCCCGTAGGAGTCTGGTCCGTGTCTCAGTACCAGTGTGGGGGACCGTCCTCTCAGATCCCCTACCCATCGCAGGCTCGGTGGGCCGTTACCCCG
	416	GTAGTTAGCCGGAGCTTCCTCCTTAGGTACTGTCTTTTATCTTCCCTAACGACAATAGTTTACAATCCGAAAACCTTCATCCTATACGCGGCGTCACTGCGTCAGAGTTTCCTCCATTGCGCAATATTCCTCACTGCTGCCTCCCGTAGGAGTTTGGACCGTGTCTCAGTTCCAATGTGGGGGACCTTCCTCTCAGAACCCCTACTGATCGTCGCCTTGGTGGGCCGTTACCCCGCCAACAAG
	417	GTAGTTAGCCGGAGCTTATTCTACAGGTACTGTCCTTTTTCTTCCCTGTCTAAAGCAGTTTACAATCCGAAAACCTTCTTCCTGCACGCGGCGTCACTGCGTCAGAGTTTCCTCCATTGCGCAATATCCCCCACTGCTGCCTCCCGTAGGAGTCTGGGCCGTGTCTCAGTCCCAATCTGGCTGGTCGGTCTCTCAACCCAGCTACCCATAATTGCCTTGGTGGGCCGTTACCCCACCAAC
	418	GTAGTTAGCCGGGGCTTCCTCCTTGGCTACCGTCTCTTACTCTTCACCAAGGACAGAGGTTTACGATCCGAAAACCTTCATCCTGCACGCGGCGTCACTGCGTCAGAGTTTCCTCCATTGCGCAATATTCCCGACTGCTGCCTCCCGTAGGAGTCTGGGCCGTATCTCAGTCCCAATGTGGCCGTTTAACCTCTCAGTCCGGCTACTGATCATCACCTTGGTGGGCCGTTACC
	419	GTAGTTAGCCGGAGCTTATTCTACAGGTACCGTCATTTGTTTCGTCCCTGTCTAAAGCAGTTTACAATCCGAAAACCTTCTTCCTGCACGCGGCGTCACTGCGTCAGAGTTTCCTCCATTGCGCAATATTCCCCACTGCTGCCTCCCGTAGGAGTATGGACCGTGTCTCAGTTCCATTGTGACCGTTCATCCTCTCAGACCGGCTACCGATCGTCGGCTTGGTAGGCCTTTACCCCACCAAC
	420	GTAGTTAGCCGGAGCTTCCTCCTAGGGTACTGTCTTGTATCTTCCCCTACGACAATAGTTTACAATCCGAAAACCTTCTTCCTATACGCGGCGTCACTGCGTCAGAGTTTCCTCCATTGCGCAATATTCCCGACTGCTGCCTCCCGTAGGAGTCTGGGCCGTATCTCAGTCCCAATGTGGCCGTTCAACCTCTCAGTCCGGCTACTGATCATTGACTGGGTAGGCCGTTACCCCACCAAC
	421	GTAGTTAGCCGGAGCTTCCTCCTTAGGTACTGTCTTTTATCTTCCCTAACGACAATAGTTTACAATCCGAAAACCTTCATCCTATACGCGGCGTCACTGCGTCAGAGTTTCCTCCATTGCGCAATATTCCCCACTGCTGCCTCCCGTAGGAGTTTGGACCGTGTCTCAGTTCCAATGTGGGGGACCTTCCTCTCAGAACCCCTACTGATCGTCGCCTTGGTGGGCCGTCGCCCCGCCAACAAGC
	422	ATAGTTAGCCGGGGCTTCCTCCTTAGGTACTGTCTTGTATCTTCCCTAACGACAATAGTTTACAATCCGAAAACCTTCTTCCTATACGCGGCGTCACTGCGTCAGAGTTTCCTCCATTGCGCAATATTCCCTACTGCTGCCTCCCGTAGGAGTCTGGACCGTGTCTCAGTTCCAATGTGGGGGACCTTCCTCTCAGAACCCCTACTGATCGTCGCCATGGTGGGCCGTTACCCCGCCATC
	423	GTAGTTAGCCGGAGCTTACTCTACAGGTACTGTCCTTTTTCTTCCCTGTCTAAAGCAGTTTACAATCCGAAAACCTTCTTCCTGCACGCGGCGTCACTGCGTCAGAGTTTCCTCCATTGCACAATATTCCCGACTGCTGCCTCCCGTAGGAGTCTGGGCCGTGTCTCAGTCCCAATGTGGCCGTTCAACCTCTCAGTCCGGCTACCGATCGCGGTCTTGGTGAGCCGTTACCTC
	424	GTAGTTAGCCGGAGCTTATTCGTTAGGTACCGTCAAATTTCGTCCCTAACAAAAGAAGTTTACAATCCGAAAACCTTCATCCTATACGCGGCGTCACTGCGTCAGAGTTTCCTCCATTGCGCAATATTCCCGACTGCTGCCTCCCGTAGGAGTCTGGGCCGTATCTCAGTCCCAATGTGGCCGTTCAACCTCTCAGTCCGGCTACTGATCGTCGACTTGGTGAGCCGTTACCTCACC
	425	GTAGTTAGCCGGAGCTTATTCTACAGGTACTGTCTTTTTCTTCCCTGTCTAAAGCAGTTTACAATCCGAAAACCTTCTTCCTGCACGCGGCGTCACTGCGTCAGAGTTTCCTCCATTGCGCAATATTCCCGACTGCTGCCTCCCGTAGGAGTCTGGTCCGTGTCTCAGTACCAGTGTGGGGGACCTTCCTCTCAGAACCCCTACTGATCGTTGGCCAGGTGGGCCGTTACCCCGCCTGC
	426	GTAGTTAGCCGGAGCTTATTCTACAGGTACTGTCTTTTTCTTCCCTGTCTAAAGCAGTTTACAATCCGAAAACCTTCTTCCTGCACGCGGCGTCACTGCGTCAGAGTTTCCTCCATTGCGCAAGACTCCCCACTGCTGCCTCCCGTAGGAGTATGGGCCGTATCTCAGTCCCATCGCGGCTGGACATCATCTCAGACCAGCTACCTGTCATAGGCTTGGTG
	427	ATAGTTAGCCGGGGCTTCCTCCTTAGGTACTGTCTTGTATCTTCCCTAACGACAATAGTTTACAATCCGAAAACCTTCTTCCTATACGCGGCGTCACTGCGTCAGAGTTGCCTCCATTGCGCAATATTCCCGACTGCTGCCTCCCGTAGGAGTCTGGGCCGTATCTCAGTCCCAATGTGGCCGTTCATCCTCTCAGACCGGCTACCGATCGTCGGTTTGGTGCGCCTTTACC
	428	GTAGTTAGCCGGAGCTTTCTTGATGGGTACAGTCCTTTCTCTTCCCCATCGACAATAGTTTACAATCCGAAAACCTTCTTCCTATACGCGGCGTCACTGCGTCAGAGTTTCCTCCATTGCGCAATATTCCCGACTGCTGCCTCCCGTAGGAGTCTGGGCCGTATCTCAGTCCCAATGTGGCCGTTCAACCTCTCAGTTCGGCTACTGATCGTCGTCTTGGTAGGCCGTTACCCCACC
	429	GTAGTTAGCCGTGGCTTCCTCTGGAAGTACCGTCAATTTTCGTCCCTCCAAACAGCGGTTTACAATCCGAAAACCTTCTTCCTGCACGCGGCGTCACTGCGTCAGAGTTTCCTCCATTGCGCAATATTCCCGACTGCTGCCTCCCGTAGGAGTCTGGGCCGTATCTCAGTCCCAATGTGGCCGTTCAACCTCTCAGTTCGGCTACTGATCATTGACTTGGTAAGCCGTTACCTTACCAAC
	430	ATAGTTAGCCGGGGCTTCCTCCTTAGGTACTGTCTTTTATCTTCCCTAACGACAATAGTTTACAATCCGAAAACCTTCTTCCTATACGCGGCGTCACTGCGTCAGAGTTTCCTCCATTGCGCAATATTCCCGACTGCTGCCTCCCGTAGGAGTCTGGGCCGTATCTCAGTCCCAATGTGGCCGTTCAACCTCTCAGTCCGGCTACCGATCGTCGGCTTGGTGAGCTCTTACCTCACCAAC
	431	GTAGTTAGCCGGAGCTTCCTCCTTAGGTACTGTCCTTTCTCTTCCCTAACGACAATAGTTTACAATCCGAAGACCTTCATCCTATACGCGGCGTCACTGCGTCAGAGTTTCCTCCATTGCGCAATATTCCCGACTGCTGCCTCCCGTAGGAGTCTGGGCCGTATCTCAGTCCCAATGTGGCCGTTCATCCTCTCAGACCGGCTACCGATCGTCGCCTTGGTGGTCTCTTACACCG
	432	ATAGTTAGCTGGGGCTTCCTCCTTAGGTACTGTCTTGTATCTTCCCTAACGACAATAGTTTACAATCCGAAAACCTTCTTCCTATACGCGGCGTCACTGCGTCAGAGTTTCCTCCATTGCGCAATATTCCCGACTGCTGCCTCCCGTAGGAGTCTGGGCCGTGTCTCAGTCCCAATGTGGCCGATCAGCCTCTCAGCTCGGCTACGCATCCCGGCCTTGGTGGG
	433	GTAATTAGCCGCCCCTTATTCTAGCAGTACAGTCACCACAGAATCATTTCCTATTCTGCTTATTCTTCGTGCTTAAAAGGATTTTACAACCTTCCGGCCTTCATCCTATACGCGGCGTCACTGCGTCAGAGTTTCCTCCATTGCGCAATATTCCCGACTGCTGCCTCCCGTAGGAGTCTGGGCCGTATCTCAGTCCCAATGTGGCCGTTCAACCTCTCAGTCCGGCTAC
	434	GTAGTTAGCCGGAGCTTATTCTACAGGTACTGTCTTGTTTCTTCCCTGTCTAAAGCAGTTTACAATCCGAAAACCTTCTTCCTGCACGCGGCGTCACTGCGTCAGAGTTGCCTCCATTGACCAATATTCCTCACTGCTGCCTCCCGTAGGAGTTTGGACCGTGTCTCAGTTCCAATGTGGGGGACCTTCCTCTCAGAACCCCTACTGATCGTCGCCTTGGTGGGCCGTTACCCCGCCAAC
	435	GTAGTTAGCCGGAGCTTCCTCCTAGGGTACTGTCTTGTATCTTCCCCTACGACAATAGTTTACAATCCGAAAACCTTCTTCCTATACGCGGCGTCACTGCGTCAGAGTTTCCTCCATTGCGCAATATTCCCGACTGCTGCCTCCCGTAGGAGTCTGGGCCGTGTCTCAGTCCCAATGTGGCCGTTCACCCTCTCAGGCCGGCTACTGATCGTCGCTTTGGTAGGCCGTTACCCTG
	436	GTAGTTTGCCGGGGCTTCCTCCACAGGTACTGTCATTCTTTTCTTCCCTGTCGACAATAGTTTACAATCCAAAGACCTTCTTCCTATACGCGGCGTCACTGCATCAGGGTTTCCCCCATTGTGCAATATTCCCGACTGCTGCCTCCCGTAGGAGTCTGGGCCGTATCTCAGTCCCAATGTGGCCGTTGTGCCTCTCAGCTCGGCTACTGATCATCGTCTTGG
	437	ATAGTTAGCCGGGGCTTCCTCCTTAGGTACTGTCTTGTATCTTCCCTAATGACAATAGTTTACAATCCGAAAACCTTCTTCCTATACGCGGCGTCACTGCGTCAGAGTTCCCTCCATTGCGCAATATTCCCGACTGCTGCCTCCCGTAGGAGTATGGGCCGTATCTCAGTCCCATCGCGGCTGGACATCATCTCAGACCAGCTACCTGTCATAGGCTTGGTG
	438	GTAGTTAGCCGGAGCTTTCTTCACAGGTACAGTCTTTTATCTTCCCTGTGGACAATAGTTTACAATCCGAAAACCTTCTTCCTATACGCGGCGTCACTGCGTCAGAGTTGCCTCCATTGCGCAATATTCCCGACTGCTGCCTCCCGTAGGAGTTTGGACCGTGTCTCAGTTCCAATGTGGGGGACCTTCCTCTCAGAACCCCTACCGATCGAAGGCTTGGTGGGCCGTTACCCCGCCAACTACCTAATCGG
	439	ATAGTTAGCCGGGGCTTCCTCCTTAGGTACTGTCTTTTTTCTTCCCTAACGACAATAGTTTACAATCCGAAAACCTTCTTCCTATACGCGGCGTCACTGCGTCAGAGTTTCCTCCATTGCGCAATATTCCCGACTGCTGCCTCCCGTAGGAGTCTGGACCGTGTCTCAGTTCCAATGTGGGGGACCTTCCTCTCAGAACCCCTACTGATCGTGGCCCCGGTGGGCCGTTACCCCGCCGGCAAGCTAATCAGACG
	440	GTAGTTAGCCGGAGCTTATTCTACAGGTACTGTCCTTTTTCTTCCCTGTCTAAAGCAGTTTACAATCCGAAAACCTTCTTCCTGCACGCGGCGTCACTGCGTCAGAGTTTCCTCCATTGCGCAAAATTCCCGACTGCTGCCTCCCGTAGGAGTTTGGACCGTGTCTCAGTTCCAATGTGGGGGACCTTCCTCTCAGAACCTCTACTGATCGAAGGCTCGGTGGGCCGTTACCCCGCCGACTGCC
	441	GTAGTTAGCCGGGGCTTCTTAGTCAGGTACCGTCATTTTCTTCCCTGCTGATAGGGCTTTACATTCCGAAAAACTTCTTCACCCACGCGGCGTCACTGCGTCAGAGTTTCCTCCATTGCGCAATATTCCCGACTGCTGCCTCCCGTAGGAGTCTGGGCCGTATCTCAGTCCCAATGTGGCCGTTTAACCTCTCAGTCCGGCTACTGATCGTCGCCTTGGTAAGCCGTTACCTCACCAAC
	442	ATAGTTAGCCGGGGCTTCCTCCTTAGGTACTGTCTTGTATCTTCCCTAACGACAATAGTTTACAATCCGAAAACCTTCTTCCTATACGCGGCGTCACTGCGTCAGAGTTTCCTCCATTGCGCAATATTCCCGACTGCTGCCTCCCGTAGGAGTCTGGGCCGTATCTCAGTTCCAATGTGGGGGACCTTCCTCTCAGAACCCCTACTGATCGTTGGCCAGGTGGGCCGTTACCCCGCCTGCAACC
	443	GTAGTTAGCCGGAGCTTATTCTACAGGTACTGTCATTTTTCTTCCCTGTCTAAAATAGTTTACAATCCTAAAACCTTCTTCCTATACGCGGCGTCACTGCGTCAGGCTTGCGCCCATTGCCCAATATTCCCCACTGCTGCCACCCGTAGGAGTCTGGGCCGTGTCTCAGTCCCAATGTGGCCGATCACCCTCTCAGGTCGGCTACTGATCGTTGACTTGGTGGGCCGTTACC
	444	GTAGTTAGCCGGAGCTTCCTCCTTAGGTACTGTCCTTTTTCTTCCCTAACGACAATAGTTTACAATCCGAAGACCTTCGTCCTATACGCGGCGTCACTGCGTCAGAGTTTCCTCCATTGCGCAATATTCCCGACTGCTGCCTCCCGTAGGAGTCTGGGCCGTATCTCAGTCCCAATGTGGCCGTCCGACCCCTCAGTCCGGCTACTGATCGTCGTCTTGGTGGGCCGTTACCTCACCAACTAAC
	445	GTAGTTAGCCGGAGCTTCCTCCTTAGGTACTGTCTTTTATCTTCCCTAACGACAATAGTTTACAATCCGAAAACCTTCATCCTATACGCGGCGTCACTGCGTCAGAGTTTCCTCCATTGCGCAATATTCCTCACTGCTGCCTCCCGTAGGAGTCTGGACCGTGTCTCAGTTCCAGTGTGGGGGACCTTCCTCTCAGAACCCCTAAGGATCGTCGGCGCGGTGGGCCGTTACCCCGCCGCCTG
	446	GTAGTTTGCCGGTCCTTTTTCTTCAGGTACTGTCACTTCCTTCTTCCCTGATAAAATAAGTTTACAATCCGAAGACCTTCTTCCTTCACGCGGCGTCACTGGATCAGAGTTTCCTCCATTGTCCAATATTCCCAACTGCTGCCTCCCGTAGGAGTTTGGGCCGTGTCTCAGTCCCAATGTGGCCGGTCGCCCTCTCAGGCCGGCTACGGATCATCACCTTGGTAGGCCGTTACCCTGCCAAC
	447	GTAGTTAGCCGGGGCTTCCTCCTTGGCTACCGTCTCTTCCTCTTCACCAAGGACAGGAGTTTACAATCCGAAAACCTTCTTCCTATACGCGGCGTCACTGCGTCAGAGTTTCCTCCATTGCGCAATATTCCCGACTGCTGCCTCCCGTAGGAGTCTGGGCCGTATCTCAGTCCCAATGTGGCCGTTCAACCTCTCAGTTCGGCTACTGATCGTCGCCTTGGTAGGCCGTTACCCCACCAAC
	448	GTAGTTAGCCGGTGCTTTTTCTTCAGGTACAGTCATTTTTCTTCCCTGACAAAATAAGTTTACAATCCGAAGACCTTCTTCCTTCACGCGGCGTCACTGGATCAGAGTTTCCTCCATTGTCCAATATTCCCAACTGCTGCCTCCCGTAGGAGTCTGGGCCGTATCTCAGTCCCAATGTGGCCGGCCAGCCTCTCAGCTCGGCTACTGATCATTGCTTTGGTAGTCCA
	449	GTAGTTAGCCGGAGCTTCCTCCTTAGGTACTGTCTTTTATCTTCCCTAACGACAATAGTTTACAATCCGAAAACCTTCATCCTATACGCGGCGTCACTGCGTCAGAGTTTCCTCCATTGCGCAATATTCCCGACTGCTGCCTCCCGTAGGAGTCTGGGCCGTATCTCAGTACCAGTGTGGGGGACCTTCCTCTCAGAACCCCTAAGGATCGCGGGCCAGGTGGGCCGTTACCCCGCCTGCTG
	450	ATAGTTAGCCGGGGCTTCCTCCTTAGGTACTGTCTTGTATCTTCCCTAACGACAATAGTTTACAATCCGAAAACCTTCTTCCTATACGCGGCGTCACTGCGTCAGAGTTTCCTCCATTGCGCAATATTCCCGACTGCTGCCTCCCGTAGGAGTATGGGCCGTGTCTCAGTCCCATTGTGGCCGTTCACCCTCTCAGGTCGGCTACACATCCTCGCCTTGGTGGGCTGTTATC
	451	ATAGTTAGCCGGGGCTTCCTCTTTAGGTACAGTCTTTTATCTTCCCTAATGACAATAGTTTACAATCCGAGAACCTTCATCCTATACGCGGCGTCACTGCGTCAGAGTTTCCTCCATTGCGCAATATTCCCGACTGCTGCCTCCCGTAGGAGTCTGGGCCGTGTCTCAGTTCCAATGTGGGGGACCTTCCTCTCAGAACCCCTACTGATCGTCGCCTTGGTGGGCCGTTACCCCGCCAACAAGC
	452	GTAGTTAGCCGGAGCTTCCTCCTTAGGTACTGTCTTTTATCTTCCCTAACGACAATAGTTTACAATCCGAAAACCTTCATCCTATACGCGGCGTCACTGCGTCAGAGTTTCCTCCATTGCGCAATATTCCCGACTGCTGCCTCCCGTAGGAGTCTGGGCCGTATCTCAGTTCCAATGTGGGGGACCTTCCTCTCAGAACCCCTACTGATCGATGGCTCGGTGGGCCGTTACCCCGCCGACTACC
	453	GTAGTTAGCCGGAGCTTATTCTACAGGTACCGTCATTTGTTTCGTCCCTGTCTAAAGCAGTTTACAATCCGAAAACCTTCTTCCTGCACGCGGCGTCACTGCGTCAGAGTTTCCTCCATTGCGCAATATTCCCGACTGCTGCCTCCCGTAGGAGTATGGACCGTGTCTCAGTTCCATTGTGGGGGACCTTCCTCTCAGAACCCCTACCCATCGTCGCCTCGGTGGGCCGTTACCCCGCCGAC
	454	GTAGTTAGCCGGGGCTTCCTCCTTGGCTACCGTCTCTTCCTCTTCACCAAGGACAGAGGTTTACGATCCGAAAACCTTCTTCCTGCACGCGGCGTCACTGCGTCAGAGTTTCCTCCATTGCGCAAAATTCCCGACTGCTGCCTCCCGTAGGAGTCTGGGCCGTATCTCAGTCCCAATGTGGCCGTTGAACCTCTCAGTCCGGCTACTGATCGTCGCCTTGGTAGGCCGTTACCCCACCAAC
	455	GTAGTTAGCCGGAGCTTATTCTACAGGTACTGTCCTTTTTCTTCCCTGTCTAAAGCAGTTTACAATCCGAAAACCTTCTTCCTGCACGCGGCGTCACTGCGTCAGAGTTTCCTCCATTGCGCAAAATTCCCGACTGCTGCCTCCCGTAGGAGTCTGGGCCGTGTCTCAGTCCCAATGTGGCCGGTCACCCTCTCAGGTCGGCCACTGATCGTCGGCTTGGTAGGCCGTTACCCCACCAAC
	456	GTAGTTAGCCGGAGCTTCCTCCTAGGGTACTGTCTTGTATCTTCCCCTACGACAATAGTTTACAATCCGAAAACCTTCTTCCTATACGCGGCGTCACTGCGTCAGAGTTGCCTCCATTGACCAATATTCCCCACTGCTGCCTCCCGTAGGAGTTTGGGCCGTGTCTCAGTCCCAATGTGGCCGTCCATCCTCTCAGACCGGCTACCGATCGTTGCCTTGGTGGGCCTTTACCTCACCAAC
	457	ATAGTTAGCCGGGGCTTCCTCCTTAGGTACTGTCTTGTATCTTCCCTAACGACAATAGTTTACAATCCGAAAACCTTCTTCCTATACGCGGCGTCACTGCGTCAGAGTTTCCTCCATTGACCAATATTCCTCACTGCTGCCTCCCGTAGGAGTTTGGACCGTGTCTCAGTTCCAATGTGGGGGACCTTCCTCTCAGAACCCCTACTGATCGCAGGCTCGGTGGGCCGTTACCCCGCCGACAACCTAATCAG
	458	GTAGTTAGCCGGAGCTTTCTTCACAGGTACAGTCTTTTATCTTCCCTGTGGACAATAGTTTACAATCCGAAAACCTTCTTCCTATACGCGGCGTCACTGCGTCAGAGTTGCCTCCATTGCGCAATATCCCCCACTGCTGCCTCCCGTAGGAGTCTGGGCCGTGTTTCAGTCCCAATGTGGCCGATCAACCTCTCAGTCCGGCTACCGATCGCGGTCTTGGTGAGCCGTTACCTCACC
	459	GTAGTTAGCCGGAGCTTATTCTACAGGTACTGTCTTGTTTCTTCCCTGTCTAAAGCAGTTTACAATCCGAAAACCTTCTTCCTGCACGCGGCGTCACTGCGTCAGAGTTTCCTCCATTGCGCAATATTCCCTACTGCTGCCTCCCGTAGGAGTTTGGGCCGTGTCTCAGTCCCAATGTGGCCGGTCGCCCTCTCAGGCCGGCTACGGATCATCACCTTGGTAGGCCGTTACCCTG
	460	GTAGTTAGCCGGAGCTTATTCTACAGGTACTGTCATTTTTCTTCCCTGTCTAAAATAGTTTACAATCCTAAAACCTTCTTCCTATACGCGGCGTCACTGCGTCAGAGTTTCCTCCATTGCGCAATATTCCCGACTGCTGCCTCCCGTAGGAGTCTGGGCCGTATCTCAGTCCCAATGTGGGGGACCTTCCTCTCAGAACCCCTACTGATCGTTGGCCAGGTGGGCCGTTACCCCGCCTGC
	461	GTAGTTTGCCGGTCCTTTTTCTTCAGGTACAGTCATTTGTTTCTTCCCTGATAAAATAAGTTTACAATCCGAAGACCTTCTTCCTTCACGCGGCGTCACTGGATCAGAGTTTCCTCCATTGTCCAATATTCCCAACTGCTGCCTCCCGTAGGAGTCTGGGCCGTGTCTCAGTCCCAATGTGGCCGGCCAGCCTCTCAGCTCGGCTACTGATCATCGTCTTGGTGGGCTGTTA
	462	GTAGTTAGCCGGAGCTTATTCTACAGGTACTGTCTTGTTTCTTCCCTGTCTAAAGCAGTTTACAATCCGAAAACCTTCTTCCTGCACGCGGCGTCACTGCGTCAGAGTTTCCTCCATTGACCAATATTCCTCACTGCTGCCTCCCGTAGGAGTTTGGACCGTGTCTCAGTTCCAATGTGGGGGACCTTCCTCTCAGAACCCCTACTGATCGCGGGCTCGGTGGGCCGTTACCCCGCCGAC
	463	GTAGTTAGCCGGAGCTTATTCTACAGGTACTGTCTTTTTTCTTCCCTGTCTAAAGCAGTTTACAATCCGAAAACCTTCTTCCTGCACGCGGCGTCACTGCGTCAGAGTTTCCTCCATTGCGCAATATTCCCCACTGCTGCCTCCCGTAGGAGTTTGGACCGTGTCTCAGCTCCAATGTGGGGGACCTTCCTCTCAGAACCCCTACTGATCGCGGGCTCGGTGGGCCGTTACCCCGCCGACAACCTAA
	464	ATAGTTAGCCGGGGCTTCCTCTTTAGGTACAGTCTTTTATCTTCCCTAATGACAATAGTTTACAATCCGAGAACCTTCATCCTATACGCGGCGTCACTGCGTCAGAGTTTCCTCCATTGCGCAATATTCCCGACTGCTGCCTCCCGTAGGAGTCTGGACCGTGTCTCAGTTCCAGTGTGGGGGACCTTCCTCTCAGAACCCCTACCGATCGTCGCCACGGTGGGCCGTTACCCCGCCGTCCAGCTAA
	465	GTAGTTTGCCGGTCCTTTTTCTTCAGGTACAGTCATTTGTTTCTTCCCTGATAAAATAAGTTTACAATCCGAAGACCTTCTTCCTTCACGCGGCGTCACTGGATCAGAGTTTCCTCCATTGTCCAATATTCCCAACTGCTGCCTCCCGTAGGAGTCTGGGCCGTGTCTCAGTCCCAATGTGGCCGGCCAGCCTCTCAGCTCGGCTACTGATCATCGTCTTGGTGGGCTG
	466	GTAGTTAGCCGGAGCTTATTCTACAGGTACTGTCCTTTTTCTTCCCTGTCTAAAGCAGTTTACAATCCGAAAACCTTCTTCCTGCACGCGGCGTCACTGCGTCAGAGTTTCCTCCATTGCGCAATATTCCCGACTGCTGCCTCCCGTAGGAGTCTGGACCGTGTCTCAGTTCCAATGTGGGGGACCTTCCTCTCAGAACCCCTACTGATCGCAGGCTCGGTGGGCCGTTACCCCGCCGAC
	467	ATAGTTAGCCGGAGCTTCCTCCTTAGGTACTGTCTTTTATCTTCCCTAACGACAATAGTTTACAATCCGAAAACCTTCTTCCTATACGCGGCGTCACTGCGTCAGAGTTCCCTCCATTGCGCAATATTCCCGACTGCTGCCTCCCGTAGGAGTCTGGTCCGTGTCTCAGTACCAGTGTGGGGGATAAGCCTCTCAGCTCCCCTAGACATCGTCGGCTTGGTGGGCCGTTGCCCCGCC
	468	ATAGTTAGCCGGGGCTTCCTCCTTAGGTACTGTCTTGTATCTTCCCTAACGACAATAGTTTACAATCCGAAAACCTTCTTCCTATACGCGGCGTCACTGCGTCAGAGTTTCCTCCATTGTGCAATATCCCCCACTGCTGCCTCCCGTAGGAGTTTGGGCCGTGTCTCAGTCCCAATGTGGCCGGTCACCCTCTCAGGTCGGCTACCGATCGTCGCTTTGGTGGGCCGTTACCTCACCAACTGGCTAA
	469	GTAGTTAGCCGTGGCTTTCTCCTAGGGTACCATCACTTTCTTTTTCCCCTAGATCAGAAGTTTACAATCCGAAAACCTTCTTCCTATACGCGGCGTCACTGCGTCAGAGTTTCCTCCATTGCGCAATATTCCCGACTGCTGCCTCCCGTAGGAGTCTGGGCCGTATCTCAGTCCCAATGTGGCCGTTCAACCTCTCAGTCCGGCTACCGATCGTCGCCTTGGTATGCCGTTACCATACC
	470	GTAGTTTGCCGGAGCTTCCTCCAAGGGTACTGTCATTATCTTCCCCTTCGACAACAGTTTACAATCCAGAGGACCTTCTTCCTGTACGCGGCGTCACTGCATCAGAGTTTCCTCCATTGTGCAATATTCCCGACTGCTGCCTCCCGTAGGAGTCTGGGCCGTATCTCAGTCCCAATGTGGCCGTTGAGCCTCTCAGCTCGGCTACTGATCATCGTCTTGGTAGG
* The concensus sequence was created from an alignment of all the ASV sequenced using ClustalW implemented in BioEdit.

## Sheet: Uncl_family of Gastranaerophila
Supplementary Table 2. Sequences and the concensus sequence of the ASV that were taxonomically assigned to the unclassified genera included in the models as predictor variables
Unclassified taxon	ASV ID	Sequences
Uncl_Family of the order Gastranaerophilales	Concensus	GGAGTTAGCCGDTGCTTCCTHTNHNGGTACCATTYCHGTCAHBNNNTTCKTCCCNDNTGACAGDNBTTTACAHYCCGAADVSCNTHNDCNNNCACGCGGYGTTGCTGCGTCAGGSTTBCSCCCATTGCGCAYAAATTCCCTACTGCTGCCTCCCGTAGGAGTATGGGCCGTGTCTCAGTCCCAHTGTGGCBGDTCAHCCTCTCARDHCVGCTACNGATCRTHGNCTNGGTRGKCHNTTRCMYCVCCDRCWRBCTAATCRGACG
	1	GGAGTTAGCCGGTGCTTCCTCTGTAGGTACAGTCATTGTTCGTCCCTACTGACAGATCTTTACAACCCGAAGGCCGTCTGCGATCACGCGGCGTTGCTGCGTCAGGCTTTCGCCCATTGCGCAAAATTCCCTACTGCTGCCTCCCGTAGGAGTATGGGCCGTGTCTCAGTCCCATTGTGGCTGATCATCCTCTCAAACCAGCTACTGATCGTCGCC
	2	GGAGTTAGCCGGTGCTTCCTCTGTGGGTACCGTCATCTTTCGTCCCCACTGACAGACCTTTACACCCCGAAGGGCTTCATCGGTCACGCGGCGTTGCTGCGTCAGGGTTTCCCCCATTGCGCAAAATTCCCTACTGCTGCCTCCCGTAGGAGTATGGGCCGTGTCTCAGTCCCATTGTGGCTGATCATCCTCTCAAACCAGCTACTGATCATCGCCTTGGTGGTCCATTAC
	3	GGAGTTAGCCGGTGCTTCCTCTGTAGGTACAGTCATTGTTCGTCCCTACTGACAGATCTTTACAACCCGAAGGCCGTCTGCGATCACGCGGCGTTGCTGCGTCAGGCTTTCGCCCATTGCGCAAAATTCCCTACTGCTGCCTCCCGTAGGAGTATGGGCCGTGTCTCAGTCCCATTGTGGCTGATCATCCTCTCAAACCAGCTACTGATCGTCG
	4	GGAGTTAGCCGGTGCTTCCTCTGTAGGTACAGTCATTGTTCGTCCCTACTGACAGATCTTTACAACCCGAAGGCCGTCTGCGATCACGCGGCGTTGCTGCGTCAGGCTTTCGCCCATTGCGCAAAATTCCCTACTGCTGCCTCCCGTAGGAGTATGGGCCGTGTCTCAGTCCCATTGTGGCTGATCATCCTCTCAAACCAGCTACTGATCG
	5	GGAGTTAGCCGGTGCTTCCTCTGTAGGTACCGTCAAAATTCGTCCCTACTGACAGAACTTTACACCCCGAAGGGCTTAATCGTTCACGCGGCGTTGCTGCGTCAGGCTTTCGCCCATTGCGCAAAATTCCCTACTGCTGCCTCCCGTAGGAGTATGGGCCGTGTCTCAGTCCCATTGTGGCTGATCATCCTCTCAAACCAGCTACTGATCGTCGCCTTGGTGGTCCATTACACCG
	6	GGAGTTAGCCGGTGCTTCCTCTGTAGGTACAGTCATTGTTCGTCCCTACTGACAGATCTTTACACCCCGAAGGGCTTCTACGATCACGCGGCGTTGCTGCGTCAGGCTTTCGCCCATTGCGCAAAATTCCCTACTGCTGCCTCCCGTAGGAGTATGGGCCGTGTCTCAGTCCCATTGTGGCTGATCATCCTCTCAAACCAGCTACTGATCGTCGCCTTGG
	7	GGAGTTAGCCGGTGCTTCCTCTGTAGGTACAGTCATTGTTCGTCCCTACTGACAGATCTTTACACCCCGAAGGGCTTCTACGATCACGCGGCGTTGCTGCGTCAGGCTTTCGCCCATTGCGCAAAATTCCCTACTGCTGCCTCCCGTAGGAGTATGGGCCGTGTCTCAGTCCCATTGTGGCTGATCATCCTCTCAAACCAGCTACTGATCGTCGCC
	8	GGAGTTAGCCGGTGCTTCCTCTGTAGGTACCGTCAAGTTTCGTCCCTACTGACAGTGTTTTACACCCCGAAGGGCGTCATCACACACGCGGCGTTGCTGCGTCAGGCTTTCGCCCATTGCGCAAAATTCCCTACTGCTGCCTCCCGTAGGAGTATGGGCCGTGTCTCAGTCCCATTGTGGCTGATCATCCTCTCAAACCAGCTACTGATCGTCGCCTTGGTGG
	9	GGAGTTAGCCGGTGCTTCCTCTCAGGGTACCGTCATCGTTCGTCCCCTGTGACAGATCTTTACACTCCGAAAAGCGTCTCGATCACGCGGCGTTGCTGCGTCAGGCTTTCGCCCATTGCGCAAAATTCCCTACTGCTGCCTCCCGTAGGAGTATGGGCCGTGTCTCAGTCCCATTGTGGCTGATCATCCTCTCAAACCAGCTACTGATCGTCGCCTTGG
	10	GGAGTTAGCCGGTGCTTCCTCTGTAGGTACAGTCATTGTTCGTCCCTACTGACAGATCTTTACACCCCGAAGGGCGTCTGCGATCACGCGGCGTTGCTGCGTCAGGCTTTCGCCCATTGCGCAAAATTCCCTACTGCTGCCTCCCGTAGGAGTATGGGCCGTGTCTCAGTCCCATTGTGGCTGATCATCCTCTCAAACCAGCTACTGATCGTCG
	11	GGAGTTAGCCGGTGCTTCCTCTGTAGGTACCGTCAAAATTCGTCCCTACTGACAGAACTTTACACCCCGAAGGGCTTAATCGTTCACGCGGCGTTGCTGCGTCAGGCTTTCGCCCATTGCGCAAAATTCCCTACTGCTGCCTCCCGTAGGAGTATGGGCCGTGTCTCAGTCCCATTGTGGCTGATCATCCTCTCAAACCAGCTACTGATCGTCGCCTTGGTGGTCCA
	12	GGAGTTAGCCGGTGCTTCCTCTGTGGGTACCGTCATCGTTCGTCCCCACTGACAGATCTTTACACTCCGAAAAGCGTCTCGATCACGCGGCGTTGCTGCGTCAGGCTTTCGCCCATTGCGCAAAATTCCCTACTGCTGCCTCCCGTAGGAGTATGGGCCGTGTCTCAGTCCCATTGTGGCTGATCATCCTCTCAAACCAGCTACTGATCGTCGCC
	13	GGAGTTAGCCGGTGCTTCCTCTGTGGGTACCGTCAAAATTCGTCCCCACTGACAGAACTTTACACCCCGAAGGGCTTCTACGTTCACGCGGCATTGCTGCGTCAGGCTTTCGCCCATTGCGCAAAATTCCCTACTGCTGCCTCCCGTAGGAGTATGGGCCGTGTCTCAGTCCCATTGTGGCTGATCATCCTCTCAAACCAGCTACTGATCGTCGCCTTGGTGGTCCATTAC
	14	GGAGTTAGCCGATGCTTCCTCTGTAGGTACCGTCAAGTTTCGTCCCTACTGACAGAACTTTACACCCCGAAGGGCTTATTCGTTCACGCGGCGTTGCTGCGTCAGGGTTTCCCCCATTGCGCAAAATTCCCTACTGCTGCCTCCCGTAGGAGTATGGGCCGTGTCTCAGTCCCATTGTGGCTGATCATCCTCTCAAACCAGCTACTGATCGTCGCCTTGGTGGTCCATTACACCCCC
	15	GGAGTTAGCCGGTGCTTCCTTTGTAGGTACAGTCATTTGTTCTTCCCTACTGACAGAACTTTACACCCCGAAGGGCTTAACATTCACGCGGTGTTGCTGCGTCAGGGTTTCCCCCATTGCGCAAAATTCCCTACTGCTGCCTCCCGTAGGAGTATGGGCCGTGTCTCAGTCCCATTGTGGCTGATCATCCTCTCAAACCAGCTACTGATCATCGCCTTGGTAGTCCA
	16	GGAGTTAGCCGGTGCTTCCTCTGTAGGTACCGTCATCTTTCGTCCCTACTGACAGACCTTTACACCCCGAAGGGCTTCATCGGTCACGCGGCGTTGCTGCGTCAGGGTTTCCCCCATTGCGCAAAATTCCCTACTGCTGCCTCCCGTAGGAGTATGGGCCGTGTCTCAGTCCCATTGTGGCTGATCATCCTCTCAAACCAGCTACTGATCATCGCCTTGGTGGTCC
	17	GGAGTTAGCCGATGCTTCCTCTGTGGGTACCGTCAAGTTTCGTCCCCACTGACAGATCTTTACACCCCGAAGGGCTTATTCAATCACGCGGCGTTGCTGCGTCAGGGTTTCCCCCATTGCGCAAAATTCCCTACTGCTGCCTCCCGTAGGAGTATGGGCCGTGTCTCAGTCCCATTGTGGCTGATCATCCTCTCAAACCAGCTACTGATCGTCGCCTTGGTGGTCC
	18	GGAGTTAGCCGATGCTTCCTCTGTAGGTACCGTCAAGTTTCGTCCCTACTGACAGAACTTTACACCCCGAAGGGCTTATTCGTTCACGCGGCGTTGCTGCGTCAGGGTTTCCCCCATTGCGCAAAATTCCCTACTGCTGCCTCCCGTAGGAGTATGGGCCGTGTCTCAGTCCCATTGTGGCTGATCATCCTCTCAAACCAGCTACTGATCGTCGCCTTGGTGGTCCA
	19	GGAGTTAGCCGGTGCTTCCTCTGTGGGTACCGTCATTGTTCGTCCCCACTGACAGATCTTTACACTCCGAAAAGCGTCTCGATCACGCGGCGTTGCTGCGTCAGGGTTTCCCCCATTGCGCAAAATTCCCTACTGCTGCCTCCCGTAGGAGTATGGGCCGTGTCTCAGTCCCATTGTGGCTGATCATCCTCTCAAACCAGCTACTGATCGTCGCCTTGGTGG
	20	GGAGTTAGCCGGTGCTTCCTCTGTAGGTACAGTCATTGTTCGTCCCTACTGACAGATCTTTACACCCCGAAGGGCTTCTACGATCACGCGGCGTTGCTGCGTCAGGCTTTCGCCCATTGCGCAAAATTCCCTACTGCTGCCTCCCGTAGGAGTATGGGCCGTGTCTCAGTCCCATTGTGGCTGATCATCCTCTCAAACCAGCTACTGATCGTCGCCTTGGTGG
	21	GGAGTTAGCCGATGCTTCCTCTGTAGGTACCGTCAAGTTTCGTCCCTACTGACAGAACTTTACACCCCGAAGGGCTTATTCGTTCACGCGGCGTTGCTGCGTCAGGGTTTCCCCCATTGCGCAAAATTCCCTACTGCTGCCTCCCGTAGGAGTATGGGCCGTGTCTCAGTCCCATTGTGGCTGATCATCCTCTCAAACCAGCTACTGATCGTCGCCTTGGTGGTCCATTAC
	22	GGAGTTAGCCGATGCTTCCTCTGTGGGTACCGTCAAGTTTCGTCCCCACTGACAGAACTTTACACCCCGAAGGGCTTATTCGTTCACGCGGCGTTGCTGCGTCAGGGTTTCCCCCATTGCGCAAAATTCCCTACTGCTGCCTCCCGTAGGAGTATGGGCCGTGTCTCAGTCCCATTGTGGCTGATCATCCTCTCAAACCAGCTACTGATCGTCGCCTTGGTGGTCCATTAC
	23	GGAGTTAGCCGATGCTTCCTCTGTGGGTACCGTCAAGTTTCGTCCCCACTGACAGATCTTTACACCCCGAAGGGCTTATTCAATCACGCGGCGTTGCTGCGTCAGGGTTTCCCCCATTGCGCAAAATTCCCTACTGCTGCCTCCCGTAGGAGTATGGGCCGTGTCTCAGTCCCATTGTGGCTGATCATCCTCTCAAACCAGCTACTGATCGTCGCCTTGGTGGTCCA
	24	GGAGTTAGCCGGTGCTTCCTCTGTGGGTACCGTCATCGTTCGTCCCCACTGACAGATCTTTACACTCCGAAAAGCGTCTCGATCACGCGGCGTTGCTGCGTCAGGCTTTCGCCCATTGCGCAAAATTCCCTACTGCTGCCTCCCGTAGGAGTATGGGCCGTGTCTCAGTCCCATTGTGGCTGATCATCCTCTCAAACCAGCTACTGATCGTCGCCTTGG
	25	GGAGTTAGCCGGTGCTTCCTTTGTAGGTACAGTCATTTGTTCTTCCCTACTGACAGAACTTTACACCCCGAAGGGCTTAACATTCACGCGGTGTTGCTGCGTCAGGGTTTCCCCCATTGCGCAAAATTCCCTACTGCTGCCTCCCGTAGGAGTATGGGCCGTGTCTCAGTCCCATTGTGGCTGATCATCCTCTCAAACCAGCTACTGATCATCGCCTTGGTAGTCCATTACACC
	26	GGAGTTAGCCGGTGCTTCCTCTGTAGGTACAGTCATTCTTCGTCCCTACTGACAGATCTTTACAACCCGAAGGCCGTCTGCGATCACGCGGCGTTGCTGCGTCAGGCTTTCGCCCATTGCGCAAAATTCCCTACTGCTGCCTCCCGTAGGAGTATGGGCCGTGTCTCAGTCCCATTGTGGCTGATCATCCTCTCAAACCAGCTACTGATCGTCGCC
	27	GGAGTTAGCCGGTGCTTCCTCTGTAGGTACCGTCAAGATTCGTCCCTACTGACAGAACTTTACACCCCGAAGGGCTTCTCGTTCACGCGGCGTTGCTGCGTCAGGCTTTCGCCCATTGCGCAAAATTCCCTACTGCTGCCTCCCGTAGGAGTATGGGCCGTGTCTCAGTCCCATTGTGGCTGATCATCCTCTCAAACCAGCTACTGATCGTCGCCTTGGTGGTCC
	28	GGAGTTAGCCGGTGCTTCCTCTGTAGGTACCGTCAAGTTTCGTCCCTACTGACAGTGTTTTACACCCCGAAGGGCGTCATCACACACGCGGCGTTGCTGCGTCAGGCTTTCGCCCATTGCGCAAAATTCCCTACTGCTGCCTCCCGTAGGAGTATGGGCCGTGTCTCAGTCCCATTGTGGCTGATCATCCTCTCAAACCAGCTACTGATCGTAGTCTTGGTGGTCC
	29	GGAGTTAGCCGGTGCTTCCTCTGTAGGTACAGTCATTTTTCGTCCCTACTGACAGATCTTTACACCCCGAAGGGCTTCTCAATCACGCGGCGTTGCTGCGTCAGGCTTTCGCCCATTGCGCAAAATTCCCTACTGCTGCCTCCCGTAGGAGTATGGGCCGTGTCTCAGTCCCATTGTGGCTGATCATCCTCTCAAACCAGCTACTGATCGTCGCCTTGGTGG
	30	GGAGTTAGCCGGTGCTTCCTCTGTAGGTACCGTCAAAATTCGTCCCTACTGACAGAACTTTACACCCCGAAGGGCTTAATCGTTCACGCGGCGTTGCTGCGTCAGGCTTTCGCCCATTGCGCAAAATTCCCTACTGCTGCCTCCCGTAGGAGTATGGGCCGTGTCTCAGTCCCATTGTGGCTGATCATCCTCTCAAACCAGCTACTGATCGTCGCCTTGGTGGTCCATTAC
	31	GGAGTTAGCCGGTGCTTCCTCTCAGGGTACCGTCATCGTTCGTCCCCTGTGACAGATCTTTACACTCCGAAAAGCGTCTCGATCACGCGGCGTTGCTGCGTCAGGCTTTCGCCCATTGCGCAAAATTCCCTACTGCTGCCTCCCGTAGGAGTATGGGCCGTGTCTCAGTCCCATTGTGGCTGATCATCCTCTCAAACCAGCTACTGATCGTCGCC
	32	GGAGTTAGCCGGTGCTTCCTCTGTAGGTACAGTCATTCTTCGTCCCTACTGACAGATCTTTACAACCCGAAGGCCGTCTGCGATCACGCGGCGTTGCTGCGTCAGGCTTTCGCCCATTGCGCAAAATTCCCTACTGCTGCCTCCCGTAGGAGTATGGGCCGTGTCTCAGTCCCATTGTGGCTGATCATCCTCTCAAACCAGCTACTGATCGTCG
	33	GGAGTTAGCCGGTGCTTCCTCTGTAGGTACAGTCATTGTTCGTCCCTACTGACAGATCTTTACACCCCGAAGGGCTTCTACGATCACGCGGCGTTGCTGCGTCAGGCTTTCGCCCATTGCGCAAAATTCCCTACTGCTGCCTCCCGTAGGAGTATGGGCCGTGTCTCAGTCCCATTGTGGCTGATCATCCTCTCAAACCAGCTACTGATCGTCG
	34	GGAGTTAGCCGGTGCTTCCTTTGTAGGTACAGTCATTTGTTCTTCCCTACTGACAGAACTTTACACCCCGAAGGGCTTAACATTCACGCGGTGTTGCTGCGTCAGGGTTTCCCCCATTGCGCAAAATTCCCTACTGCTGCCTCCCGTAGGAGTATGGGCCGTGTCTCAGTCCCATTGTGGCTGATCATCCTCTCAAACCAGCTACTGATCGTCGCCTTGGTAGTCCATTAC
	35	GGAGTTAGCCGATGCTTCCTCTGTGGGTACAGTCAAGTTTCGTCCCCACTGACAGATCTTTACACCCCGAAGGGCTTATTCAATCACGCGGCGTTGCTGCGTCAGGGTTTCCCCCATTGCGCAAAATTCCCTACTGCTGCCTCCCGTAGGAGTATGGGCCGTGTCTCAGTCCCATTGTGGCTGATCATCCTCTCAAACCAGCTACTGATCGTCGCCTTGG
	36	GGAGTTAGCCGATGCTTCCTCTGTGGGTACCGTCAAGTTTCGTCCCCACTGACAGATCTTTACACCCCGAAGGGCTTATTCAATCACGCGGCGTTGCTGCGTCAGGGTTCCCCCCATTGCGCAAAATTCCCTACTGCTGCCTCCCGTAGGAGTATGGGCCGTGTCTCAGTCCCATTGTGGCTGATCATCCTCTCAAACCAGCTACTGATCGTCGCCTTGGTGGTCCA
	37	GGAGTTAGCCGGTGCTTCCTTTATAGGTACAGTCATTTATTCTTCCCTATTGACAGAACTTTACACCCCGAAGGGCTTAACATTCACGCGGTGTTGCTGCGTCAGGGTTTCCCCCATTGCGCAAAATTCCCTACTGCTGCCTCCCGTAGGAGTATGGGCCGTGTCTCAGTCCCATTGTGGCTGATCATCCTCTCAAACCAGCTACTGATCATCGCCTTGGTAGTCCA
	38	GGAGTTAGCCGGTGCTTCCTCTGTAGGTACCGTCATCTTTCGTCCCTACTGACAGACCTTTACACCCCGAAGGGCTTCATCGGTCACGCGGCGTTGCTGCGTCAGGGTTTCCCCCATTGCGCAAAATTCCCTACTGCTGCCTCCCGTAGGAGTATGGGCCGTGTCTCAGTCCCATTGTGGCTGATCATCCTCTCAAACCAGCTACTGATCATCGCCTTGGTGG
	39	GGAGTTAGCCGATGCTTCCTCTGTGGGTACCGTCAAGTTTCGTCCCCACTGACAGATCTTTACACCCCGAAGGGCTTATTCAATCACGCGGCGTTGCTGCGTCAGGGTTGCCCCCATTGCGCAAAATTCCCTACTGCTGCCTCCCGTAGGAGTATGGGCCGTGTCTCAGTCCCATTGTGGCTGATCATCCTCTCAAACCAGCTACTGATCGTCGCCTTGGTGGTCC
	40	GGAGTTAGCCGATGCTTCCTCTGTAGGTACCGTCAAGTTTCGTCCCTACTGACAGATCTTTACACCCCGAAGGGCTTATTCAATCACGCGGCGTTGCTGCGTCAGGGTTTCCCCCATTGCGCAAAATTCCCTACTGCTGCCTCCCGTAGGAGTATGGGCCGTGTCTCAGTCCCATTGTGGCTGATCATCCTCTCAAACCAGCTACTGATCGTCGCCTTGGTGGTCC
	41	GGAGTTAGCCGGTGCTTCCTCTGTGGGTACCGTCAAGTTTCGTCCCCACTGACAGAACTTTACACCCCGAAGGGCTTAACATTCACGCGGCGTTGCTGCGTCAGGCTTTCGCCCATTGCGCAAAATTCCCTACTGCTGCCTCCCGTAGGAGTATGGGCCGTGTCTCAGTCCCATTGTGGCTGATCATCCTCTCAAACCAGCTACTGATCGTCGCCTTGGTGGGCATTTACCCCG
	42	GGAGTTAGCCGATGCTTCCTCTGTGGGTACCGTCAAGTTTCGTCCCCACTGACAGAACTTTACACCCCGAAGGGCTTCTTCATTCACGCGGCGTTGCTGCGTCAGGGTTTCCCCCATTGCGCAAAATTCCCTACTGCTGCCTCCCGTAGGAGTATGGGCCGTGTCTCAGTCCCATTGTGGCTGATCATCCTCTCAAACCAGCTACTGATCGTCGCCTTGGTGGTCCATTAC
	43	GGAGTTAGCCGGTGCTTCCTCTGTAGGTACCGTCAAGATTCGTCCCTACTGACAGAACTTTACACCCCGAAGGGCTTCTCGTTCACGCGGCGTTGCTGCGTCAGGCTTTCGCCCATTGCGCAAAATTCCCTACTGCTGCCTCCCGTAGGAGTATGGGCCGTGTCTCAGTCCCATTGTGGCTGATCATCCTCTCAAACCAGCTACTGATCGTCGCCTTGGTGGTCCA
	44	GGAGTTAGCCGGTGCTTCCTCTGTAGGTACCGTCATTGTTCGTCCCTACTGACAGATCTTTACACTCCGAAAAGCGTCTCGATCACGCGGCGTTGCTGCGTCAGGCTTTCGCCCATTGCGCAAAATTCCCTACTGCTGCCTCCCGTAGGAGTATGGGCCGTGTCTCAGTCCCATTGTGGCTGATCATCCTCTCAAACCAGCTACTGATCGTCGCCTTGGTGG
	45	GGAGTTAGCCGATGCTTCCTCCGTGGGTACCGTCATCTTTCGTCCCCACTGACAGACCTTTACACCCCGAAGGGCTTCATCGGTCACGCGGCGTTGCTGCGTCAGGCTTTCGCCCATTGCGCAAAATTCCCTACTGCTGCCTCCCGTAGGAGTATGGGCCGTGTCTCAGTCCCATTGTGGCTGATCATCCTCTCAAACCAGCTACTGATCGTCGACTTGGTG
	46	GGAGTTAGCCGGTGCTTCCTCTGTAGGTACCGTCATCTTTCGTCCCTACTGACAGACCTTTACACCCCGAAGGGCTTCATCGGTCACGCGGCGTTGCTGCGTCAGGGTTTCCCCCATTGCGCAAAATTCCCTACTGCTGCCTCCCGTAGGAGTATGGGCCGTGTCTCAGTCCCATTGTGGCTGATCATCCTCTCAAACCAGCTACTGATCATCGCCTTGGTGGTCCATTAC
	47	GGAGTTAGCCGGTGCTTCCTCTCAGGGTACCGTCATCGTTCGTCCCCTGTGACAGATCTTTACACTCCGAAAAGCGTCTCGATCACGCGGCGTTGCTGCGTCAGGCTTTCGCCCATTGCGCAAAATTCCCTACTGCTGCCTCCCGTAGGAGTATGGGCCGTGTCTCAGTCCCATTGTGGCTGATCATCCTCTCAAACCAGCTACTGATCGTCG
	48	TGAGTTAGCCGGTGCTTCCTCTGTAGGTACAGTCATTGTTCGTCCCTACTGACAGATCTTTACACCCCGAAGGGCTTCTACGATCACGCGGCGTTGCTGCGTCAGGCTTTCGCCCATTGCGCAAAATTCCCTACTGCTGCCTCCCGTAGGAGTATGGGCCGTGTCTCAGTCCCATTGTGGCTGATCATCCTCTCAAACCAGCTACTGATCGTCGCC
	49	GGAGTTAGCCGGTGCTTCCTCTGTAGGTACAGTCATTTTTCGTCCCTACTGACAGATCTTTACACCCCGAAGGGCTTCTCAATCACGCGGCGTTGCTGCGTCAGGCTTTCGCCCATTGCGCAAAATTCCCTACTGCTGCCTCCCGTAGGAGTATGGGCCGTGTCTCAGTCCCATTGTGGCTGATCATCCTCTCAAACCAGCTACTGATCGTCGCC
	50	GGAGTTAGCCGGTGCTTCCTCTGTAGGTACAGTCATTGTTCGTCCCTACTGACAGATCTTTACACCCCGAAGGGCGTCTACGATCACGCGGCGTTGCTGCGTCAGGCTTTCGCCCATTGCGCAAAATTCCCTACTGCTGCCTCCCGTAGGAGTATGGGCCGTGTCTCAGTCCCATTGTGGCTGATCATCCTCTCAAACCAGCTACTGATCGTCGCC
	51	GGAGTTAGCCGGTGCTTCCTCTGTAGGTACAGTCATTGTTCGTCCCTACTGACAGATCTTTACAACCCGAAGGCCGTCTGCGATCACGCGGCGTTGCTGCGTCAGGCTTTCGCCCATTGCGCAAAATTCCCTACTGCTGCCTCCCGTAGGAGTATGGGCCGTGTCTCAGTCCCATTGTGGCTGATCATCCTCTCAAACCAGCTACTGATCGTCGCCTTGG
	52	GGAGTTAGCCGGTGCTTCCTCTGTGGGTACCGTCAAGTTTCGTCCCCACTGACAGAACTTTACACCCCGAAGGGCTTAATCGTTCACGCGGCGTTGCTGCGTCAGGCTTTCGCCCATTGCGCAAAATTCCCTACTGCTGCCTCCCGTAGGAGTATGGGCCGTGTCTCAGTCCCATTGTGGCTGATCATCCTCTCAAACCAGCTACTGATCGTCGCCTTGGTGGTCCATTACACCG
	53	GGAGTTAGCCGGTGCTTCCTCTGTAGGTACCGTCAAGTTTCGTCCCTACTGACAGAACTTTACACCCCGAAGGGCTTCTCGTTCACGCGGCGTTGCTGCGTCAGGCTTTCGCCCATTGCGCAAAATTCCCTACTGCTGCCTCCCGTAGGAGTATGGGCCGTGTCTCAGTCCCATTGTGGCTGATCATCCTCTCAAACCAGCTACTGATCGTCGCCTTGGTGGTCCA
	54	GGAGTTAGCCGGTGCTTCCTTTGTAGGTACAGTCATTTGTTCTTCCCTACTGACAGAACTTTACACCCCGAAGGGCTTAACATTCACGCGGTGTTGCTGCGTCAGGGTTTCCCCCATTGCGCAAAATTCCCTACTGCTGCCTCCCGTAGGAGTATGGGCCGTGTCTCAGTCCCATTGTGGCTGATCATCCTCTCAAACCAGCTACTGATCGTCGCCTTGGTAGTCCA
	55	GGAGTTAGCCGGTGCTTCCTCTGTGGGTACCGTCATCGTTCGTCCCCACTGACAGATCTTTACACTCCGAAAAGCGTCTCGATCACGCGGCGTTGCTGCGTCAGGCTTTCGCCCATTGCGCAAAATTCCCTACTGCTGCCTCCCGTAGGAGTATGGGCCGTGTCTCAGTCCCATTGTGGCTGATCATCCTCTCAAACCAGCTACTGATCGTCG
	56	GGAGTTAGCCGGTGCTTCCTCTGTGGGTACCGTCATCGTTCGTCCCCACTGACAGACCTTTACACCCCGAAGGGCTTCATCGGTCACGCGGCGTTGCTGCGTCAGGGTTTCCCCCATTGCGCAAAATTCCCTACTGCTGCCTCCCGTAGGAGTATGGGCCGTGTCTCAGTCCCATTGTGGCTGATCATCCTCTCAAACCAGCTACTGATCATCGCCTTGGTGGTCC
	57	GGAGTTAGCCGGTGCTTCCTCTGTAGGTACCGTCATCTTTCGTCCCTACTGACAGACCTTTACACCCCGAAGGGCTTCATCGGTCACGCGGCGTTGCTGCGTCAGGGTTTCCCCCATTGCGCAAAATTCCCTACTGCTGCCTCCCGTAGGAGTATGGGCCGTGTCTCAGTCCCATTGTGGCTGATCATCCTCTCAAACCAGCTACTGATCATCGCCTTGGTGGTCCA
	58	GGAGTTAGCCGGTGCTTCCTCTGTGGGTACCGTCAAGTTTCGTCCCCACTGACAGATCTTTACACCCCGAAGGGCTTCTTCAATCACGCGGCGTTGCTGCGTCAGGGTTTCCCCCATTGCGCAAAATTCCCTACTGCTGCCTCCCGTAGGAGTATGGGCCGTGTCTCAGTCCCATTGTGGCTGATCATCCTCTCAAACCAGCTACTGATCGTCGCCTTGGTGGTCCA
	59	GGAATTAGCCGGTGCTTCCTCTGTAGGTACCGTCAAGATTCGTCCCTACTGACAGAACTTTACACCCCGAAGGGCTTCTCGTTCACGCGGCGTTGCTGCGTCAGGCTTTCGCCCATTGCGCAAAATTCCCTACTGCTGCCTCCCGTAGGAGTATGGGCCGTGTCTCAGTCCCATTGTGGCTGATCATCCTCTCAAACCAGCTACTGATCGTCGCCTTGGTGGTCCA
	60	GGAGTTAGCCGGTGCTTCCTCTGTGGGTACCGTCAAGTTTCGTCCCCACTGACAGAACTTTACACCCCGAAGGGCTTAATCATTCACGCGGCGTTGCTGCGTCAGGGTTTCCCCCATTGCGCAAAATTCCCTACTGCTGCCTCCCGTAGGAGTATGGGCCGTGTCTCAGTCCCATTGTGGCTGATCATCCTCTCAAACCAGCTACTGATCGTCGCCTTGGTGGTCCATTACACCG
	61	GGAGTTAGCCGGTGCTTCCTCTGTGGGTACCGTCAAGTTTCGTCCCCACTGACAGAACTTTACACCCCGAAGGGCTTCATCGTTCACGCGGCGTTGCTGCGTCAGGGTTTCCCCCATTGCGCAAAATTCCCTACTGCTGCCTCCCGTAGGAGTATGGGCCGTGTCTCAGTCCCATTGTGGCTGATCATCCTCTCAAACCAGCTACTGATCGTCGCCTTGGTGGTCCA
	62	GGAGTTAGCCGATGCTTCCTCTGTGGGTACCGTCAAGTTTCGTCCCCACTGACAGATCTTTACACCCCGAAGGGCTTCTTCAATCACGCGGCGTTGCTGCGTCAGGGTTTCCCCCATTGCGCAAAATTCCCTACTGCTGCCTCCCGTAGGAGTATGGGCCGTGTCTCAGTCCCATTGTGGCTGATCATCCTCTCAAACCAGCTACTGATCGTCGCCTTGGTGGTCC
	63	GGAGTTAGCCGGTGCTTCCTTTGTAGGTACAGTCATTTGTTCTTCCCTACTGACAGAACTTTACACCCCGAAGGGCTTAACATTCACGCGGTGTTGCTGCGTCAGGGTTTCCCCCATTGCGCAAAATTCCCTACTGCTGCCTCCCGTAGGAGTATGGGCCGTGTCTCAGTCCCATTGTGGCTGATCATCCTCTCAAACCAGCTACTGATCATCGCCTTGGTAGTCCATTAC
	64	GGAGTTAGCCGGTGCTTCCTCTGTAGGTACAGTCATCTTTCGTCCCTACTGACAGAACTTTACAATCCGAAGACCTTCTTCATTCACGCGGCGTTGCTGCGTCAGGGTTCCCCCCATTGCGCAAAATTCCCTACTGCTGCCTCCCGTAGGAGTATGGGCCGTGTCTCAGTCCCATTGTGGCTGATCATCCTCTCAAACCAGCTACTGATCGTCGCCTTGG
	65	GGAGTTAGCCGGTGCTTCCTCTGTAGGTACCGTCATCTTTCGTCCCTACTGACAGTGCTTTACACCCCTAAGGGCTTCATCGCACACGCGGCGTTGCTGCGTCAGGCTTTCGCCCATTGCGCAAAATTCCCTACTGCTGCCTCCCGTAGGAGTATGGGCCGTGTCTCAGTCCCATTGTGGCTGATCATCCTCTCAAACCAGCTACTGATCGTCGCCTTGGTGGG
	66	GGAGTTAGCCGATGCTTCCTCTGTGGGTACCGTCAAGTTTCGTCCCCACTGACAGATCTTTACACCCCGAAGGGCTTCATCAATCACGCGGCGTTGCTGCGTCAGGGTTTCCCCCATTGCGCAAAATTCCCTACTGCTGCCTCCCGTAGGAGTATGGGCCGTGTCTCAGTCCCATTGTGGCTGATCATCCTCTCAAACCAGCTACTGATCGTCGCCTTGGTGG
	67	GGAGTTAGCCGGTGCTTCCTCTGTAGGTACCGTCAAGTTTCGTCCCTACTGACAGTGTTTTACACCCCGAAGGGCGTCATCACACACGCGGCGTTGCTGCGTCAGGCTTTCGCCCATTGCGCAAAATTCCCTACTGCTGCCTCCCGTAGGAGTATGGGCCGTGTCTCAGTCCCATTGTGGCTGATCATCCTCTCAAACCAGCTACTGATCGTCGCCTTGG
	68	GGAGTTAGCCGATGCTTCCTCTGTGGGTACCGTCAAGTTTCGTCCCCACTGACAGATCTTTACACCCCGAAGGGCTTATTCAATCACGCGGCGTTGCTGCGTCAGGGTTCCCCCCATTGCGCAAAATTCCCTACTGCTGCCTCCCGTAGGAGTATGGGCCGTGTCTCAGTCCCATTGTGGCTGATCATCCTCTCAAACCAGCTACTGATCGTCGCCTTGGTGGTCCATTAC
	69	GGAGTTAGCCGGTGCTTCCTCTATAGGTACCGTCATTTGTTCGTCCCTATTGACAGATCTTTACACTCCGAAAAGCGTCTCGATCACGCGGCGTTGCTGCGTCAGGCTTTCGCCCATTGCGCAAAATTCCCTACTGCTGCCTCCCGTAGGAGTATGGGCCGTGTCTCAGTCCCATTGTGGCTGATCATCCTCTCAAACCAGCTACTGATCGTCG
	70	GGAGTTAGCCGGTGCTTCCTCTGTAGGTACAGTCATTTTTCGTCCCTACTGACAGATCTTTACACTCCGAAGAGCGTCTGCGATCACGCGGCGTTGCTGCGTCAGGCTTTCGCCCATTGCGCAAAATTCCCTACTGCTGCCTCCCGTAGGAGTATGGGCCGTGTCTCAGTCCCATTGTGGCTGATCATCCTCTCAAACCAGCTACTGA
	71	GGAGTTAGCCGATGCTTCCTCTGTGGGTACCGTCAAGTTTCGTCCCCACTGACAGATCTTTACACCCCGAAGGGCTTATTCAATCACGCGGCGTTGCTGCGTCAGGGTTTCCCCCATTGCGCAAAATTCCCTACTGCTGCCTCCCGTAGGAGTATGGGCCGTGTCTCAGTCCCATTGTGGCTGATCATCCTCTCAAACCAGCTACTGATCGTCGCCTTGGTGG
	72	AGAGTTAGCCGGTGCTTCCTCTGTGGGTACCGTCATTGTTCGTCCCCACTGACAGATCTTTACACTCCGAAAAGCGTCTCGATCACGCGGCGTTGCTGCGTCAGGGTTTCCCCCATTGCGCAAAATTCCCTACTGCTGCCTCCCGTAGGAGTATGGGCCGTGTCTCAGTCCCATTGTGGCTGATCATCCTCTCAAACCAGCTACTGATCGTCGCCTTGG
	73	GGAGTTAGCCGATGCTTCCTCTGTGGGTACCGTCAAGTTTCGTCCCCACTGACAGAACTTTACACCCCGAAGGGCTTCTTCATTCACGCGGCGTTGCTGCGTCAGGGTTTCCCCCATTGCGCAAAATTCCCTACTGCTGCCTCCCGTAGGAGTATGGGCCGTGTCTCAGTCCCATTGTGGCTGATCATCCTCTCAAACCAGCTACTGATCGTCGCCTGGGTGGTCCATTAC
	74	GGAGTTAGCCGATGCTTCCTCTGTGGGTACCGTCAAGTTTCGTCCCCACTGACAGATCTTTACACCCCGAAGGGCTTATTCAATCACGCGGCGTTGCTGCGTCAGGGTTGCCCCCATTGCGCAAAATTCCCTACTGCTGCCTCCCGTAGGAGTATGGGCCGTGTCTCAGTCCCATTGTGGCTGATCATCCTCTCAAACCAGCTACTGATCGTCGCCTTGGTGGTCCA
	75	GGAGTTAGCCGGTGCTTCCTCTGTGGGTACCGTCATCATTCGTCCCCACTGACAGACCTTTACACCCCGAAGGGCTTCATCGGTCACGCGGCGTTGCTGCGTCAGGGTTTCCCCCATTGCGCAAAATTCCCTACTGCTGCCTCCCGTAGGAGTATGGGCCGTGTCTCAGTCCCATTGTGGCTGATCATCCTCTCAAACCAGCTACTGATCATCGCCTTGG
	76	GGAGTTAGCCGGTGCTTCCTTTATTGGTACAGTCAAAATTCGTCCCAATTGACAGAACTTTACACCCCGAAGGGCTTATTCGTTCACGCGGCGTTGCTGCGTCAGGGTTTCCCCCATTGCGCAAAATTCCCTACTGCTGCCTCCCGTAGGAGTATGGGCCGTGTCTCAGTCCCATTGTGGCTGATCATCCTCTCAAACCAGCTACTGATCGTCGCCTTGGTGGTCCATTACACCGCC
	77	GGAGTTAGCCGGTGCTTCCTCTGAGGGTACCGTCAAAATTCGTCCCCTCTGACAGAACTTTACACCCCGAAGGGCTTCTACGTTCACGCGGCGTTGCTGCGTCAGGCTTTCGCCCATTGCGCAAAATTCCCTACTGCTGCCTCCCGTAGGAGTATGGGCCGTGTCTCAGTCCCATTGTGGCTGATCATCCTCTCAAACCAGCTACTGATCGTCGCCTTGGTGGTCC
	78	GGAGTTAGCCGGTGCTTCCTCTGTGGGTACCGTCAAGTTTCGTCCCCACTGACAGAACTTTACACCCCGAAGGGCTTCATCGTTCACGCGGCGTTGCTGCGTCAGGGTTTCCCCCATTGCGCAAAATTCCCTACTGCTGCCTCCCGTAGGAGTATGGGCCGTGTCTCAGTCCCATTGTGGCTGATCATCCTCTCAAACCAGCTACTGATCGTCGCCTTGGTGGTCCATTAC
	79	GGAGTTAGCCGGTGCTTCCTTTGTAGGTACAGTCATTTGTTCTTCCCTACTGACAGAACTTTACACCCCGAAGGGCTTAACATTCACGCGGTGTTGCTGCGTCAGGGTTTCCCCCATTGCGCAAAATTCCCTACTGCTGCCTCCCGTAGGAGTATGGGCCGTGTCTCAGTCCCATTGTGGCTGATCATCCTCTCAAACCAGCTACTGATCGTCGCCTTGGTAGTCCATTACACC
	80	GGAGTTAGCCGGTGCTTCCTTTGTAGGTACAGTCATTTATTCTTCCCTACTGACAGAACTTTACACCCCGAAGGGCTTAACATTCACGCGGTGTTGCTGCGTCAGGGTTTCCCCCATTGCGCAAAATTCCCTACTGCTGCCTCCCGTAGGAGTATGGGCCGTGTCTCAGTCCCATTGTGGCTGATCATCCTCTCAAACCAGCTACTGATCGTCGCCTTGGTAGTCCATTACACC
	81	GGAGTTAGCCGGTGCTTCCTCTGTGGGTACCGTCAAAATTCGTCCCCACTGACAGAACTTTACACCCCGAAGGGTTTAACATTCACGCGGCATTGCTGCGTCAGGCTTTCGCCCATTGCGCAAAATTCCCTACTGCTGCCTCCCGTAGGAGTATGGGCCGTGTCTCAGTCCCATTGTGGCTGATCATCCTCTCAAACCAGCTACTGATCGTCGCCTTGGTAGTCCA
	82	GGAGTTAGCCGGTGCTTCCTCTGTGGGTACCGTCAAGTTTCGTCCCCACTGACAGATCTTTACACCCCGAAGGGCTTCATCGATCACGCGGCGTTGCTGCGTCAGGGTTTCCCCCATTGCGCAAAATTCCCTACTGCTGCCTCCCGTAGGAGTATGGGCCGTGTCTCAGTCCCATTGTGGCTGATCATCCTCTCAAACCAGCTACTGATCGTCGCCTTGGTGG
	83	GGAGTTAGCCGGTGCTTCCTCTGTAGGTACAGTCATTCTTCGTCCCTACTGACAGATCTTTACACCCCGAAGGGCGTCTACGATCACGCGGCGTTGCTGCGTCAGGCTTTCGCCCATTGCGCAAAATTCCCTACTGCTGCCTCCCGTAGGAGTATGGGCCGTGTCTCAGTCCCATTGTGGCTGATCATCCTCTCAAACCAGCTACTGATCGTCGCCTTGGTGG
	84	GGAGTTAGCCGGTGCTTCCTCTGTGGGTACCGTCATTGTTCGTCCCCACTGACAGATCTTTACACCCCGAAGGGCTTCTTCAATCACGCGGCGTTGCTGCGTCAGGGTTTCCCCCATTGCGCAAAATTCCCTACTGCTGCCTCCCGTAGGAGTATGGGCCGTGTCTCAGTCCCATTGTGGCTGATCATCCTCTCAAACCAGCTACTGATCATCGCCTTGGTGG
	85	GGAGTTAGCCGATGCTTCCTCTGTAGGTACCGTCAAGTTTCGTCCCTACTGACAGAACTTTACACCCCGAAGGGCTTATTCGTTCACGCGGCGTTGCTGCGTCAGGGTTTCCCCCATTGCGCAAAATTCCCTACTGCTGCCTCCCGTAGGAGTATGGGCCGTGTCTCAGTCCCATTGTGGCTGATCATCCTCTCAAACCAGCTACTGATCGTCGCCTTGGTGGTCCATTACACCGCC
	86	GGAGTTAGCCGGTGCTTCCTCTGTAGGTACAGTCATTTTTCGTCCCTACTGACAGATCTTTACACCCCGAAGGGCTTCTCAATCACGCGGCGTTGCTGCGTCAGGCTTTCGCCCATTGCGCAAAATTCCCTACTGCTGCCTCCCGTAGGAGTATGGGCCGTGTCTCAGTCCCATTGTGGCTGATCATCCTCTCAAACCAGCTACTGATCGTCGCCTTGG
	87	GGAGTTAGCCGATGCTTCCTCTGTGGGTACCGTCAAGTTTCGTCCCCACTGACAGATCTTTACACCCCGAAGGGCTTCTTCAATCACGCGGCGTTGCTGCGTCAGGGTTTCCCCCATTGCGCAAAATTCCCTACTGCTGCCTCCCGTAGGAGTATGGGCCGTGTCTCAGTCCCATTGTGGCTGATCATCCTCTCAAACCAGCTACTGATCGTCGCCTTGGTGGTCCA
	88	GGAGTTAGCCGATGCTTCCTCTGTGGGTACCGTCAAGTTTCGTCCCCACTGACAGATCTTTACACCCCGAAGGGCTTCTTCAATCACGCGGCGTTGCTGCGTCAGGGTTTCCCCCATTGCGCAAAATTCCCTACTGCTGCCTCCCGTAGGAGTATGGGCCGTGTCTCAGTCCCATTGTGGCTGATCATCCTCTCAAACCAGCTACTGATCATCACCTTGGTGGGCC
	89	GGAGTTAGCCGGTGCTTCCTCTGTGGGTACCGTCAAGTTTCGTCCCCACTGACAGAACTTTACACCCCGAAGGGCTTAATCGTTCACGCGGCGTTGCTGCGTCAGGCTTTCGCCCATTGCGCAAAATTCCCTACTGCTGCCTCCCGTAGGAGTATGGGCCGTGTCTCAGTCCCATTGTGGCTGATCATCCTCTCAAACCAGCTACTGATCGTCGCCTTGGTGGTCCATTAC
	90	GGAGTTAGCCGGTGCTTCCTCTCAGGGTACCGTCATCGTTCGTCCCCTGTGACAGATCTTTACACTCCGAAAAGCGTCTCGATCACGCGGCGTTGCTGCGTCAGGCTTTCGCCCATTGCGCAAAATTCCCTACTGCTGCCTCCCGTAGGAGTATGGGCCGTGTCTCAGTCCCATTGTGGCTGATCATCCTCTCAAACCAGCTACTGATCGTCGCCTTGGTGG
	91	GGAGTTAGCCGGTGCTTCCTCTGTGGGTACCGTCAAGTTTCGTCCCCACTGACAGATCTTTACACCCCGAAGGGCTTCATCGATCACGCGGCGTTGCTGCGTCAGGGTTTCCCCCATTGCGCAAAATTCCCTACTGCTGCCTCCCGTAGGAGTATGGGCCGTGTCTCAGTCCCATTGTGGCTGATCATCCTCTCAAACCAGCTACTGATCGTCGCCTTGGTGGTCC
	92	GGAGTTAGCCGGTGCTTCCTCTGTAGGTACAGTCATTGTTCGTCCCTACTGACAGATCTTTACAACCCGAAGGCCGTCTACGATCACGCGGCGTTGCTGCGTCAGGCTTTCGCCCATTGCGCAAAATTCCCTACTGCTGCCTCCCGTAGGAGTATGGGCCGTGTCTCAGTCCCATTGTGGCTGATCATCCTCTCAAACCAGCTACTGATCGTCGCCTTGG
	93	GGAGTTAGCCGATGCTTCCTCTGTGGGTACCGTCAAGTTTCGTCCCCACTGACAGACCTTTACACCCCGAAGGGCTTCATCGGTCACGCGGCGTTGCTGCGTCAGGGTTTCCCCCATTGCGCAAAATTCCCTACTGCTGCCTCCCGTAGGAGTATGGGCCGTGTCTCAGTCCCATTGTGGCTGATCATCCTCTCAAACCAGCTACTGATCGTCGCCTTGGTGGTCCATTAC
	94	GGAGTTAGCCGGTGCTTCCTTTATAGGTACAGTCATTATTTCTTCCCTATTGACAGAACTTTACACCCCGAAGGGCTTAACATTCACGCGGTGTTGCTGCGTCAGGGTTTCCCCCATTGCGCAAAATTCCCTACTGCTGCCTCCCGTAGGAGTATGGGCCGTGTCTCAGTCCCATTGTGGCTGATCATCCTCTCAAACCAGCTACTGATCGTCGCCTTGGTAGTCCA
	95	GGAGTTAGCCGGTGCTTCCTCTGTGGGTACCGTCATTGTTCGTCCCCACTGACAGATCTTTACACTCCGAAAAGCGTCTCGATCACGCGGCGTTGCTGCGTCAGGGTTTCCCCCATTGCGCAAAATTCCCTACTGCTGCCTCCCGTAGGAGTATGGGCCGTGTCTCAGTCCCATTGTGGCTGATCATCCTCTCAAACCAGCTACTGATCGTCGCCTTGG
	96	GTAGTTAGCCGGTGCTTCCTCTGTAGGTACCGTCAAGTTTCGTCCCTACTGACAGAACTTTACACCCCGAAGGGCTTAATCGTTCACGCGGCGTTGCTGCGTCAGGCTTTCGCCCATTGCGCAAAATTCCCTACTGCTGCCTCCCGTAGGAGTATGGGCCGTGTCTCAGTCCCATTGTGGCTGATCATCCTCTCAAACCAGCTACTGATCGTCGCCTTGGTGGTCCATTAC
	97	GGAGTTAGCCGATGCTTCCTCTGTGGGTACCGTCAAGTTTCGTCCCCACTGACAGAACTTTACACCCCGAAGGGCTTCTTCATTCACGCGGCGTTGCTGCGTCAGGGTTTCCCCCATTGCGCAAAATTCCCTACTGCTGCCTCCCGTAGGAGTATGGGCCGTGTCTCAGTCCCATTGTGGCTGATCATCCTCTCAAACCAGCTACTGATCGTCGCCTTGGTGGTCCA
	98	GGAGTTAGCCGGTGCTTCCTCTGTGGGTACCGTCAAGTTTCGTCCCCACTGACAGAACTTTACACCCCGAAGGGCTTCATCATTCACGCGGCATTGCTGCGTCAGGCTTTCGCCCATTGCGCAAAATTCCCTACTGCTGCCTCCCGTAGGAGTATGGGCCGTGTCTCAGTCCCATTGTGGCTGATCATCCTCTCAAACCAGCTACTGATCGTCG
	99	GGAGTTAGCCGGTGCTTCCTCTGTAGGTACCGTCAAAATTCGTCCCTACTGACAGAACTTTACACCCCGAAGGGCTTCTCGTTCACGCGGCGTTGCTGCGTCAGGCTTTCGCCCATTGCGCAAAATTCCCTACTGCTGCCTCCCGTAGGAGTATGGGCCGTGTCTCAGTCCCATTGTGGCTGATCATCCTCTCAAACCAGCTACTGATCGTCGCCTTGGTGGTCCATTACACCG
	100	AGAGTTAGCCGATGCTTCCTCTGTGGGTACCGTCAAGTTTCGTCCCCACTGACAGATCTTTACACCCCGAAGGGCTTATTCAATCACGCGGCGTTGCTGCGTCAGGGTTGCCCCCATTGCGCAAAATTCCCTACTGCTGCCTCCCGTAGGAGTATGGGCCGTGTCTCAGTCCCATTGTGGCTGATCATCCTCTCAAACCAGCTACTGATCGTCGCC
	101	GGAGTTAGCCGGTGCTTCCTCTGAAGGTACCGTCAAGTTTCGTCCCTACTGACAGTGTTTTACACCCCGAAGGGCGTCATCACACACGCGGCGTTGCTGCGTCAGGCTTTCGCCCATTGCGCAAAATTCCCTACTGCTGCCTCCCGTAGGAGTATGGGCCGTGTCTCAGTCCCATTGTGGCTGATCATCCTCTCAAACCAGCTACTGATCGTAGCCTTGGTGG
	102	GGAGTTAGCCGGTGCTTCCTCTGTAGGTACAGTCATTTTTCGTCCCTACTGACAGATCTTTACACCCCTAAGGGCTTCTTCAATCACGCGGCGTTGCTGCGTCAGGCTTTCGCCCATTGCGCAAAATTCCCTACTGCTGCCTCCCGTAGGAGTATGGGCCGTGTCTCAGTCCCATTGTGGCTGATCATCCTCTCAAACCAGCTACTGATCGTCGCCTTGGTGGG
	103	GGAGTTAGCCGATGCTTCCTCTGTAGGTACCGTCAAGTTTCGTCCCTACTGACAGAACTTTACACCCCGAAGGGCTTATTCGTTCACGCGGCGTTGCTGCGTCAGGGTTTCCCCCATTGCGCAAAATTCCCTACTGCTGCCTCCCGTAGGAGTATGGGCCGTGTCTCAGTCCCATTGTGGCTGATCATCCTCTCAAACCAGCTACTGATCGTCGCCTTGGTGGTCCATTACACCCCCAAC
	104	GGAGTTAGCCGGTGCTTCCTCTGTAGGTACAGTCATTGTTCGTCCCTACTGACAGATCTTTACACCCCGAAGGGCGTCTGCGATCACGCGGCGTTGCTGCGTCAGGCTTTCGCCCATTGCGCAAAATTCCCTACTGCTGCCTCCCGTAGGAGTATGGGCCGTGTCTCAGTCCCATTATGGCTGATCATCCTCTCAAACCAGCTACTGATCGTCGCCTTGG
	105	GGAGTTAGCCGGTGCTTCCTCTGTAGGTACCGTCAAGTTTCGTCCCTACTGACAGTGTTTTACACCCCGAAGGGCGTCATCACACACGCGGCGTTGCTGCGTCAGGCTTTCGCCCATTGCGCAAAATTCCCTACTGCTGCCTCCCGTAGGAGTATGGGCCGTGTCTCAGTCCCATTGTGGCTGATCATCCTCTCAAACCAGCTACTGATCGTAGTC
	106	GGAGTTAGCCGATGCTTCCTCTGTAGGTACCGTCAAGTTTCGTCCCTACTGACAGATCTTTACACCCCGAAGGGCTTATTCAATCACGCGGCGTTGCTGCGTCAGGGTTTCCCCCATTGCGCAAAATTCCCTACTGCTGCCTCCCGTAGGAGTATGGGCCGTGTCTCAGTCCCATTGTGGCTGATCATCCTCTCAAACCAGCTACTGATCGTCGCCTTGGTGG
	107	GGAGTTAGCCGGTGCTTCCTCTCTGGGTACAGTCATTTATTCTTCCCCAGTGACAGAACTTTATACCCCGAAGGGCTTAACGTTCACGCGGTGTTGCTGCGTCAGGCTTTCGCCCATTGCGCAAAATTCCCTACTGCTGCCTCCCGTAGGAGTATGGGCCGTGTCTCAGTCCCATTGTGGCTGATCATCCTCTCAAACCAGCTACTGATCGTCGCCTTGGTAGTCC
	108	GGAGTTAGCCGGTGCTTCCTCTGTAGGTACCGTCAAGTTTCGTCCCTACTGACAGTGTTTTACACCCCGAAGGGCGTCATCACACACGCGGCGTTGCTGCGTCAGGCTTTCGCCCATTGCGCAAAATTCCCTACTGCTGCCTCCCGTAGGAGTATGGGCCGTGTCTCAGTCCCATTGTGGCTGATCATCCTCTCAAACCAGCTACTGATCGTAGTCTTGG
	109	GGAGTTAGCCGGTGCTTCCTCTATAGGTACCGTCATTTGTTTGTCCCTATTGACAGATCTTTACACTCCGAAAAGCGTCTCGATCACGCGGCGTTGCTGCGTCAGGCTTTCGCCCATTGCGCAAAATTCCCTACTGCTGCCTCCCGTAGGAGTATGGGCCGTGTCTCAGTCCCATTGTGGCTGATCATCCTCTCAAACCAGCTACTGATCGTCGCCTTGG
	110	GGAGTTAGCCGGTGCTTCCTCTGTGGGTACCGTCATTGTTCGTCCCCACTGACAGATCTTTACACCCCGAAGGGCTTCTTCAATCACGCGGCGTTGCTGCGTCAGGGTTTCCCCCATTGCGCAAAATTCCCTACTGCTGCCTCCCGTAGGAGTATGGGCCGTGTCTCAGTCCCATTGTGGCTGATCATCCTCTCAAACCAGCTACTGATCATCGCCTTGGTGGTCC
	111	GGAGTTAGCCGGTGCTTCCTTTATAGGTACAGTCATTATTTCTTCCCTATTGACAGAACTTTACACCCCGAAGGGCTTAACATTCACGCGGTGTTGCTGCGTCAGGGTTTCCCCCATTGCGCAAAATTCCCTACTGCTGCCTCCCGTAGGAGTATGGGCCGTGTCTCAGTCCCATTGTGGCTGATCATCCTCTCAAACCAGCTACTGATCGTCGCCTTGGTAGTCC
	112	GGAGTTAGCCGGTGCTTCCTCTGAGGGTACCGTCAAAATTCGTCCCCTCTGACAGAACTTTACACCCCGAAGGGCTTCTACGTTCACGCGGCGTTGCTGCGTCAGGCTTTCGCCCATTGCGCAAAATTCCCTACTGCTGCCTCCCGTAGGAGTATGGGCCGTGTCTCAGTCCCATTGTGGCTGATCATCCTCTCAAACCAGCTACTGATCGTCGCCTTGGTGGTCCA
	113	GGAGTTAGCCGGTGCTTCCTCTGTGGGTACCGTCATCTTTCGTCCCCACTGACAGACCTTTACACCCCGAAGGGCTTCATCGGTCACGCGGCGTTGCTGCGTCAGGGTTTCCCCCATTGCGCAAAATTCCCTACTGCTGCCTCCCGTAGGAGTATGGGCCGTGTCTCAGTCCCATTGTGGCTGATCATCCTCTCAAACCAGCTACTGATCATCGCCTTGGTGGTCC
	114	GGAGTTAGCCGATGCTTCCTCTGCAGGTACCGTCAAGTTTCGTCCCTGCTGACAGAACTTTACACTCCGAAGGGCTTATTCGTTCACGCGGCGTTGCTGCGTCAGGGTTTCCCCCATTGCGCAAAATTCCCTACTGCTGCCTCCCGTAGGAGTATGGGCCGTGTCTCAGTCCCATTGTGGCTGATCATCCTCTCAAACCAGCTACTGATCGTCGCCTTGGTGG
	115	GGAGTTAGCCGGTGCTTCCTCTGTAGGTACCGTCATCTTTCGTCCCTACTGACAGTGCTTTACACCCCTAAGGGCTTCATCGCACACGCGGCGTTGCTGCGTCAGGCTTTCGCCCATTGCGCAAAATTCCCTACTGCTGCCTCCCGTAGGAGTATGGGCCGTGTCTCAGTCCCATTGTGGCTGATCATCCTCTCAAACCAGCTACTGATCGTCGCC
	116	GGAGTTAGCCGATGCTTCCTCTGTGGGTACTGTCAAGTTTCGTCCCCACTGACAGATCTTTACACCCCGAAGGGCTTCATCAATCACGCGGCGTTGCTGCGTCAGGGTTTCCCCCATTGCGCAAAATTCCCTACTGCTGCCTCCCGTAGGAGTATGGGCCGTGTCTCAGTCCCATTGTGGCTGATCATCCTCTCAAACCAGCTACTGATCGTCGCCTTGG
	117	GGAGTTAGCCGGTGCTTCCTTTATTGGTACAGTCAAAATTCGTCCCAATTGACAGATCTTTACACCCCGAAGGGCTTAACAATCACGCGGTGTTGCTGCGTCAGGCTTTCGCCCATTGCGCAAAATTCCCTACTGCTGCCTCCCGTAGGAGTATGGGCCGTGTCTCAGTCCCATTGTGGCTGATCATCCTCTCAAACCAGCTACTGATCATCGCCTTGGTAGTCCA
	118	GGAGTTAGCCGATGCTTCCTCTGTGGGTACCGTCAAGTTTCGTCCCCACTGACAGATCTTTACACCCCGAAGGGCTTCTTCAATCACGCGGCGTTGCTGCGTCAGGGTTTCCCCCATTGCGCAAAATTCCCTACTGCTGCCTCCCGTAGGAGTATGGGCCGTGTCTCAGTCCCATTGTGGCTGATCATCCTCTCAAACCAGCTACTGATCGTCGCCTAGGTGGTCC
	119	GGAGTTAGCCGGTGCTTCCTCTGTGGGTACCGTCAAGTTTCGTCCCCACTGACAGAACTTTACACCCCGAAGGGCTTAATCGTTCACGCGGCGTTGCTGCGTTAGGCTTTCGCCCATTGCGCAAAATTCCCTACTGCTGCCTCCCGTAGGAGTATGGGCCGTGTCTCAGTCCCATTGTGGCTGATCATCCTCTCAAACCAGCTACTGATCGTCGCCTTGGTGGTCC
	120	GGAGTTAGCCGGTGCTTCCTCTGTAGGTACAGTCATTGTTCGTCCCTACTGACAGATCTTTACACCCCGAAGGGCTTCTACGATCACGCGGCGTTGCTGCGTCAGGCTTTCGCCCATTGCGCAAAATTCCCTACTGCTGCCTCCCGTAGGAGTATGGGCCGTGTCTCAGTCCCATTGTGGCTGATCATCCTCTCAAACCAGCTACTGATCG
	121	GGAGTTAGCCGGTGCTTCCTTTATGGGTACAGTCATTAATTCTTCCCCATTGACAGAACTTTATACCCCGAAGGGCTTAACATTCACGCGGTGTTGCTGCGTCAGGGTTTCCCCCATTGCGCAAAATTCCCTACTGCTGCCTCCCGTAGGAGTATGGGCCGTGTCTCAGTCCCATTGTGGCTGATCATCCTCTCAAACCAGCTACTGATCGTCGCCTTTGTGGTCCATTACACCACC
	122	GGAGTTAGCCGGTGCTTCCTCTGTAGGTACCGTCAAATTTCGTCCCTACTGACAGTGTTTTACACCCCGAAGGGCGTCATCACACACGCGGCGTTGCTGCGTCAGGCTTTCGCCCATTGCGCAAAATTCCCTACTGCTGCCTCCCGTAGGAGTATGGGCCGTGTCTCAGTCCCATTGTGGCTGATCATCCTCTCAAACCAGCTACTGATCGTCGCCTTGGTGG
	123	GGAGTTAGCCGGTGCTTCCTCTATAGGTACCGTCATTTGTTCGTCCCTATTGACAGATCTTTACACTCCGAAAAGCGTCTCGATCACGCGGCGTTGCTGCGTCAGGGTTTCCCCCATTGCGCAAAATTCCCTACTGCTGCCTCCCGTAGGAGTATGGGCCGTGTCTCAGTCCCATTGTGGCTGATCATCCTCTCAAACCAGCTACTGATCGTCGCCTTGGTGG
	124	GGAGTTAGCCGATGCTTCCTCTGTGGGTACCGTCAAGTTTCGTCCCCACTGACAGAACTTTACACCCCGAAGGGCTTCTTCATTCACGCGGCGTTGCTGCGTCAGGGTTTCCCCCATTGCGCAAAATTCCCTACTGCTGCCTCCCGTAGGAGTATGGGCCGTGTCTCAGTCCCATTGTGGCTGATCATCCTCTCAAACCAGCTACTGATCGTCGCCTTGGTGGTCC
	125	GGAGTTAGCCGATGCTTCCTCTGTGGGTACCGTCAAGTTTCGTCCCCACTGACAGAACTTTACACCCCGAAGGGCTTCTTCATTCACGCGGCGTTGCTGCGTCAGGGTTTCCCCCATTGCGCAAAATTCCCTACTGCTGCCTCCCGTAGGAGTATGGGCCGTGTCTCAGTCCCATTGTGGCTGATCATCCTCTCAAACCAGCTACTGATCGTCGCCTGGGTGGTCC
	126	GGAGTTAGCCGGTGCTTCCTCTGTAGGTACAGTCATTGTTCGTCCCTACTGACAGATCTTTACACCCCGAAGGGCGTCTACGATCACGCGGCGTTGCTGCGTCAGACTTTCGCCCATTGCGCAAAATTCCCTACTGCTGCCTCCCGTAGGAGTATGGGCCGTGTCTCAGTCCCATTGTGGCTGATCATCCTCTCAAACCAGCTACTGATCGTCGCCTTGG
	127	GGAGTTAGCCGGTGCTTCCTCTGTAGGTACCGTCAAGTTTCGTCCCTACTGACAGTGTTTTACACCCCGAAGGGCGTCATCACACACGCGGCGTTGCTGCGTCAGGCTTTCGCCCATTGCGCAAAATTCCCTACTGCTGCCTCCCGTAGGAGTATGGGCCGTGTCTCAGTTCCATTGTGGCCGTTCATCCTCTCAGACCGGCTACCGATCGTCGGCTTGGTAGGCTTTTACCCTACCAAC
	128	GGAGTTAGCCGGTGCTTCCTCTGTGGGTACCGTCAAGTTTCGTCCCCACTGACAGAACTTTACACCCCGAAGGGCTTCATCGTTCACGCGGCGTTGCTGCGTCAGGGTTTCCCCCATTGCGCAAAATTCCCTACTGCTGCCTCCCGTAGGAGTATGGGCCGTGTCTCAGTCCCATTGTGGCTGATCATCCTCTCAAACCAGCTACTGATCGTCGCCTTGGTGGTCCATTACACCCCC
	129	GGAGTTAGCCGATGCTTCCTCTGTGGGTACCGTCATCTTTCGTCCCCGCTGACAGATCTTTACACCCCGAAGGGCTTCTTCAATCACGCGGCGTTGCTGCGTCAGGGTTTCCCCCATTGCGCAAAATTCCCTACTGCTGCCTCCCGTAGGAGTATGGGCCGTGTCTCAGTCCCATTGTGGCTGATCATCCTCTCAAACCAGCTACTGATCGTCTTGGTGGGCCGTTG
	130	GGAGTTAGCCGGTGCTTCCTCTGTGGGTACCGTCAAGTTTCGTCCCCACTGACAGAACTTTACACCCCGAAGGGCTTCATCGTTCACGCGGCGTTGCTGCGTCAGGGTTTCCCCCATTGCGCAAAATTCCCTACTGCTGCCTCCCGTAGGAGTATGGGCCGTGTCTCAGTCCCATTGTGGCTGATCATCCTCTCAAACCAGCTACCTGTCATAGACTTGGTGAGCCGTTACC
	131	GGAGTTAGCCGGTGCTTCCTTTGTAGGTACAGTCATTTATTCTTCCCTACTGACAGAACTTTACACCCCGAAGGGCTTAACATTCACGCGGTGTTGCTGCGTCAGGGTTTCCCCCATTGCGCAAAATTCCCTACTGCTGCCTCCCGTAGGAGTATGGGCCGTGTCTCAGTCCCATTGTGGCTGATCATCCTCTCAAACCAGCTACTGATCGTCGCCTTGGTAGTCCATTAC
	132	GGAGTTAGCCGATGCTTCCTCTGTGGGTACCGTCAAGTTTCGTCCCCACTGACAGAACTTTACACCCCGAAGGGCTTATTCGTTCACGCGGCGTTGCTGCGTCAGGGTTTCCCCCATTGCGCAAAATTCCCTACTGCTGCCTCCCGTAGGAGTATGGGCCGTGTCTCAGTCCCATTGTGGCTGATCATCCTCTCAAACCAGCTACTGATCGTCGCCTTGGTGGTCCA
	133	GGAGTTAGCCGGTGCTTCCTTTGTAGGTACAGTCATTTGTTCTTCCCTACTGACAGAACTTTACACCCCGAAGGGCTTAGCATTCACGCGGTGTTGCTGCGTCAGGGTTTCCCCCATTGCGCAAAATTCCCTACTGCTGCCTCCCGTAGGAGTATGGGCCGTGTCTCAGTCCCATTGTGGCTGATCATCCTCTCAAACCAGCTACTGATCATCGCCTTGGTAGGCCG
	134	GGAGTTAGCCGGTGCTTCCTCTGTGGGTACCGTCATTGTTCGTCCCCACTGACAGATCTTTACACTCCGAAAAGCGTCTCGATCACGCGGCGTTGCTGCGTCAGGGTTTCCCCCATTGCGCAAAATTCCCTACTGCTGCCTCCCGTAGGAGTATGGGCCGTGTCTCAGTCCCATTGTGGCTGATCATCCTCTCAAACCAGCTACTGATCGTCGCCTTGGTGGTCC
	135	GGAGTTAGCCGGTGCTTCCTCTGTAGGTACAGTCATTTGTTCTTCCCTACTGACAGAACTTTACACCCCGAAGGGCTTCTTCGTTCACGCGGCGTTGCTGCGTCAGGGTTTCCCCCATTGCGCAAAATTCCCTACTGCTGCCTCCCGTAGGAGTATGGGCCGTGTCTCAGTCCCATTGTGGCTGATCATCCTCTCAAACCAGCTACTGATCGTCGCCTTGGTGGGCA
	136	GGAGTTAGCCGGTGCTTCCTCTGTAGGTACAGTCATTGTTCGTCCCTACTGACAGATCTTTACAACCCGAAGGCCGTCTACGATCACGCGACGTTGCTGCGTCAGGCTTTCGCCCATTGCGCAAAATTCCCTACTGCTGCCTCCCGTAGGAGTATGGGCCGTGTCTCAGTCCCATTGTGGCTGATCATCCTCTCAAACCAGCTACTGATCGTCGCC
	137	GGAGTTAGCCGGTGCTTCCTCTGTGGGTACCGTCATCTTTCGTCCCCACTGACAGACCTTTACACCCCGAAGGGCTTCATCGGTCACGCGGCGTTGCTGCGTCAGGGTTTCCCCCATTGCGCAAAATTCCCTACTGCTGCCTCCCGTAGGAGTATGGGCCGTGTCTCAGTCCCATTGTGGCTGATCATCCTCTCAAACCAGCTACTGATCATCGCCTTGGTGG
	138	GGAGTTAGCCGATGCTTCCTCTGTGGGTACCGTCATCTTTCGTCCCCACTGACAGATCTTTACACCCCGAAGGGCTTCTTCAATCACGCGGCGTTGCTGCGTCAGGGTTTCCCCCATTGCGCAAAATTCCCTACTGCTGCCTCCCGTAGGAGTATGGGCCGTGTCTCAGTCCCATTGTGGCTGATCATCCCCTCAAACCAGCTACTGATCGTCGCCTTGGTGGTCC
	139	GGAGTTAGCCGATGCTTCCTCTGTAGGTACCGTCAAGTTTCGTCCCTACTGACAGATCTTTACACCCCGAAGGGCTTATTCAATCACGCGGCGTTGCTGCGTCAGGGTTTCCCCCATTGCGCAAAATTCCCTACTGCTGCCTCCCGTAGGAGTATGGGCCGTGTCTCAGTCCCATTGTGGCTGATCATCCTCTCAAACCAGCTACTGATCGTCGCCTTGGTGAG
	140	GGAGTTAGCCGGTGCTTCCTCTGTGGGTACCGTCATCTTTCGTCCCCACTGACAGACCTTTACACCCCGAAGGGCTTCATCGGTCACGCGGCGTTGCTGCGTCAGGGTTTCCCCCATTGCGCAAAATTCCCTACTGCTGCCTCCCGTAGGAGTATGGACCGTGTCTCAGTTCCATTGTGGCCGTTCACCCTCTCAGGTCGGCTACGCATCGTCGCCTTGGTAGGCCTTTACCCCACCAACTAGCTAA
	141	GGAGTTAGCCGGTGCTTCCTCTGTGGGTACCGTCATCGTTCGTCCCCACTGACAGATCTTTACACTCCGAAAAGCGTCTCGATCACGCGGCGTTGCTGCGTCAGGCTTTCGCCCATTGCGCAAAATTCCCTACTGCTGCCTCCCGTAGGAGTATGGGCCGTGTCTCAGTCCCATTGTGGCTGATCATCCTCTCAAACCAGCTACTGATCGTCGCCTTGGTGG
	142	GGAGTTAGCCGGTGCTTCCTCTGTAGGTACAGTCATTGTTCGTCCCTACTGACAGATCTTTACAACCCGAAGGCCGTCTACGATCACGCGGCGTTGCTGCGTCAGGCTTTCGCCCATTGCGCAAAATTCCCTACTGCTGCCTCCCGTAGGAGTATGGGCCGTGTCTCAGTCCCATTGTGGCTGATCATCCTCTCAAACCAGCTACTGATCGTCGCCTTGGTGG
	143	GGAGTTAGCCGATGCTTCCTCTGTAGGTACCGTCAAGTTTCGTCCCTACTGACAGATCTTTACACCCCGAAGGGCTTATTCAATCACGCGGCGTTGCTGCGTCAGGGTTTCCCCCATTGCGCAAAATTCCCTACTGCTGCCTCCCGTAGGAGTATGGGCCGTGTCTCAGTCCCATTGTGGCTGATCATCCTCTCAGGCCGGCTACTGATCGTCGCCTTGGTGAG
	144	GGAGTTAGCCGGTGCTTCCTCTGTGGGTACCGTCATCTTTCGTCCCCACTGACAGACCTTTACACCCCGAAGGGCTTCATCGGTCACGCGGCGTTGCTGCGTCAGGGTTTCCCCCATTGCGCAAAATTCCCTACTGCTGCCTCCCGTAGGAGTATGGGCCGTGTCTCAGTCCCATTGTGGCTGATCATCCTCTCAAACCAGCTACTGATCATCGCCTTGGTGGTCCA
	145	GGAGTTAGTCGGTGCTTCCTCTGTAGGTACCGTCAAGTTTCGTCCCTACTGACAGAACTTTACACCCCGAAGGGCTTAATCGTTCACGCGGCGTTGCTGCGTCAGGCTTTCGCCCATTGCGCAAAATTCCCTACTGCTGCCTCCCGTAGGAGTATGGGCCGTGTCTCAGTCCCATTGTGGCTGATCATCCTCTCAAACCAGCTACTGATCGTCGCCTTGGTGGTCCA
	146	GGAGTTAGCCGGTGCTTCCTCTGTAGGTACCGTCATCTTTCGTCCCTACTGACAGATCTTTACACCCCTAAGGGCTTCTTCAATCACGCGGCGTTGCTGCGTCAGGCTTTCGCCCATTGCGCAAAATTCCCTACTGCTGCCTCCCGTAGGAGTATGGGCCGTGTCTCAGTCCCATTGTGGCTGATCATCCTCTCAAACCAGCTACTGATCGTCGCCTTGG
	147	GGAGTTAGCCGATGCTTCCTCTGTAGGTACCGTCAAGTTTCGTCCCTACTGACAGAACTTTACACCCCGAAGGGCTTATTCGTTCACGCGGCGTTGCTGCGTCAGGGTTTCCCCCATTGCGCAAAATTCCCTACTGCTGCCTCCCGTAGGAGTATGGGCCGTGTCTCAGTCCCAATGTGGCCGTTCACCCTCTCAGGCCGGCTACTGATCGTCGCTTTGGTGGGCCGTTACCCCGCCAACTGGC
	148	GGAGTTAGCCGGTGCTTCCTCTGTGGGTACCGTCATCGTTCGTCCCCACTGACAGATCTTTACACTCCGAAAAGCGTCTCGATCACGCGGCGTTGCTGCGTCAGGCTTTCGCCCATTGCGCAAAATTCCCTACTGCTGCCTCCCGTAGGAGTATGGGCCGTGTCTCAGTCCCATTGTGGCTGATCATCCTCTCAAACCAGCTACTGATCGTCGCCCTGG
	149	GGAGTTAGCCGATGCTTCCTCTATAGGTACCGTCATTTATTCGTCCCTATTGACAGATCTTTACACCCCGAAGGGCTTCTTCAATCACGCGGCGTTGCTGCGTCAGGGTTTCCCCCATTGCGCAAAATTCCCTACTGCTGCCTCCCGTAGGAGTATGGGCCGTGTCTCAGTCCTATTGTGGCTGATCATCCTCTCAAACCAGCTACTGATCGTCGCCTAGGTGGTCC
	150	GGAGTTAGCCGGTGCTTCCTCTGTGGGTACCGTCATTATTCGTCCCCACTGACAGAACTTTACACCCCGAAGGGCTTCTACGTTCACGCGGCATTGCTGCGTCAGGCTTTCGCCCATTGCGCAAAATTCCCTACTGCTGCCTCCCGTAGGAGTATGGGCCGTGTCTCAGTCCCATTGTGGCTGATCATCCTCTCAAACCAGCTACTGATCGTCGCCTTGG
	151	TGAGTTAGCCGGTGCTTCCTTTGTAGGTACAGTCATTTGTTCTTCCCTACTGACAGAACTTTACACCCCGAAGGGCTTAACATTCACGCGGTGTTGCTGCGTCAGGGTTTCCCCCATTGCGCAAAATTCCCTACTGCTGCCTCCCGTAGGAGTATGGGCCGTGTCTCAGTCCCATTGTGGCTGATCATCCTCTCAAACCAGCTACTGATCGTCGCCTTGGTAGTCCA
	152	GGAGTTAGCCGGTGCTTCCTCTGTGGGTACCGTCATCGTTCGTCCCCACTGACAGATCTTTACACTCCGAAAAGCGTCTCGATCACGCGGCGTTGCTGCGTCAGGCTTTCGCCCATTGCGCAAAATTCCCTACTGCTGCCTCCCGTAGGAGTTTGGACCGTGTCTCAGTTCCAATGTGGGGGACCTTCCTCTCAGAACCCCTACTGATCGTTGGCCAGGTGGGCCGTTACCCCGCCTG
	153	GGAGTTAGCCGGTGCTTCCTCTGTAGGTACCGTCAAATTTCGTCCCTACTGACAGTGTTTTACACCCCGAAGGGCGTCATCACACACGCGGCGTTGCTGCGTCAGGCTTTCGCCCATTGCGCAAAATTCCCTACTGCTGCCTCCCGTAGGAGTATGGGCCGTGTCTCAGTCCCATTGTGGCTGATCATCCTCTCGGACCAGCTACTGATCACCGCCTTGG
	154	GGAGTTAGCCGGTGCTTCCTCTGTAGGTACCGTCATCTTTCGTCCCTACTGACAGACCTTTACACCCCGAAGGGCTTCATCGGTCACGCGGCGTTGCTGCGTCAGGGTTTCCCCCATTGCGCAAAATTCCCTACTGCTGCCTCCCGTAGGAGTATGGGCCGTGTCTCAGTCCCATTGTGGCTGATCATCCTCTCAAACCAGCTACTGATCATCGCCTTGG
	155	GGAGTTAGCCGGTGCTTCCTCTGTAGGTACCGTCATCTTTCGTCCCTACTGACAGATCTTTACACCCCTAAGGGCTTCTTCAATCACGCGGCGTTGCTGCGTCAGGCTTTCGCCCATTGCGCAAAATTCCCTACTGCTGCCTCCCGTAGGAGTATGGGCCGTGTCTCAGTCCCAATGTGGCTGATCATCCTCTCAGACCAGCTAGAGATCGTCGCC
	156	GGAGTTAGCCGATGCTTCCTCTGTGGGTACCGTCAAGTTTCGTCCCCACTGACAGACCTTTACACCCCGAAGGGCTTCTTCGGTCACGCGGCGTTGCTGCGTCAGGCTTTCGCCCATTGCGCAAAATTCCCTACTGCTGCCTCCCGTAGGAGTATGGGCCGTGTCTCAGTCCCATTGTGGCTGATCATCCTCTCAAACCAGCTACTGATCGTCGCCTAGGTGGTCCA
	157	GGAGTTAGCCGGTGCTTCCTCTGTAGGTACCGTCATTGTTCGTCCCTACTGACAGATCTTTACACTCCGAAAAGCGTCTCGATCACGCGGCGTTGCTGCGTCAGGCTTTCGCCCATTGCGCAAAATTCCCTACTGCTGCCTCCCGTAGGAGTATGGGCCGTGTCTCAGTCCCATTGTGGCTGATCATCCTCTCAAACCAGCTACTGATCGTCGCCTTGG
	158	GGAGTTAGCCGGTGCTTCCTCTGTGGGTACCGTCAAGTTTCGTCCCCACTGACAGAACTTTACACCCCGAAGGGCTTCTTCATTCACGCGGCGTTGCTGCGTCAGGGTTTCCCCCATTGCGCAAAATTCCCTACTGCTGCCTCCCGTAGGAGTATGGGCCGTGTCTCAGTCCCATTGTGGCTGATCATCCTCTCAAACCAGCTACTGATCGTCGCCTTGGTGGTCCA
	159	GGAGTTAGCCGGTGCTTCCTCTGTGGGTACCGTCATTCTTCGTCCCCACTGACAGACCTTTACACCCCGAAGGGCTTCATCGGTCACGCGGCGTTGCTGCGTCAGGGTTTCCCCCATTGCGCAAAATTCCCTACTGCTGCCTCCCGTAGGAGTATGGGCCGTGTCTCAGTCCCATTGTGGCTGATCATCCTCTCAAACCAGCTACTGATCATCGCCTTGGTGGTCCATTAC
	160	GGAGTTAGCCGGTGCTTCCTTTGTAGGTACAGTCATTTGTTCTTCCCTACTGACAGAACTTTACACCCCGAAGGGCTTAACATTCACGCGGTGTTGCTGCGTCAGGGTTTCCCCCATTGCGCAAAATTCCCTACTGCTGCCTCCCGTAGGAGTCTGGGCCGTATCTCAGTCCCAATGTGGCCGTTCAACCTCTCAGTCCGGCTACTGATCGTTGCCTTGGTAGGCCGTTGCCCCACCAACTAGC
	161	GGAGTTAGCCGATGCTTCCTCTGTGGGTACCGTCATTTTTCGTCCCCACTGACAGACCTTTACACCCCGAAGGGCTTCTTCGGTCACGCGGCGTTGCTGCGTCAGGCTTTCGCCCATTGCGCAAAATTCCCTACTGCTGCCTCCCGTAGGAGTATGGGCCGTGTCTCAGTCCCATTGTGGCTGATCATCCTCTCAAACCAGCTACTGATCGTCGCCTTGGTGGTCCA
	162	AGAGTTAGCCGGTGCTTCCTCTCAGGGTACCGTCATCGTTCGTCCCCTGTGACAGATCTTTACACTCCGAAAAGCGTCTCGATCACGCGGCGTTGCTGCGTCAGGCTTTCGCCCATTGCGCAAAATTCCCTACTGCTGCCTCCCGTAGGAGTATGGGCCGTGTCTCAGTCCCATTGTGGCTGATCATCCTCTCAAACCAGCTACTGATCGTCG
	163	GGAGTTAGCCGGTGCTTCCTCTGTAGGTACAGTCATTGTTCGTCCCTACTGACAGACCTTTACACCCCGAAGGGCTTCATCGGTCACGCGGCGTTGCTGCGTCAGGGTTTCCCCCATTGCGCAAAATTCCCTACTGCTGCCTCCCGTAGGAGTATGGGCCGTGTCTCAGTCCCATTGTGGCTGATCATCCCCTCAAACCAGCTACTGATCGTCGCCTTGGTGGTCCA
	164	GGAGTTAGCCGATGCTTCCTCTGTAGGTACCGTCAAGTTTCGTCCCTACTGACAGAACTTTACACCCCGAAGGGCTTATTCGTTCACGCGGCGTTGCTGCGTCAGGGTTTCCCCCATTGCGCAAAATTCCCTACTGCTGCCTCCCGTAGGAGTATGGGCCGTGTCTCAGTTCCAATGTGGGGGACCTTCCTCTCAGAACCCCTACTGATCGATGGCTTGGTGGGCCGTTACCCCGCCAACAACCTAATCAGACG
	165	GGAGTTAGCCGGTGCTTCCTCTATAGGTACCGTCATTTGTTCGTCCCTATTGACAGATCTTTACACTCCGAAAAGCGTCTCGATCACGCGGCGTTGCTGCGTCAGGCTTTCGCCCATTGCGCAAAATTCCCTACTGCTGCCTCCCGTAGGAGTATGGGCCGTGTCTCAGTCCCATTGTGGCTGATCATCCTCTCAAACCAGCTACTGATCGTCGCC
	166	GGAGTTAGCCGGTGCTCCCTCTGTAGGTACCGTCATCTTTCGTCCCTACTGACAGATCTTTACACCCCTAAGGGCTTCTTCAATCACGCGGCGTTGCTGCGTCAGGCTTTCGCCCATTGCGCAAAATTCCCTACTGCTGCCTCCCGTAGGAGTATGGGCCGTGTCTCAGTCCCATTGTGGCTGATCATCCTCTCAAACCAGCTACTGATCGTCGCCTTGGTGGG
	167	GGAGTTAGCCGGTGCTTCCTCTGTAGGTACCGTCAAGTTTCGTCCCTACTGACAGTGTTTTACACCCCGAAGGGCGTCATCACACACGCGGCGTTGCTGCGTCAGGCTTTCGCCCATTGCGCAAAATTCCCTACTGCTGCCTCCCGTAGGAGTATGGGCCGTGTCTCAGTCCCATTGTGGCTGATCATCCTCTCAAACCAGCTACTGATCGTAGCC
	168	GGAGTTAGCCGGTGCTTCCTTTGTAGGTACAGTCATTTATTCTTCCCTACTGACAGAACTTTACACCCCGAAGGGCTTAACATTCACGCGGTGTTGCTGCGTCAGGGTTTCCCCCATTGCGCAAAATTCCCTACTGCTGCCTCCCGTAGGAGTATGGGCCGTGTCTCAGTCCCATTGTGGCTGATCATCCTCTCAAACCAGCTACTGATCATCGCCTTGGTAGTCCA
	169	GGAGTTAGCCGGTGCTTCCTCTGTGGGTACCGTCATCTTTCGTCCCCACTGACAGACCTTTACACCCCGAAGGGCTTCATCGGTCACGCGGCGTTGCTGCGTCAGGGTTGCCCCCATTGCGCAAAATTCCCTACTGCTGCCTCCCGTAGGAGTATGGGCCGTGTCTCAGTCCCATTGTGGCTGATCATCCTCTCAAACCAGCTACTGATCATCGCCTTGGTGGTCC
	170	GGAGTTAGCCGGTGCTTCCTTTGTAGGTACAGTCATTTATTCTTCCCTACTGACAGAACTTTACACCCCGAAGGGCTTAACATTCACGCGGTGTTGCTGCGTCAGGCTTTCGCCCATTGCGCAAAATTCCCTACTGCTGCCTCCCGTAGGAGTATGGGCCGTGTCTCAGTCCCATTGTGGCTGATCATCCTCTCAAACCAGCTACTGATCGTCGCCTTGGTAGTCCA
	171	GGAGTTAGCCGGTGCTTCCTCTGTGGGTACCGTCATTGTTCGTCCCCACTGACAGATCTTTACACCCCGAAGGGCTTCTTCAATCACGCGGCGTTGCTGCGTCAGGGTTTCCCCCATTGCGCAAAATTCCCTACTGCTGCCTCCCGTAGGAGTATGGGCCGTGTCTCAGTCCCATTGTGGCTGATCATCCTCTCAAACCAGCTACTGATCATCGCCTTGG
	172	GGAGTTAGCCGATGCTTCCTCTGTGGGTACCGTCAAGTTTCGTCCCCACTGACAGATCTTTACACCCCGAAGGGCTTATTCAATCACGCGGCGTTGCTGCGTCAGGGTTTCCCCCATTGCGCAAAATTCCCTACTGCTGCCTCCCGTAGGAGTATGGGCCGTGTCTCAGTCCCATTGTGGCTGATCATCCTCTCAAACCAGCTACTGATCGTCGCCTTGGTGGTCCATTAC
	173	GGAGTTAGCCGGTGCTTCCTCTGTGGGTACCGTCATCGTTCGTCCCCACTGACAGATCTTTACACTCCGAAAAGCGTCTCGATCACGCGGCGTTGCTGCGTCAGGCTTTCGCCCATTGCGCAAAATTCCCTACTGCTGCCTCCCGTAGGAGTATGGGCCGTGTCTCAGTCCCATTGTGGCTGATCATCCTCTCAAACCAGCTACTGATTGTCGCC
	174	GTAGTTAGCCGGTGCTTCCTCTGTAGGTACCGTCAAGATTCGTCCCTACTGACAGAACTTTACACCCCGAAGGGCTTCTCGTTCACGCGGCGTTGCTGCGTCAGGCTTTCGCCCATTGCGCAAAATTCCCTACTGCTGCCTCCCGTAGGAGTATGGGCCGTGTCTCAGTCCCATTGTGGCTGATCATCCTCTCAAACCAGCTACTGATCGTCGCCTTGGTGGTCC
	175	GGAGTTAGCCGGTGCTTCCTCTGTAGGTACCGTCAAGTTTCGTCCCCACTGACAGTGTTTTACACCCCGAAGGGCGTCATCACACACGCGGCGTTGCTGCGTCAGGCTTTCGCCCATTGCGCAAAATTCCCTACTGCTGCCTCCCGTAGGAGTATGGGCCGTGTCTCAGTCCCATTGTGGCTGATCATCCTCTCAAACCAGCTACTGATCGTAGTCTTGG
	176	GGAGTTAGCCGGTGCTTCCTTTGTAGGTACAGTCATTAATTCTTCCCTACTGACAGAACTTTACACCCCGAAGGGCTTAACATTCACGCGGTGTTGCTGCGTCAGGGTTTCCCCCATTGCGCAAAATTCCCTACTGCTGCCTCCCGTAGGAGTATGGACCGTGTCTCAGTTCCATTGTGGCCGTTCATCCTCTCAGACCGGCTACCGATCGTCGCCTTGGTGGGCCGTTACCCCGCCAACTGGC
	177	GGAGTTAGCCGGTGCTTCCTCTGTGGGTACCGTCAAGTTTCGTCCCCACTGACAGAACTTTACACCCCGAAGGGCTTCATCATTCACGCGGCATTGCTGCGTCAGGCTTTCGCCCATTGCGCAAAATTCCCTACTGCTGCCTCCCGTAGGAGTATGGGTCGTGTCTCAGTCCCATTGTGGCTGATCATCCTCTCAAACCAGCTACTGATCGTCGCC
	178	GGAGTTAGCCGATGCTTCCTCTATAGGTACCGTCATTTGTTCGTCCCTATTGACAGATCTTTACACCCCGAAGGGCTTCTTCAATCACGCGGCGTTGCTGCGTCAGGGTTTCCCCCATTGCGCAAAATTCCCTACTGCTGCCTCCCGTAGGAGTATGGGCCGTGTCTCAGTCCCATTGTGGCTGATCATCCTCTCAAACCAGCTACTGATCATCGCCTTGG
	179	GGAGTTAGCCGGTGCTTCCTCTGTAGGTACAGTCATTGTTCGTCCCTACTGACAGATCTTTACGCCCCGAAGGGCGTCTGCGATCACGCGGCGTTGCTGCGTCAGGCTTTCGCCCATTGCGCAAAATTCCCTACTGCTGCCTCCCGTAGGAGTATGGGCCGTGTCTCAGTCCCATTGTGGGGGACCTTCCTCTCAGAACCCCTAAGGATCGTCGGCTCGGTGGGCCGTTACCCCGCCG
	180	GGAGTTAGCCGATGCTTCCTCTGTGGGTACCGTCAAGTTTCGTCCCCACTGACAGATCTTTACACCCCGAAGGGCTTATTCAATCACGCGGCGTTGCTGCGTCAGGGTTCCCCCCATTGCGCAAAATTCCCTACTGCTGCCTCCCGTAGGAGTATGGGCCGTGTCTCAGTCCCATTGTGGCCGATCACCCTCTCAGGTCGGCTACCGATCGTCGACTTGGTGGGCCGTTACCTCACCAAC
	181	TGAGTTAGCCGGTGCTTCCTCTGTAGGTACCGTCATTGTTCGTCCCTACTGACAGATCTTTACACTCCGAAAAGCGTCTCGATCACGCGGCGTTGCTGCGTCAGGCTTTCGCCCATTGCGCAAAATTCCCTACTGCTGCCTCCCGTAGGAGTATGGGCCGTGTCTCAGTCCCATTGTGGCTGATCATCCTCTCAAACCAGCTACTGA
	182	GGAGTTAGCCGATGCTTCCTCTGTGGGTACCGTCAAGTTTCGTCCCCACTGACAGATCTTTACACCCCGAAGGGCTTATTCAATCACGCGGCGTTGCTGCGTCAGGGTTTCCCCCATTGCGCAAAATTCCCTACTGCTGCCTCCCGTAGGAGTATGGGCCGTGTCTCAGTCCCAATGTGGGGGACCTTCCTCTCAGAACCCCTACTGATCGTTGCCCCGGTGGGCCGTTACCCCGCCGGCAAGCTAATC
	183	GGAGTTAGCCGGTGCTTCCTCTGTAGGTACCGTCAAGTTTCGTCCCTACTGACAGAACTTTACACCCCGAAGGGCTTAATCGTTCACGCGGCGTTGCTGCGTCAGGCTTTCGCCCATTGCGCAAAATTCCCTACTGCTGCCTCCCGTAGGAGTATGGGCCGTGTCTCAGTCCCATTGTGGCTGATCATCCTCTCAAACCAGCTACTGATCGTCGCCTTGGTGGTCCATTACACCG
	184	GGAGTTAGCCGGTGCTTCCTCTGAGGGTACCGTCAAAATTCGTCCCCTCTGACAGAACTTTACACCCCGAAGGGCTTCTACGTTCACGCGGCGTTGCTGCGTCAGGCTTTCGCCCATTGCGCAAAATTCCCTACTGCTGCCTCCCGTAGGAGTATGGGCCGTGTCTCAGTCCCAATGTGGCCGTTCACCCTCTCAGGCCGGCTATGGATCGTCGCTTTGGTGGGCCGTTACCCCGCCAACTGG
	185	GGAGTTAGCCGGTGCTTCCTCTGTAGGTACCGTCAAGTTTCGTCCCTACTGACAGAACTTTACACCCCGAGGGGCGTCATCGTTCACGCGGCGTTGCTGCGTCAGGCTTTCGCCCATTGCGCAAAATTCCCTACTGCTGCCTCCCGTAGGAGTATGGGCCGTGTCTCAGTCCCAATGTGGCCGTTCACCCTCTCAGGCCGGCTACTGATCGTCGCCTTGGTGGGCCGTTACCTCACC
	186	GGAGTTAGCCGATGCTTCCTCTGTGGGTACCGTCAAGTTTCGTCCCCACTGACAGATCTTTACACCCCGAAGGGCTTATTCAATCACGCGGCGTTGCTGCGTCAGGGTTGCCCCCATTGCGCAAAATTCCCTACTGCTGCCTCCCGTAGGAGTATGGGCCGTGTCTCAGTCCCATTGTGGCTGATCATCCTCTCAAACCAGCTACTGATCGTCGCCTTGGTGG
	187	GTATTTAGCCGGTGCTTCTTAGTCAGGTACCGTCATTTTCTTCCCTGCTGACAGATCTTTACACCCCGAAGGGCGTCTGCGATCACGCGGCGTTGCTGCGTCAGGCTTTCGCCCATTGCGCAAAATTCCCTACTGCTGCCTCCCGTAGGAGTATGGGCCGTGTCTCAGTCCCATTGTGGCTGATCATCCTCTCAAACCAGCTACTGATCGTCGCC
	188	GGAGTTAGCCGGTGCTTCCTCTGTAGGTACAGTCATTGTTCGTCCCTACTGACAGATCTTTACAACCCGAAGGCCGTCTGCGATCACGCGGCGTTGCTGCGTCAGGCTTTCGCCCATTGCGCAAAATTCCCTACTGCTGCCTCCCGTAGGAGTATGGGCCGTGTCTCAGTCCCAATGTGGCCGTTCACCCTCTCAGGCCGGCTATGCATCATCGCC
	189	GGAGTTAGCCGGTGCTTCCTCTCCGGGTACCGTCATTCTTCGTCCCCGGTGACAGAACTTTACACCCCGAAGGGCTTCTTCATTCACGCGGCGTTGCTGCGTCAGGCTTTCGCCCATTGCGCAAAATTCCCTACTGCTGCCTCCCGTAGGAGTATGGGCCGTGTCTCAGTCCCATTGTGGCTGATCATCTTCTCAAACCAGCTACCGATCGTCGCCTTGGTGGGCATTTACCCCGCC
	190	GGAGTTAGCCGGTGCTTCCTTTATAGGTACAGTCATTTATTCTTCCCTATTGACAGAACTTTACACCCCGAAGGGCTTAACATTCACGCGGTGTTGCTGCGTCAGGGTTTCCCCCATTGCGCAAAATTCCCTACTGCTGCCTCCCGTAGGAGTATGGGCCGTGTCTCAGTCCCATTGTGGCTGATCATCCTCTCAAACCAGCTACTGATCATCGCCTTGGTAG
	191	GGAGTTAGCCGGTGCTTCCTCTGTAGGTACCGTCAAGTTTCGTCCCTACTGACAGTGTTTTACACCCCGAAGGGCGTCATCACACACGCGGCGTTGCTGCGTCAGGCTTTCGCCCATTGCGCAAAATTCCCTACTGCTGCCTCCCGTAGGAGTATGGGCCGTGTCTCAGTCCCATTGTGGCTGATCATCCTCTCAAACCAGCTACTGATCGTCGCCTTGGTGGTCC
	192	GGAGTTAGCCGGTGCTTCCTCTGTGGGTACCGTCAAAATTCGTCCCCACTGACAGAACTTTACACCCCGAAGGGCTTCTACGTTCACGCGGCATTGCTGCGTCAGGCTTTCGCCCATTGCGCAAAATTCCCTACTGCTGCCTCCCGTAGGAGTATGGGCCGTGTCTCAGTCCCATTGTGGCTGATCATCCTCTCAAACCAGCTACTGATCGTCGCCTTGG
	193	GGAGTTAGCCGGTGCTTCCTTTGTAGGTACAGTCATTTGTTCTTCCCTACTGACAGAACTTTACACCCCGAAGGGCTTAACATTCACGCGGTGTTGCTGCGTCAGGGTTTCCCCCATTGCGCAAAATTCCCTACTGCTGCCTCCCGTAGGAGTATGGGCCGTTCTCAGTCCCATTGTGGCCGTTCAACCTCTCAGTCCAGCTACGCATCATCGCCTTGGTGGGCCCTTACCTCACCAAC
	194	GGAGTTAGCCGGTGCTTCCTTTATAGGTACAGTCATTTATTCTTCCCTATTGACAGAACTTTACACCCCGAAGGGCTTAACATTCACGCGGTGTTGCTGCGTCAGGGTTTCCCCCATTGCGCAAAATTCCCTACTGCTGCCTCCCGTAGGAGTCTGGGCCGTGTCTCAGTCCCAATGTGGCTGATCATCCTCTCAGACCAGCTATAGATCACAGGCTTGGTAAGCC
	195	GGAGTTAGCCGGTGCTTCCTCTGTAGGTACCGTCATATTTCGTCCCTACTGACAGACCTTTACACCCCGAAGGGCTTCATCGGTCACGCGGCGTTGCTGCGTCAGGGTTTCCCCCATTGCGCAAAATTCCCTACTGCTGCCTCCCGTAGGAGTATGGGCCGTGTCTCAGTCCCATTGTGGCTGATCATCCTCTCAAACCAGCTACTGATCATCGCCTTGGTGGTCCATTAC
	196	GTAGTTAGCCGTGGCTTCCTCTTTAGCTACCGTCATCTTTTTCTTCGCTAAAAACAGAGGTTTACAATCCGAAAACCTTCTTCCCTCACGCGGCGTTGCTGCGTCAGGCTTTCGCCCATTGCGCAAAATTCCCTACTGCTGCCTCCCGTAGGAGTATGGGCCGTGTCTCAGTCCCATTGTGGCTGATCATCCTCTCAAACCAGCTACTGATCGTCGCCTTGGTGGTCCATTAC
	197	GGAGTTAGCCGGTGCTTCCTCTGTAGGTACCGTCAAGTTTCGTCCCTACTGACAGTGTTTTACACCCCGAAGGGCGTCATCACACACGCGGCGTTGCTGCGTCAGGCTTTCGCCCATTGCGCAAAATTCCCTACTGCTGCCTCCCGTAGGAGTATGGGCCGTGTCTCAGTCCCAATGTGGCCGATCACCCTCTCAGGTCGGCTACCGATCGTCGACTTGGTGGGCCGTTACCTCACC
	198	GGAGTTAGCCGGTGCTTCCTTTGTAGGTACAGTCATTTATTCTTCCCTACTGACAGAACTTTACACCCCGAAGGGCTTAACATTCACGCGGTGTTGCTGCGTCAGGGTTTCCCCCATTGCGCAAAATTCCCTACTGCTGCCTCCCGTAGGAGTATGGGCCGTGTCTCAGTCCCATTGTGGCTGATCATCCTCTCAAACCAGCTACTGATCGTCGCCTTGGTAGTCCATTACC
	199	GGAGTTAGCCGATGCTTCCTCTGTGGGTACCGTCAAGTTTCGTCCCCACTGACAGAACTTTACACCCCGAAGGGCTTATTCGTTCACGCGGCGTTGCTGCGTCAGGGTTTCCCCCATTGCGCAAAATTCCCTACTGCTGCCCCCCGTAGGAGTATGGGCCGTGTCTCAGTCCCAATGTGGCCGTTCAACCTCTCAGTCCGGCTACTGATCGTCGACTTGGTAGGCCGTTACCCCACCAACTATCTAA
	200	GGAGTTAGCCGGTGCTTCCTCTGTAGGTACCGTCATCTTTCGTCCCTACTGACAGACCTTTACACCCCGAAGGGCTTCATCGGTCACGCGGCGTTGCTGCGTCAGGGTTTCCCCCATTGCGCAAAATTCCCTACTGCTGCCTCCCGTAGGAGTCTGGGCCGTGTCTCAGTCCCAATGTGGCCGTTCAACCTCTCAGTCCGGCTACTGATCGTCGCCATGGTGGGCTGTTGTC
	201	GGAGTTAGCCGATGCTTCCTCTGTGGGTACCGTCAAGTTTCGTCCCCACTGACAGAACTTTACACCCCGAAGGGCTTATTCGTTCACGCGGCGTTGCTGCGTCAGGGTTTCCCCCATTGCGCAAAATTCCCTACTGCTGCCTCCCGTAGGAGTATGGACCGTGTCTCAGTTCCATTGTGGCCGTTCATCCTCTCAGACCGGCTACCGATCGTCGGCTTGGTAGGCTCTTACCCCACCAAC
	202	GGAGTTAGCCGATGCTTCCTCTGTGGGTACCGTCAAGTTTCGTCCCCACTGACAGATCTTTACACCCCGAAGGGCTTCTTCAATCACGCGGCGTTGCTGCGTCAGGGTTTCCCCCATTGCGCAAAATTCCCTACTGCTGCCTCCCGTAGGAGTATGGGCCGTGTCTCAGTCCCAATGTGGCCGTTCATCCTCTCAGACCGGCTATGCATCATCGCCTTGGTGGGCCG
	203	GGAGTTAGCCGGTGCTTCCTCTGTAGGTACAGTCATTTTTCTTCCCTACTGACAGAACTTTACACTCCTAAAAGCTTCTTCGTTCACGCGGCGTTGCTGCGTCAGGGTTCCCCCCATTGCGCAAAATTCCCTACTGCTGCCTCCCGTAGGAGTATGGACCGTGTCTCAGTTCCATTGTGGGGGACCTTCCTCTCAGAACCCCTACTGATCGTCGCCTCGGTGGGCCGTTACCCCGCCGACTAGCTAATC
	204	GGAGTTAGCCGGTGCTTCCTCTGTGGGTACCGTCATTCGTTCGTCCCCACTGACAGAACTTTACACCCCGAAGGGCTTCTTCGTCCACGCGGCGTTGCTGCGTCAGGGTTTCCCCCATTGCGCAAAATTCCCTACTGCTGCCTCCCGTAGGAGTATGGGCCGTGTCTCAGTCCCATTGTGGCTGATCATCCTCTCAAACCAGCTACTGATCGTCGCCTTGGTAGTCCA
	205	GGAGTTAGCCGGTGCTTCCTCTGTGGGTACCGTCAAGTTTCGTCCCCACTGACAGATCTTTACACCCCGAAGGGCTTCTTCAATCACGCGGCGTTGCTGCGTCAGGGTTTCCCCCATTGCGCAAAATTCCCTACTGCTGCCTCCCGTAGGAGTATGGGCCGTGTCTCAGTCCCATTGTGGCCGGTCACCCTCTCAGGTCGGCTACTGATCGTCGCCTTGGTGAGCCGTTACCTCACCAAC
	206	GGAGTTAGCCGATGCTTATTCGCCAGGTACTCTCATATGGGGTATTAGCAGGAGTTTCCCTCTGTTGTCCCCCTCTCTAGGGTAGATTCTCTACACATTACTCACCCGTCCGCCACTTATGTATTCCCGAAGGAACCTTATCGTTCGACTTGCATGTATGAAGCGCGCCGCCAGCGTTCGTCCTGAGCCATGATCAAACTCGT
	207	GTAGTTAGCCGGGGCTTCCTTTGTAGGTACAGTCATTAATTCTTCCCTACTGACAGAACTTTACACCCCGAAGGGCTTAACATTCACGCGGCGTTGCTGCGTCAGGGTTTCCCCCATTGCGCAAAATTCCCTACTGCTGCCTCCCGTAGGAGTATGGGCCGTGTCTCAGTCCCAATGTGGCCGTTCAACCTCTCAGTCCGGCTACTGATCGCAGCCTTGGTAGGCCGTTACCCCACCAACTAGC
	208	GGAGTTAGCCGGTGCTTCCTCTGTGGGTACCGTCATTCTTCGTCCCCACTGACAGACCTTTACACCCCGAAGGGCTTCATCGGTCACGCGGCGTTGCTGCGTCAGGGTTTCCCCCATTGCGCAAAATTCCCTACTGCTGCCTCCCGTAGGAGTATGGACCGTGTCTCAGTTCCATTGTGGGGGACCTTCCTCTCAGAACCCCTACTGATCGTCGCCTTGGTGGGCCGTTACCTCACCAACTATC
	209	GGAGTTAGCCGGTGCTTCCTCTGTAGGTACCGTCAAGTTTCGTCCCTACTGACAGTGTTTTACACCCCGAAGGGCGTCATCACACACGCGGCGTTGCTGCGTCAGGCTTTCGCCCATTGCGCAAAATTCCCTACTGCTGCCTCCCGTAGGAGTATGGGCCGTGTCTCAGTCCCATTGTGGCTGATCATCCTCTCAAACCAGCTACTGATCGTCGCCTTGGTGGGCCG
	210	GGAGTTAGCCGGTGCTTCCTTTGTAGGTACAGTCATTTATTCTTCCCTACTGACAGAACTTTACACCCCGAAGGGCTTAACATTCACGCGGTGTTGCTGCGTCAGGGTTTCCCCCATTGCGCAAAATTCCCTACTGCTGCCTCCCGTAGGAGTATGGGCCGTGTCTCAGTCCCATTGTGGCTGATCATCCTCTCAAACCAGCTACTGATCATCGCCTTGGTGGTCCATTAC
	211	GTAGTTAGCCGGTGCTTCCTCTGTGGGTACCGTCATTGTTCGTCCCCACTGACAGATCTTTACACCCCGAAGGGCTTCTTCAATCACGCGGCGTTGCTGCGTCAGGGTTTCCCCCATTGCGCAAAATTCCCTACTGCTGCCTCCCGTAGGAGTCTGGGCCGTATCTCAGTCCCAATGTGGCCGTTCAACCTCTCAGTCCGGCTACTGATCGCAGTCTTGGTAGGCCGTTACCCTG
	212	GGAGTTAGCCGGTGCTTCCTCTGTGGGTACCGTCATCTTTCGTCCCCACTGACAGACCTTTACACCCCGAAGGGCTTCATCGGTCACGCGGCGTTGCTGCGTCAGGGTTTCCCCCATTGCGCAAAATTCCCTACTGCTGCCTCCCGTAGGAGTATGGGCCGTGTCTCAGTTCCAATGTGGGGGACCTTCCTCTCAGAACCCCTACTGATCGTAGCCTTGGTGGGCCGTTACCCCGCCAACAAGCTAA
	213	GGAGTTAGCCGGTGCTTCCTTTGTAGATACAGTCATTTGTTCTTCCCTACTGACAGAACTTTACACCCCGAAGGGCTTAACATTCACGCGGTGTTGCTGCGTCAGGGTTTCCCCCATTGCGCAAAATTCCCTACTGCTGCCTCCCGTAGGAGTCTGGGCCGTATCTCAGTCCCAATGTGGCCGTTCAACCTCTCAGTCCGGCTACTGATCGTCGACTTGGTAGGCCGTTACCCCACCAACTATC
	214	GGAGTTAGCCGGTGCTTCCTCTATAGGTACCGTCATTTGTTCGTCCCTATTGACAGATCTTTACACTCCGAAAAGCGTCTCGATCACGCGGCGTTGCTGCGTCAGGCTTTCGCCCATTGCGCAAAATTCCCTACTGCTGCCTCCCGTAGGAGTATGGGCCGTGTCTCAGTCCCATTGTGGCCGTTCAACCTCTCAGTCCGGCTACGCATCATCGCCTTGGTGGGCTA
	215	GGAGTTAGCCGGTGCTTCCTTTATGGGTACAGTCATTAATTCTTCCCCATTGACAGAACTTTATACCCCGAAGGGCTTAACATTCACGCGGTGTTGCTGCGTCAGGGTTTCCCCCATTGCGCAAAATTCCCTACTGCTGCCTCCCGTAGGAGTATGGGCCGTGTCTCAGTCCCATTGTGGCTGATCATCCTCTCAAACCAGCTACTGATCGTCGCCTTTGTGGTCCATTAC
	216	GGAGTTAGCCGGTGCTTCCTCTGTAGGTACCGTCAAAATTCGTCCCTACTGACAGATCTTTACACTCCGAAAAGCGTCTCGATCACGCGGCGTTGCTGCGTCAGGCTTTCGCCCATTGCGCAAAATTCCCTACTGCTGCCTCCCGTAGGAGTATGGGCCGTGTCTCAGCCCCAATGTGGCCGTTCACCCTCTCAGGCCGGCTACCGATCGTCGCTTTGGTGGGCCGTTACCCCGCCAAC
	217	GGAGTTAGCCGGTGCTTCCTCTGTAGGTACCGTCAAGTTTCGTCCCTACTGACAGTGTTTTACACCCCGAAGGGCGTCATCACACACGCGGCGTTGCTGCGTCAGGCTTTCGCCCATTGCGCAAAATTCCCTACTGCTGCCTCCCGTAGGAGTATGGGCCGTGTCTCAGTCCCATTGTGGCTGACCATCCTCTCAGAACCCCTACTGATCGTTGCCCCGGTGGGCCGTTACCCCGCCGG
	218	GGAGTTAGCCGGTGCTTCCTCTGTAGGTACAGTCATTGTTCGTCCCTACTGACAGATCTTTACAACCCGAAGGCCGTCTGCGATCACGCGGCGTTGCTGCGTCAGGCTTTCGCCCATTGCGCAAAATTCCCTACTGCTGCCTCCCGTAGGAGTTTGGACCGTGTCTCAGTCCCAATGTGGCCGTTCACCCTCTCAGGCCGGCTACTGATCGTCGCTTTGGTAGGCCG
	219	GTAGTTAGCCGGGGCTTCCTCCTCCATTACCGTCTCTTTCTCGTCTTGAAGGACAGGAGTTTACACCCCGAAGGGCTTAACATTCACGCGGTGTTGCTGCGTCAGGGTTTCCCCCATTGCGCAAAATTCCCTACTGCTGCCTCCCGTAGGAGTATGGGCCGTGTCTCAGTCCCATTGTGGCTGATCATCCTCTCAAACCAGCTACTGATCGTCGCCTTGGTAGTCCATTACACC
	220	GGAGTTAGCCGATGCTTCCTCTGTGGGTACCGTCATTCTTCGTCCCCACTGACAGATCTTTACACCCCGAAGGGCTTCTTCAATCACGCGGCGTTGCTGCGTCAGGCTTTCGCCCATTGCGCAAAATTCCCTACTGCTGCCTCCCGTAGGAGTATGGGCCGTGTCTCAGTCCCAATGTGGCCGTCCGCCCTCTCAGGCCGGCTACAGATCGTCGCTTTGGTGGGCCG
	221	GGAGTTAGCCGGTGCTTCCTCTGTAGGTACCGTCAAGTTTCGTCCCTACTGACAGAACTTTACACCCCGAAGGGCTTAATCGTTCACGCGGCGTTGCTGCGTCAGGCTTTCGCCCATTGCGCAAAATTCCCTACTGCTGCCTCCCGTAGGAGTCTGGGCCGTGTCTCAGTCCCAATGTGGCCGTCCACCCTCTCAGGCCGGCTATGGATCGTCGCCTTGGTGGGCCATTGCCCCGCC
	222	GGAGTTAGCCGGTGCTTCCTCTGTAGGTACAGTCATTCTTCGTCCCTACTGACAGATCTTTACAACCCGAAGGCCGTCTGCGATCACGCGGCGTTGCTGCGTCAGGCTTTCGCCCATTGCGCAAAATTCCCTACTGCTGCCTCCCGTAGGAGTATGGGCCGTGTCTCAGTCCCAATGTGGCCGGTCATCCTCTCAGATCGGCTACTGATCGTCGCC
	223	GGAGTTAGCCGGTGCTTCCTTTGTAGGTACAGTCATTTATTCTTCCCTACTGACAGAACTTTACACCCCGAAGGGCTTAACATTCACGCGGTGTTGCTGCGTCAGGGTTTCCCCCATTGCGCAAAATTCCCTACTGCTGCCTCCCGTAGGAGTATGGACCGTGTCTCAGTTCCATTGTGGCCGTTCATCCTCTCAGACCGGCTACCGATCGTCGGCTTGGTAGGCTCTTACCCCACCAACTACCTAA
	224	GGAGTTAGCCGGTGTTTTCTTTAAGGGTACCATTTCAGGTACGCGCATATGCGGTATTAGCAGAAGTTTCCCTCTGTTGTCCCACTCTTAAGGGCAGATTCTCTACACATTACTCACCCGTCCGCCACTTTCCATTACCCGAAGGTAACTTCTCGTTCGACTTGCATGTATGAAGCACGCCGCCAGCGTTCGTCCTGAGCCCAGGATCAAACTCGT
	225	GGAGTTAGCCGGTGCTTCCTCTGTGGGTACCTTCAAGTTTCGTCCCCACTGACAGAACTTTACACCCCGAAGGGCTTCTTCATTCACGCGGCGTTGCTGCGTCAGGGTTTCCCCCATTGCGCAAAATTCCCTACTGCTGCCTCCCGTAGGAGTATGGACCGTGTCTCAGTTCCATTGTGGCCGTTCATCCTCTCAGACCGGCTACCGATCGTCGGCTTGGTAGGCCTTTACCCCACCAACTACCTAATCGG
	226	GGAGTTAGCCGGTGCTTCCTCTGTAGGTACCGTCAAGTTTCGTCCCTACTGACAGTGTTTTACACCCCGAAGGGCGTCATCACACACGCGGCGTTGCTGCGTCAGGCTTTCGCCCATTGCGCAAAATTCCCTACTGCTGCCTCCCGTAGGAGTATGGGCCGTTCTCAGTCCCATTGTGGCTGTTCAACCTCTCAGTCCAGCTATGCATCATCGCCTTGGTGAG
* The concensus sequence was created from an alignment of all the ASV sequenced using ClustalW implemented in BioEdit.

## Sheet: Uncl_Family of the order RF39
Supplementary Table 2. Sequences and the concensus sequence of the ASV that were taxonomically assigned to the unclassified genera included in the models as predictor variables
Unclassified taxon	ASV ID	Sequences
Uncl_Family of the order RF39	Concensus sequence*	GTAGTTAGCCGDDGCTTNYTNNHNNNGTACNNTCANNNNNNNNNHCATTNCCTNHNNNNNNNHHNTTNNTBCNNNABAAHAGNRNTTTACAAHCHNDADGDCYBTCATCNYHCACGCGGCATTGCTCGDTCAGRSTTBCSYCCATTGHCGAATATTCCTAACTGCTGYCTCCCGTAGGAGTNTGGNCCGTGTCTCAGTHCCADTTGTGNCCGDHNDNCCTCTCAGNHCVGVTANNNATCGNNVNCHHGGTRRGCYDTTAYCYYRCCAACTAGCTAATACGG
	1	GTAGTTAGCCGGAGCTTTCTTGAAAGGTACCGTCACTCTGATGTCATTTCCTACATCAGTCGTTCTTTCCTAACAACAGAAGTTTACAATCCATAGGACCGTCATCCTTCACGCGGCATTGCTCGTTCAGGGTTTCCCCCATTGACGAATATTCCTAACTGCTGTCTCCCGTAGGAGTCTGGGCCGTGTCTCAGTCCCAGTGTGGCCGATCACCCTCTCAGGTCGGCTA
	2	GTAGTTAGCCGGAGCTTTCTTGAAAGGTACCGTCACTCTGATGTCATTTCCTACATCAGTCGTTCTTTCCTAACAACAGAAGTTTACAATCCATAGGACCGTCATCCTTCACGCGGCATTGCTCGTTCAGGGTTTCCCCCATTGACGAATATTCCTAACTGCTGTCTCCCGTAGGAGTCTGGGCCGTGTCTCAGTCCCAGTGTGGCCGATCACCCTCTCAGGTCGGCTATG
	3	GTAGTTAGCCGGAGCTTTCTTGAAAGGTACCGTCACTCCTGTATCATTTCCTATACAGGTCGTTCTTCCCTAACAACAGAAGTTTACAATCCATAGGACCGTCATCCTTCACGCGGCATTGCTCGTTCAGGGTTTCCCCCATTGACGAATATTCCTAACTGCTGTCTCCCGTAGGAGTCTGGGCCGTGTCTCAGTCCCAGTGTGGCCGATCACCCTCTCAGGTCGGCTACGCA
	4	GTAGTTAGCCGGAGCTTTCTTGAAAGGTACCGTCACTCTGATGTCATTTCCTACATCAGTCGTTCTTTCCTAACAACAGAAGTTTACAATCCATAGGACCGTCATCCTTCACGCGGCATTGCTCGTTCAGGGTTTCCCCCATTGACGAATATTCCTAACTGCTGTCTCCCGTAGGAGTCTGGGCCGTGTCTCAGTCCCAGTGTGGCCGATCACCCTCTCAGGTCGGC
	5	GTAGTTAGCCGGAGCTTTCTTGAAAGGTACCGTCACTCTGATGTCATTTCCTACATCAGTCGTTCTTTCCTAACAACAGAAGTTTACAATCCATAGGACCGTCATCCTTCACGCGGCATTGCTCGTTCAGGGTTTCCCCCATTGACGAATATTCCTAACTGCTGTCTCCCGTAGGAGTCTGGGCCGTGTCTCAGTCCCAGTGTGGCCGATCACCCTCTCAGGTCGGCTATGC
	6	GTAGTTAGCCGGAGCTTTCTTGAAAGGTACCGTCACTCCTGTATCATTTCCTATACAGGTCATTCTTCCCTAACAACAGAAGTTTACAATCCATAGGACCGTCATCCTTCACGCGGCATTGCTCGTTCAGGGTTTCCCCCATTGACGAATATTCCTAACTGCTGTCTCCCGTAGGAGTCTGGGCCGTGTCTCAGTCCCAGTGTGGCCGATCACCCTCTCAGGTCGGCTACGC
	7	GTAGTTAGCCGGGGCTTTCTGGTAAAGTACCGTCAGCTTAAGATCATTTCCTATCTTAAGGTTTCTTTCTTTACAACAGAGTTTTACAATCTATAAGACCTTAATCACTCACGCGGCATTGCTCGTTCAGGGTTTCCCCCATTGACGAATATTCCTAACTGCTGTCTCCCGTAGGAGTCTGGGCCGTGTCTCAGTCCCAGTGTGTCCGATCAGCCTCTCAGCTCGGATATGC
	8	GTAGTTAGCCGTGGCTTTCTTGAATAGTACCATCAAGCACAGAACATTTCCTTTCTGTACAATTTTTCCTAAACAACAGAGTTTTACAATCCAGAGGACCTTCATCACTCACGCGGCATTGCTCGTTCAGGGTTGCCCCCATTGACGAATATTCCTAACTGCTGTCTCCCGTAGGAGTCTGGGCCGTGTCTCAGTCCCAATGTGGCCGATTAACCTCTCAGTTCGGCTACG
	9	GTAGTTAGCCGGAGCTTTCTTGAAAGGTACCGTCACTCCTGTATCATTTCCTATACAGGTCGTTCTTCCCTAACAACAGAAGTTTACAATCCATAGGACCGTCATCCTTCACGCGGCATTGCTCGTTCAGGGTTTCCCCCATTGACGAATATTCCTAACTGCTGTCTCCCGTAGGAGTCTGGGCCGTGTCTCAGTCCCAGTGTGGCCGATCACCCTCTCAGGTCGGCTACGCATCG
	10	GTAGTTAGCCGTGGCTTTCTTGAAATGTACCATCAACTAAAAATCATTTCCTATTCTTAGCATTTTTCCATAACAACAGAGTTTTACAATCCAAAGGACCTTCATCACTCACGCGGCATTGCTCGTTCAGGGTTTCCCCCATTGACGAATATTCCTAACTGCTGTCTCCCGTAGGAGTCTGGGCCGTGTCTCAGTCCCAGTGTGGCCGTTTAACCTCTCAGTACGGCTACGCATCGTCG
	11	GTAGTTAGCCGGAGCTTTCTTGAATGGTACCGTCAAACAGAAATCATTTCCTATTTCTGCAGTTCTTCCCAAACAACAGAATTTTACAACCCATAGGGCCTTCATCATTCACGCGGCATTGCTCGTTCAGGGTTTCCCCCATTGACGAATATTCCTAACTGCTGTCTCCCGTAGGAGTCTGGGCCGTGTATCAGTCCCAGTGTGGCCGATCAACCTCTCAGTTCAGCTATG
	12	GTAGTTAGCCGGAGCTTTCTTGAAAGGTACCGTCAGAACTGTATCATTTCCTATACAGTTTGTTCTTCCCTAACAACAGAAGTTTACAATCCATAGGACCTTCATCCTTCACGCGGCATTGCTCGTTCAGGGTTTCCCCCATTGACGAATATTCCTAACTGCTGTCTCCCGTAGGAGTCTGGGCCGTGTCTCAGTCCCAGTGTGGCCGATCACCCTCTCAGGTCGGCTACGCATCG
	13	GTAGTTAGCCGTGGCTTTCTTGAATAGTACCATCAAGCACAGAACATTTCCTTTCTGTACAATTTTTCCTAAACAACAGAGTTTTACAATCCAGAGGACCTTCATCACTCACGCGGCATTGCTCGTTCAGGGTTGCCCCCATTGACGAATATTCCTAACTGCTGTCTCCCGTAGGAGTCTGGGCCGTGTCTCAGTCCCAATGTGGCCGATTAACCTCTCAGTTCGGCTACGC
	14	GTAGTTAGCCGGAGCTTTCTCGCATGGTACCATCACTCTGTATTCATTTCCTAATACAGTCGTTTTTTCCATACAACAGAGTTTTACAATCCAGAGGATCTTCATCACTCACGCGGCATTGCTCGTTCAGGGTTTCCCCCATTGACGAATATTCCTAACTGCTGTCTCCCGTAGGAGTCTGGGCCGTGTCTCAGTCCCAGTGTGGCCGTTCAACCTCTCAGTTCGGC
	15	GTAGTTAGCCGGAGCTTTCTGGTATGGTACCGTCACTCTATATTCATTTCCTAATATAGCCGTTCTTCCCATACAACAGAGTTTTACAACCCAGAGGGCCTTCATCACTCACGCGGCATTGCTCGTTCAGGGTTTCCCCCATTGACGAATATTCCTAACTGCTGTCTCCCGTAGGAGTCTGGGCCGTGTCTCAGTCCCAGTGTGGCCGATCAACCTCTCAGTTCGGCTACG
	16	GTAGTTAGCCGGAGCTTTCTTGAAAGGTACCGTCACTCTAGTATCATTTCCTATACTAGTCGTTCTTCCCTAACAACAGAAGTTTACAATCCATAGGACCGTCATCCTTCACGCGGCATTGCTCGTTCAGGGTTTCCCCCATTGACGAATATTCCTAACTGCTGTCTCCCGTAGGAGTCTGGGCCGTGTCTCAGTCCCAGTGTGGCCGATCACCCTCTCAGGTCGGCTACGCA
	17	GTAGTTAGCCGGGGCTTATTCAAAAGGTACCGTCACGCAAGTATCATTTCCTATACTTACCGTTCTTCCCAAATAAAAGTGATTTACAATCCAGAGGACCTTCATCTCACACGCGGCATTGCTCGGTCAGGCTTTCGCCCATTGCCGAATATTCCTAACTGCTGTCTCCCGTAGGAGTCTGGGCCGTGTCTCAGTCCCAGTGTGGCCGTTCAACCTCTCAGTCCGGCTATGCA
	18	GTAGTTAGCCGGAGCTTTCTTGAAAGGTACCGTCACTCCTGTATCATTTCCTATACAGGTCGTTCTTCCCTAACAACAGAAGTTTACAATCCATAGGACCGTCATCCTTCACGCGGCATTGCTCGTTCAGGGTTTCCCCCATTGACGAATATTCCTAACTGCTGTCTCCCGTAGGAGTCTGGGCCGTGTCTCAGTCCCAGTGTGGCCGATCACCCTCTCAGGTCGGCTACG
	19	GTAGTTAGCCGGAGCTTTCTTGAAAGGTACCGTCACTCCTGTATCATTTCCTATACAGGTCGTTCTTCCCTAACAACAGAAGTTTACAATCCATAGGACCGTCATCCTTCACGCGGCATTGCTCGTTCAGGGTTTCCCCCATTGACGAATATTCCTAACTGCTGTCTCCCGTAGGAGTCTGGGCCGTGTCTCAGTCCCAGTGTGGCCGATCACCCTCTCAGGTCGGCTACGC
	20	GTAGTTAGCCGGAGCTTTCTTGAAAGGTACCGTCACTCTAGTATCATTTCCTATACTAGTCGTTCTTCCCTAACAACAGAAGTTTACAATCCAAAGGACCGTCATCCTTCACGCGGCATTGCTCGTTCAGGGTTTCCCCCATTGACGAATATTCCTAACTGCTGTCTCCCGTAGGAGTCTGGGCCGTGTCTCAGTCCCAGTGTGGCCGATCACCCTCTCAGGTCGGCTATGCA
	21	GTAGTTAGCCGGAGCTTTCTGGTATGGTACCGTCACTCTAAAATCATTTCCTATTTTAGCCGTTCTTCCCATACAACAGAGTTTTACAACCCAGAGGGCCTTCATCACTCACGCGGCATTGCTCGTTCAGGGTTTCCCCCATTGACGAATATTCCTAACTGCTGTCTCCCGTAGGAGTCTGGGCCGTGTCTCAGTCCCAGTGTGGCCGTTCAACCTCTCAGTTCGGCTACGCATCG
	22	GTAGTTAGCCGGAGCTTTCTGGAAAGGTACCGTCACACTGATATCATTTCCTATACCAGTCGTTCTTCCCTAACAACAGAAGTTTACAATCCATAGGACCTTCATCCTTCACGCGGCATTGCTCGTTCAGGGTTTCCCCCATTGACGAATATTCCTAACTGCTGTCTCCCGTAGGAGTCTGGGCCGTGTCTCAGTCCCAGTGTGGCCGATCACCCTCTCAGGTCGGCTACGCA
	23	GTAGTTAGCCGGAGCTTTCTTGAAAGGTACCGTCACTGCTGTATCATTTCCTATACAACTCGTTCTTCCCTAACAACAGAAGTTTACAATCCATAGGACCGTCATCCTTCACGCGGCATTGCTCGTTCAGGGTTTCCCCCATTGACGAATATTCCTAACTGCTGTCTCCCGTAGGAGTCTGGGCCGTGTCTCAGTCCCAGTGTGGCCGATCACCCTCTCAGGTCGGCTACGCA
	24	GTAGTTAGCCGGAGCTTTCTTGAAAGGTACCGTCACTCCTGCATCATTTCCTATACAGGTCGTTCTTCCCTAACAACAGAAGTTTACAATCCATAGGACCGTCATCCTTCACGCGGCATTGCTCGTTCAGGGTTTCCCCCATTGACGAATATTCCTAACTGCTGTCTCCCGTAGGAGTCTGGGCCGTGTCTCAGTCCCAGTGTGGCCGATCACCCTCTCAGGTCGGCTACGC
	25	GTAGTTAGCCGGAGCTTTCTGGTATGGTACCGTCACTCTATATTCATTTCCTAATATAGCCGTTCTTCCCATACAACAGAGTTTTACAACCCAGAGGGCCTTCATCACTCACGCGGCATTGCTCGTTCAGGGTTTCCCCCATTGACGAATATTCCTAACTGCTGTCTCCCGTAGGAGTCTGGGCCGTGTCTCAGTCCCAGTGTGGCCGATCAACCTCTCAGTTCGGCTACGC
	26	GTAGTTAGCCGGAGCTTTCTTGAATGGTACCGTCAAGCAGAAATCATTTCCTATTTCTACAGTTCTTCCCAAACAACAGAATTTTACAACCCATAGGGCCTTCATCATTCACGCGGCATTGCTCGTTCAGGGTTTCCCCCATTGACGAATATTCCTAACTGCTGTCTCCCGTAGGAGTCTGGGCCGTGTATCAGTCCCAGTGTGGCCGATCAACCTCTCAGTTCAGCTA
	27	GTAGTTAGCCGGGGCTTTCTGGTAAAGTACCGTCAGCTTGAGATCATTTCCTATCTCAAGGTTTCTTTCTTTACAACAGAGTTTTACAATCTATAAGACCTTAATCACTCACGCGGCATTGCTCGTTCAGGGTTTCCCCCATTGACGAATATTCCTAACTGCTGTCTCCCGTAGGAGTCTGGGCCGTGTCTCAGTCCCAGTGTGTCCGATCAGCCTCTCAGCTCGGATATG
	28	GTAGTTAGCCGGAGCTTTCTGGTATGGTACCGTCACTTCAGAATCATTTCCTATTCTGACCGTTCTTCCCATACAACAGAGTTTTACAACCCAGAGGGCCTTCATCACTCACGCGGCATTGCTCGTTCAGGGTTTCCCCCATTGACGAATATTCCTAACTGCTGTCTCCCGTAGGAGTCTGGGCCGTGTCTCAGTCCCAGTGTGGCCGTTCAACCTCTCAGTTCGGCTACGC
	29	GTAGTTAGCCGGGGCTTTCTGGTAAGGTACCGTCAGCTTATCATCATTTCCTATGATAAGGTTTCTTTCCTTACAACAGAGTTTTACAATCATAAAGACCGTCATCACTCACGCGGCATTGCTCGTTCAGGGTTTCCCCCATTGACGAATATTCCTAACTGCTGCCTCCCGTAGGAGTTTGGGCCGTGTCTCAGTCCCAATGTGGCCGATCAACCTCTCAGTTCGGCTACGC
	30	GTAGTTAGCCGGAGCTTTCTTGAAAGGTACCGTCACTCCAGTATCATTTCCTATACTGGTCGTTCTTCCCTAACAACAGAAGTTTACAATCCATAGGACCGTCATCCTTCACGCGGCATTGCTCGTTCAGGGTTTCCCCCATTGACGAATATTCCTAACTGCTGTCTCCCGTAGGAGTCTGGGCCGTGTCTCAGTCCCAGTGTGGCCGATCAACCTCTCAGTTCGGCTACGCATCG
	31	GTAGTTAGCCGGGGCTTTCTGGTATGGTACCATCACACTAAGTTCATTTCCTAACCTAGTCATTTTTTCCATACAACAGAGTTTTACAATCCAAAGACCTTCATCACTCACGCGGCATTGCTCGTTCAGGGTTTCCCCCATTGACGAATATTCCTAACTGCTGTCTCCCGTAGGAGTCTGGGCCGTGTCTCAGTCCCAGTGTGGCCGATCAACCTCTCAGTTCGGCTACGCATCG
	32	GTAGTTAGCCGGAGCTTTCTGGTATGGTACCGTCACTCTATATTCATTTCCTAATATAGCCGTTCTTCCCATACAACAGAGTTTTACAACCCATAGGGCCTTCATCACTCACGCGGCATTGCTCGTTCAGGGTTTCCCCCATTGACGAATATTCCTAACTGCTGTCTCCCGTAGGAGTCTGGGCCGTGTCTCAGTCCCAGTGTGGCCGTTCAACCTCTCAGTTCGGCTACGCA
	33	GTAGTTAGCCGGGGCTTTCTGGTAAGGTACCGTCAGCTTATCATCATTTCCTATGATAAGGTTTCTTTCCTTACAACAGAGTTTTACAATCATAAAGACCGTCATCACTCACGCGGCATTGCTCGTTCAGGGTTTCCCCCATTGACGAATATTCCTAACTGCTGCCTCCCGTAGGAGTTTGGGCCGTGTCTCAGTCCCAATGTGGCCGATCAACCTCTCAGTTCGGCTACGCATCG
	34	GTAGTTAGCCGGAGCTTTCTTGAAAGGTACCGTCACTCCTGTATCATTTCCTATACAGGTCGTTCTTCCCTAACAACAGAAGTTTACAATCCATAGGACCGTCATCCTTCACGCGGCATTGCTCGTTCAGGGTTTCCCCCATTGACGAATATTCCTAACTGCTGTCTCCCGTAGGAGTCTGGGCCGTGTCTCAGTCCCAGTGTGGCCGATCACCCTCTCAGGTCGGCTACGCATCGTCG
	35	GTAGTTAGCCGGAGCTTTCTGGTATGGTACCGTCACTCCATATTCATTTCCTAATATGGCCGTTCTTCCCATACAACAGAGTTTTACAACCCATAGGGCCTTCATCACTCACGCGGCATTGCTCGTTCAGGGTTTCCCCCATTGACGAATATTCCTAACTGCTGTCTCCCGTAGGAGTCTGGGCCGTGTCTCAGTCCCAGTGTGGCCGTTCAACCTCTCAGTTCGGCTACGC
	36	GTAGTTAGCCGGAGCTTTCTTGAAAGGTACCGTCACTCCTGCATCATTTCCTATACAGGTCGTTCTTCCCTAACAACAGAAGTTTACAATCCATAGGACCGTCATCCTTCACGCGGCATTGCTCGTTCAGGGTTTCCCCCATTGACGAATATTCCTAACTGCTGTCTCCCGTAGGAGTCTGGGCCGTGTCTCAGTCCCAGTGTGGCCGATCACCCTCTCAGGTCGGCTACGCA
	37	GTAGTTAGCCGTGGCTTTCTTGAATAGTACCATCAAGCACATATCATTTCCTATATGTGCAATTTTTCCTAAACAACAGAGTTTTACAATCCAGAGGACCGTCATCACTCACGCGGCATTGCTCGTTCAGGGTTGCCCCCATTGACGAATATTCCTAACTGCTGTCTCCCGTAGGAGTCTGGGCCGTGTCTCAGTCCCAATGTGGCCGATCAACCTC
	38	GTAGTTAGCCGGAGCTTTCTTGAAAGGTACCGTCACTCTAGTATCATTTCCTATACTAGTCGTTCTTCCCTAACAACAGAAGTTTACAATCCATAGGACCGTCATCCTTCACGCGGCATTGCTCGTTCAGGGTTTCCCCCATTGACGAATATTCCTAACTGCTGTCTCCCGTAGGAGTCTGGGCCGTGTCTCAGTCCCAGTGTGGCCGATCAACCTCTCAGTTCGGCTACGCA
	39	GTAGTTAGCCGGGGCTTTCTGGTAGAGTACCGTCAGCTTAAGATCATTTCCTATCTTAAGGTTTCTTTCTCTACAACAGAGTTTTACAATCTATAAGACCTTCATCACTCACGCGGCATTGCTCGTTCAGGGTTTCCCCCATTGACGAATATTCCTAACTGCTGTCTCCCGTAGGAGTCTGGGCCGTGTCTCAGTCCCAGTGTGTCCGATCAGCCTCTCAGCTCGGA
	40	GTAGTTAGCCGGAGCTTTCTGGAAAGGTACCGTCACACTAATATCATTTCCTATATTAGTCGTTCTTCCCTAGCAACAGAAGTTTACAATCCATAGGACCTTCATCCTTCACGCGGCATTGCTCGTTCAGGGTTTCCCCCATTGACGAATATTCCTAACTGCTGTCTCCCGTAGGAGTCTGGGCCGTGTCTCAGTCCCAGTGTGGCCGATCACCCTCTCAGGTCGGCTACGCA
	41	GTAGTTAGCCGGAGCTTTCTTGAATGGTACCGTCAAACAGAAATCATTTCCTATTTCTGCAGTTCTTCCCAAACAACAGAATTTTACAACCCATAGGGCCTTCATCATTCACGCGGCATTGCTCGTTCAGGGTTTCCCCCATTGACGAATATTCCTAACTGCTGTCTCCCGTAGGAGTCTGGGCCGTGTATCAGTCCCAGTGTGGCCGATCAACCTCTCAGTTCAGC
	42	GTAGTTAGCCGGAGCTTTCTGGCATGGTACCGTCACTCTATATTCATTTCCTAATATAGCCGTTCTTCCCATACAACAGAGTTTTACAACCCAGAGGGCCTTCATCACTCACGCGGCATTGCTCGTTCAGGGTTTCCCCCATTGACGAATATTCCTAACTGCTGTCTCCCGTAGGAGTCTGGGCCGTGTCTCAGTCCCAGTGTGGCCGTTCAACCTCTCAGTTCGGCTACG
	43	GTAGTTAGCCGGAGCTTTCTTGAATGGTACCGTCAAACAGAAATCATTTCCTATTTCTGCAGTTCTTCCCAAACAACAGAATTTTACAACCCATAGGGCCTTCATCATTCACGCGGCATTGCTCGTTCAGGGTTTCCCCCATTGACGAATATTCCTAACTGCTGTCTCCCGTAGGAGTCTGGGCCGTGTATCAGTCCCAGTGTGGCCGATCAACCTCTCAGTTCAGCTA
	44	GTAGTTAGCCGGAGCTTTCTTGAAAGGTACCGTCACTCTAGAGTCATTTCCTACTCTAGTCGTTCTTCCCTAACAACAGAAGTTTACAATCCATAGGACCGTCATCCTTCACGCGGCATTGCTCGTTCAGGGTTTCCCCCATTGACGAATATTCCTAACTGCTGTCTCCCGTAGGAGTCTGGGCCGTGTCTCAGTCCCAGTGTGGCCGATCACCCTCTCAGGTCGGCTATGC
	45	GTAGTTAGCCGTGGCTTTCTTGAATAGTACCATCAAGCACATATCATTTCCTATATGTGCAATTTTTCCTAAACAACAGAGTTTTACAATCCAGAGGACCGTCATCACTCACGCGGCATTGCTCGTTCAGGGTTGCCCCCATTGACGAATATTCCTAACTGCTGTCTCCCGTAGGAGTCTGGGCCGTGTCTCAGTCCCAATGTGGCCGATCAACCTCTCAG
	46	GTAGTTAGCCGGGGCTTATTCAAAAGGTACCGTCACGTAAGTATCATTTCCTATACTTACCGTTCTTCCCAAATAAAAGTGATTTACAATCCAGAGGACCTTCATCTCACACGCGGCATTGCTCGGTCAGGCTTTCGCCCATTGCCGAATATTCCTAACTGCTGTCTCCCGTAGGAGTCTGGGCCGTGTCTCAGTCCCAGTGTGGCCGTTCAACCTCTCAGTCCGGCTATGCATCG
	47	GTAGTTAGCCGGAGCTTTCTTGAAAGGTACCGTCACTCCTATATCATTTCCTATACAGGTCGTTCTTCCCAAACAACAGAAGTTTACAATCCATAGGACCTTCATCCTTCACGCGGCATTGCTCGTTCAGGGTTTCCCCCATTGACGAATATTCCTAACTGCTGTCTCCCGTAGGAGTCTGGGCCGTGTCTCAGTCCCAGTGTGGCCGATCACCCTCTCAGGTCGGCTACGCATCGTTG
	48	GTAGTTAGCCGGGGCTTTCTGGTATGGTACCATCACTCCAAGTTCATTTCCTAACCTGGTCGTTTTTTCCATACAACAGAGTTTTACAATCCAAAGGACTGTCATCACTCACGCGGCATTGCTCGTTCAGGGTTTCCCCCATTGACGAATATTCCTAACTGCTGTCTCCCGTAGGAGTCTGGGCCGTGTCTCAGTCCCAGTGTGGCCGATCAACCTCTCAGTTCGGCTACGCATCG
	49	GTAGTTAGCCGGAGCTTTCTTGAAAGGTACCGTCACTCCTAAGTCATTTCCTACTTAGGTCGTTCTTCCCTAACAACAGAAGTTTACAATCCATAGGACCTTCATCCTTCACGCGGCATTGCTCGTTCAGGGTTTCCCCCATTGACGAATATTCCTAACTGCTGTCTCCCGTAGGAGTCTGGGCCGTGTCTCAGTCCCAGTGTGGCCGATCAACCTCTCAGTTCGGCTACGCATCGTTG
	50	GTAGTTAGCCGGAGCTTTCTTGAAAGGTACCGTCACTTCTAAACCATTTCCTGTTTAGTTCTTTCTTCCCTAACAACAGAAGTTTACAATCCATAGGACCGTCATCCTTCACGCGGCATTGCTCGTTCAGGGTTTCCCCCATTGACGAATATTCCTAACTGCTGTCTCCCGTAGGAGTCTGGGCCGTGTCTCAGTCCCAGTGTGGCCGATCACCCTCTCAGGTCGGCTACGCATCGTTGCC
	51	GTAGTTAGCCGATGCTTTCTTGAAAAGTACCGTCACATAAATATCATTTCCTATATTTATCGTTCTTCCTTAACAACAGAAGTTTACAATCCAGAGGACCGTCTTCCTTCACGCGGCATTGCTCGTTCAGGGTTTCCCCCATTGACGAATATTCCTAACTGCTGTCTCCCGTAGGAGTCTGGGCCGTGTCTCAGTCCCAGTGTGGCCGATCACCCTCTCAGGTCGGCTACGCA
	52	GTAGTTAGCCGGAGCTTTCTTGAAGAGTACCGTCACTCCTGTATCATTTCCTATACAGGACGTTCTTCCTCAACAACAGAATTTTACAATCCAAAGGACCGTCATCATTCACGCGGCATTGCTCGTTCAGGGTTTCCCCCATTGACGAATATTCCTAACTGCTGTCTCCCGTAGGAGTTTGGGCCGTGTCTCAGTCCCAATGTGGCCGATCAACCTCTCAGTTCGGCTACGC
	53	GTAGTTAGCCGATGCTTTCTTGAAAGGTACCGTCACTCCCGTATCATTTCCTATACGAGTCGTTCTTCCCTAACAACAGAAGTTTACAATCCAGAGGACCGTCATCCTTCACGCGGCATTGCTCGTTCAGGGTTTCCCCCATTGACGAATATTCCTAACTGCTGTCTCCCGTAGGAGTCTGGGCCGTGTCTCAGTCCCAGTGTGGCCGTTCACCCTCTCAGGTCGGCTACGCATCG
	54	GTAGTTAGCCGGAGCTTTCTGGAAAGGTACCGTCACACTAATATCATTTCCTATATTAGTCGTTCTTCCCTAACAACAGAAGTTTACAATCCATAGGACCTTCATCCTTCACGCGGCATTGCTCGTTCAGGGTTTCCCCCATTGACGAATATTCCTAACTGCTGTCTCCCGTAGGAGTCTGGGCCGTGTCTCAGTCCCAGTGTGGCCGATCACCCTCTCAGGTCGGCTACGCATCG
	55	GTAGTTAGCCGGGGCTTTCTGGTAAAGTACCGTCAGCTTGAGATCATTTCCTATCTCAAGGTTTCTTTCTTTACAACAGAGTTTTACAATCTATAAGACCTTAATCACTCACGCGGCATTGCTCGTTCAGGGTTTCCCCCATTGACGAATATTCCTAACTGCTGTCTCCCGTAGGAGTCTGGGCCGTGTCTCAGTCCCAGTGTGTCCGATCAGCCTCTCAGCTCGGATA
	56	GTAGTTAGCCGGGGCTTTCTGGTAAAGTACCGTCACTCCACTATCATTTCCTATAGTGGACGTTCTTCCTTTACAACAGAGTTTTACAATCTATAAGACCTTCATCACTCACGCGGCATTGCTCGTTCAGGGTTTCCCCCATTGACGAATATTCCTAACTGCTGTCTCCCGTAGGAGTCTGGGCCGTGTCTCAGTCCCAATGTGTCCGATCAGCCTCTCAGCTCGGATA
	57	GTAGTTAGCCGGAGCTTTCTTGAAAGGTACCGTCACTTCTAAACCATTTCCTGTTTAGTTCTTTCTTCCCTAACAACAGAAGTTTACAATCCATAGGACCGTCATCCTTCACGCGGCATTGCTCGTTCAGGGTTTCCCCCATTGACGAATATTCCTAACTGCTGTCTCCCGTAGGAGTCTGGGCCGTGTCTCAGTCCCAGTGTGGCCGATCACCCTCTCAGGTCGGCTACGCATCGTTGCCTTGG
	58	GTAGTTAGCCGGAGCTTTCTGGTATGGTACCGTCACTCCCTATTCATTTCCTAATAGAGCCGTTCTTCCCATACAACAGAGTTTTACAACCCAGAGGGCCTTCATCACTCACGCGGCATTGCTCGTTCAGGGTTTCCCCCATTGACGAATATTCCTAACTGCTGTCTCCCGTAGGAGTCTGGGCCGTGTCTCAGTCCCAGTGTGGCCGTTCAACCTCTCAGTTCGGCTACGCA
	59	GTAGTTAGCCGGAGCTTTCTGGTATGGTACCGTCACTCTAGATTCATTTCCTAATCTAGCCGTTCTTCCCATACAACAGAGTTTTACAACCCATAGGGCCTTCATCACTCACGCGGCATTGCTCGTTCAGGGTTTCCCCCATTGACGAATATTCCTAACTGCTGTCTCCCGTAGGAGTCTGGGCCGTGTCTCAGTCCCAGTGTGGCCGTTCAACCTCTCAGTTCGGCTACGCATCG
	60	GTAGTTAGCCGGAGCTTTCTGGTATGGTACCGTCACTCTAGATTCATTTCCTAATCTAGCCGTTCTTCCCATACAACAGAGTTTTACAACCCATAGGGCCTTCATCACTCACGCGGCATTGCTCGTTCAGGGTTTCCCCCATTGACGAATATTCCTAACTGCTGTCTCCCGTAGGAGTCTGGGCCGTGTCTCAGTCCCAGTGTGGCCGTTCAACCTCTCAGTTCGGCTACG
	61	GTAGTTAGCCGGAGCTTTCTTGAAAGGTACCGTCACTCCTAAGTCATTTCCTACTTAGGTCGTTCTTCCCTAACAACAGAAGTTTACAATCCATAGGACCTTCATCCTTCACGCGGCATTGCTCGTTCAGGGTTTCCCCCATTGACGAATATTCCTAACTGCTGTCTCCCGTAGGAGTCTGGGCCGTGTCTCAGTCCCAGTGTGGCCGATCACCCTCTCAGGTCGGCTACGCATCGTTG
	62	GTAGTTAGCCGGGGCTTTCTGGTAAAGTACCGTCAGCTTGAGATCATTTCCTATCTCAAGGTTTCTTTCTTTACAACAGAGTTTTACAATCTATAAGACCTTAATCACTCACGCGGCATTGCTCGTTCAGGGTTTCCCCCATTGACGAATATTCCTAACTGCTGTCTCCCGTAGGAGTCTGGGCCGTGTCTCAGTCCCAGTGTGTCCGATCAGCCTCTCAGCTCGGA
	63	GTAGTTAGCCGGGGCTTTCTGGTAAGGTACCGTCAGCTTATCATCATTTCCTATGATAAGGTTTCTTTCCTTACAACAGAGTTTTACAATCATAAAGACCGTCATCACTCACGCGGCATTGCTCGTTCAGGGTTTCCCCCATTGACGAATATTCCTAACTGCTGCCTCCCGTAGGAGTTTGGGCCGTGTCTCAGTCCCAATGTGGCCGATCAACCTCTCAGTTCGGCTACGCA
	64	GTAGTTAGCCGATGCTTTCTTGAAAAGTACCGTCACATAAATATCATTTCCTATATTTATCGTTCTTCCTTAACAACAGAAGTTTACAATCCAGAGGACCGTCTTCCTTCACGCGGCATTGCTCGTTCAGGGTTTCCCCCATTGACGAATATTCCTAACTGCTGTCTCCCGTAGGAGTCTGGGCCGTGTCTCAGTCCCAGTGTGGCCGATCACCCTCTCAGGTCGGCTACGC
	65	GTAGTTAGCCGTGGCCTTCTTGAATAGTACCATCAAGTATAAGTCATTTCCTACTCATACAATTTTTCCTAAACAACAGAACTTTACAATCCAGAGGACCGTCATCGTTCACGCGGCATTGCTCGTTCAGGGTTGCCCCCATTGACGAATATTCCTAACTGCTGTCTCCCGTAGGAGTCTGGGCCGTGTCTCAGTCCCAATGTGGCCGATCAACCTCTCAGTTCGGCTACG
	66	GTAGTTAGCCGGGGCTTTCTGGCATGGTACCGTCAGTATAATATCATTTCCTATATTATATGTTCTTCCCATACAACAGAGTTTTACAATCCAAAGGACCGTCATCACTCACGCGGCATTGCTCGTTCAGGGTTTCCCCCATTGACGAATATTCCTAACTGCTGTCTCCCGTAGGAGTTTGGGCCGTGTCTCAGTCCCAATGTGGCCGATCAACCTCTCAGTTCGGCTACGCA
	67	GTAGTTAGCCGGAGCTTTCTTGAATGGTACCTTCAAATAGCAATCATTTCCTAAAGCTATCATTATTTCCAAACAACAGAACTTTACAATCCAGAGGACCGTCATCGTTCACGCGGCATTGCTCGTTCAGGGTTTCCCCCATTGACGAATATTCCTAACTGCTGTCTCCCGTAGGAGTCTGGGCCGTGTATCAGTCCCAGTGTGGCCGATCAACCTCTCAGTTCAGC
	68	GTAGTTAGCCGGAGCTTTCTTGAAAGGTACCGTCACTCCTGTATCATTTCCTATACAGGTCGTTCTTCCCTAACAACAGAACTTTACAATCCATAGGACCGTCATCGTTCACGCGGCATTGCTCGTTCAGGGTTTCCCCCATTGACGAATATTCCTAACTGCTGTCTCCCGTAGGAGTCTGGGCCGTGTCTCAGTCCCAGTGTGGCCGATCACCCTCTCAGGTCGGCTATGCA
	69	GTAGTTAGCCGGAGCTTTCTGGTATGGTACCGTCACTCTATATTCATTTCCTAATATAGACATTCTTCCCATACAACAGAGTTTTACAACCCATAGGGCCTTCATCACTCACGCGGCATTGCTCGTTCAGGGTTTCCCCCATTGACGAATATTCCTAACTGCTGTCTCCCGTAGGAGTCTGGGCCGTGTCTCAGTCCCAGTGTGGCCGTTCAACCTCTCAGTTCGGC
	70	GTAGTTAGCCGGAGCTTTCTTGAAAGGTACCGTCACTCTAGTATCATTTCCTATACTAGTCGTTCTTCCCTAACAACAGAAGTTTACAATCCATAGGACCGTCATCCTTCACGCGGCATTGCTCGTTCAGGGTTTCCCCCATTGACGAATATTCCTAACTGCTGTCTCCCGTAGGAGTCTGGGCCGTGTCTCAGTCCCAGTGTGGCCGATCAACCTCTCAGTTCGGCTATGC
	71	GTAGTTAGCCGGAGCTTTCTGGTATGGTACCGTCACTCCATATTCATTTCCTAATATGACCGTTCTTCCCATACAACAGAGTTTTACAACCCAGAGGGCCTTCATCACTCACGCGGCATTGCTCGTTCAGGGTTTCCCCCATTGACGAATATTCCTAACTGCTGTCTCCCGTAGGAGTCTGGGCCGTGTCTCAGTCCCAGTGTGGCCGTTCAACCTCTCAGTTCGGCTACGCATCG
	72	GTAGTTAGCCGGAGCTTTCTTGAAAGGTACCGTCACTCCTGTATCATTTCCTATACAGGTCGTTCTTCCCTAACAACAGAAGTTTACAATCCATAGGACCTTCATCCTTCACGCGGCATTGCTCGTTCAGGGTTTCCCCCATTGACGAATATTCCTAACTGCTGTCTCCCGTAGGAGTCTGGGCCGTGTCTCAGTCCCAGTGTGGCCGATCACCCTCTCAGGTCGGCTACGCATCG
	73	GTAGTTAGCCGGAGCTTTCTGGTATGGTACCGTCACTCTAGATTCATTTCCTAATCTAACCGTTCTTCCCATACAACAGAGTTTTACAACCCATAGGGCCTTCATCACTCACGCGGCATTGCTCGTTCAGGGTTTCCCCCATTGACGAATATTCCTAACTGCTGTCTCCCGTAGGAGTCTGGGCCGTGTCTCAGTCCCAGTGTGGCCGTTCAACCTCTCAGTTCGGCTACGCATCG
	74	GTAGTTAGCCGGAGCTTTCTTGAAAGGTACCGTCACTCCTGTATCATTTCCTATACAGGTCATTCTTCCCTAACAACAGAAGTTTACAATCCATAGGACCGTCATCCTTCACGCGGCATTGCTCGTTCAGGGTTCCCCCCATTGACGAATATTCCTAACTGCTGTCTCCCGTAGGAGTCTGGGCCGTGTCTCAGTCCCAGTGTGGCCGATCACCCTCTCAGGTCGGCTACGCA
	75	ATAGTTAGCCGGAGCTTTCTTGAAAGGTACCGTCACTCTAGTATCATTTCCTATACTAGTCGTTCTTCCCTAACAACAGAAGTTTACAATCCATAGGACCGTCATCCTTCACGCGGCATTGCTCGTTCAGGGTTTCCCCCATTGACGAATATTCCTAACTGCTGTCTCCCGTAGGAGTCTGGGCCGTGTCTCAGTCCCAGTGTGGCCGATCACCCTCTCAGGTCGGCTA
	76	GTAGTTAGCCGGAGCTTTCTTGAAAGGTACCGTCACTCCTGTATCATTTCCTATACAGGTCGTTCTTCCCTAACAACAGAAGTTTACAATCCATAGGACCGTCATCCTTCACGCGGCATTGCTCGTTCAGGGTTTCCCCCATTGACGAATATTCCCCACTGCTGCCTCCCGTAGGAGTTTGGGCCGTGTCTCAGTCCCAATGTGGCCGATCACCCTCTCAGGTCGGCTACCGATCGTCG
	77	GTAGTTAGCCGGAGCTTTCTGGTATGGTACCGTCACTTCAGAATCATTTCCTATTCTGACCGTTCTTCCCATACAACAGAGTTTTACAACCCAGAGGGCCTTCATCACTCACGCGGCATTGCTCGTTCAGGGTTTCCCCCATTGACGAATATTCCTAACTGCTGTCTCCCGTAGGAGTCTGGGCCGTGTCTCAGTCCCAGTGTGGCCGTTCAACCTCTCAGTTCGGCTACGCA
	78	GTAGTTAGCCGGAGCTTTCTTGAAGAGTACCGTCACTCCTGTGTCATTTCCTACACAAGACGTTCTTCCTCAACAACAGAATTTTACAATCCAGAGGACCGTCATCATTCACGCGGCATTGCTCGTTCAGGGTTTCCCCCATTGACGAATATTCCTAACTGCTGTCTCCCGTAGGAGTTTGGGCCGTGTCTCAGTCCCAATGTGGCCGATCAACCTCTCAGTTCGGCTACG
	79	GTAGTTAGCCGGAGCTTTCTTGAAAGGTACCGTCACTCCTGCATCATTTCCTATACAGGTCGTTCTTCCCTAACAACAGAAGTTTACAATCCATAGGACCGTCATCCTTCACGCGGCATTGCTCGTTCAGGGTTTCCCCCATTGACGAATATTCCTAACTGCTGTCTCCCGTAGGAGTCTGGGCCGTGTCTCAGTCCCAGTGTGGCCGATCACCCTCTCAGGTCGGCTACGGA
	80	GTAGTTAGCCGGAGCTTTCTTGAAAGGTACCGTCAGAACTGTATCATTTCCTATACAGTTTGTTCTTCCCTAACAACAGAAGTTTACAATCCATAGGACCTTCATCCTTCACGCGGCATTGCTCGTTCAGGGTTTCCCCCATTGACGAATATTCCTAACTGCTGTCTCCCGTAGGAGTCTGGGCCGTGTCTCAGTCCCAGTGTGGCCGATCACCCTCTCAGGTCGGCTACGCATCGTTG
	81	GTAGTTAGCCGGAGCTTTCTTGAAAGGTACCGTCACTCTAGTATCATTTCCTATACTAGTCGTTCTTCCCTAACAACAGAAGTTTACAATCCATAGGACCGTCATCCTTCACGCGGCATTGCTCGTTCAGGGTTTCCCCCATTGACGAATATTCCTAACTGCTGTCTCCCGTAGGAGTCTGGGCCGTGTCTCAGTCCCAGTGTGGCCGATCACCCTCTCAGGTCGGCTACGC
	82	GTAGTTAGCCGGAGCTTTCTTGAAAGGTACCGTCACTCTAGTATCATTTCCTATACAGGTCGTTCTTCCCTAACAACAGAAGTTTACAATCCATAGGACCGTCATCCTTCACGCGGCATTGCTCGTTCAGGGTTTCCCCCATTGACGAATATTCCTAACTGCTGTCTCCCGTAGGAGTCTGGGCCGTGTCTCAGTCCCAGTGTGGCCGATCACCCTCTCAGGTCGGCTACGCATCG
	83	GTAGTTAGCCGATGCTTTCTTGAAAAGTACCGTCACATAAATATCATTTCCTATATTTATCGTTCTTCCTTAACAACAGAAGTTTACAATCCAGAGGACCGTCTTCCTTCACGCGGCATTGCTCGTTCAGGGTTTCCCCCATTGACGAATATTCCTAACTGCTGTCTCCCGTAGGAGTCTGGGCCGTGTCTCAGTCCCAGTGTGGCCGATCACCCTCTCAGGTCGGCTACGCATCG
	84	GTAGTTAGCCGGAGCTTTCTGGTATGGTACCGTCACTCCATATTCATTTCCTAATATAGACGTTCTTCCCATACAACAGAGTTTTACAACCCTAAGGGCCTTCATCACTCACGCGGCATTGCTCGTTCAGGGTTTCCCCCATTGACGAATATTCCTAACTGCTGTCTCCCGTAGGAGTCTGGGCCGTGTCTCAGTCCCAGTGTGGCCGTTCAACCTCTCAGTTCGGCTACGC
	85	GTAGTTAGCCGGAGCTTTCTTGAGTGGTACCGTCAAGCAGAAATCATTTCCTATTTCTACAGTTCTTCCCAAACAACAGAATTTTACAACCCATAGGGCCTTCATCATTCACGCGGCATTGCTCGTTCAGGGTTTCCCCCATTGACGAATATTCCTAACTGCTGTCTCCCGTAGGAGTCTGGGCCGTGTATCAGTCCCAGTGTGGCCGATCAACCTCTCAGTTCAGCTATG
	86	GTAGTTAGCCGGAGCTTTCTTGAAAGGTACCGTCAGAACTGTATCATTTCCTATACAGTTTGTTCTTCCCTAACAACAGAAGTTTACAATCCATAGGACCTTCATCCTTCACGCGGCATTGCTCGTTCAGGGTTTCCCCCATTGACGAATATTCCTAACTGCTGTCTCCCGTAGGAGTCTGGGCCGTGTCTCAGTCCCAGTGTGGCCGATCACCCTCTCAGGTCGGCTACGCA
	87	GTAGTTAGCCGGAGCTTTCTTGAAAGGTACCGTCACTTCTAAACCATTTCCTGTTTAGTTCTTTCTTCCCTAACAACAGAAGTTTACAATCCATAGGACCGTCATCCTTCACGCGGCATTGCTCGTTCAGGGTTTCCCCCATTGACGAATATTCCTAACTGCTGTCTCCCGTAGGAGTCTGGGCCGTGTCTCAGTCCCAGTGTGGCCGATCACCCTCTCAGGTCGGCTACGCATCGTTG
	88	GTAGTTAGCCGGAGCTTTCTTGAAAGGTACCGTCACTCCTGTATCATTTCCTATACAGGTCATTCTTCCCTAACAACAGAAGTTTACAATCCATAGGACCGTCATCCTTCACGCGGCATTGCTCGTTCAGGGTTTCCCCCATTGACGAATATTCCTAACTGCTGTCTCCCGTAGGAGTCTGGGCCGTGTCTCAGTCCCAGTGTGGCCGATCACCCTCTCAGGTCGGCTACGCA
	89	GTAGTTAGCCGTGGCTTTCTTGAATAGTAACATCAAGTATAAACCATTTCCTGCTTATACAATTTTTCCTAAACAACAGAGTTTTACAATCCAAAGGACCTTCATCACTCACGCGGCATTGCTCGTTCAGGGTTTCCCCCATTGACGAATATTCCTAACTGCTGTCTCCCGTAGGAGTCTGGGCCGTGTCTCAGTCCCAATGTGGCCGATTAACCTCTCAGTTCGGCTACGCATCGTCG
	90	GTAGTTAGCCGGAGCTTTCTTGAAAGGTACTGTCAGCCATATATCATTTCCTATATATGGTGTTCATCCCTAACAACAGAGTTTTACAATCCAAAGGACCTTCATCACTCACGCGGCATTGCTCGTTCAGGGTTTCCCCCATTGACGAATATTCCTAACTGCTGTCTCCCGTAGGAGTCTGGGCCGTGTCTCAGTCCCAGTGTGGCCGATCACCCTCTCAGG
	91	GTAGTTAGCCGGAGCTTTCTTGAATGGTACCGTCAAGCAGAAATCATTTCCTATTTCTACAGTTCTTCCCAAACAACAGAATTTTACAACCCATAGGGCCTTCATCATTCACGCGGCATTGCTCGTTCAGGGTTTCCCCCATTGACGAATATTCCTAACTGCTGTCTCCCGTAGGAGTCTGGGCCGTGTATCAGTCCCAGTGTGGCCGATCAACCTCTCAGTTCAGCTATGC
	92	GTAGTTAGCCGGAGCTTTCTTGAAAGGTACCGTCAGAACTGCATCATTTCCTATACAGTTTGTTCTTCCCTAACAACAGAAGTTTACAATCCATAGGACCTTCATCCTTCACGCGGCATTGCTCGTTCAGGGTTTCCCCCATTGACGAATATTCCTAACTGCTGTCTCCCGTAGGAGTCTGGGCCGTGTCTCAGTCCCAGTGTGGCCGATCACCCTCTCAGGTCGGCTACGCA
	93	GTAGTTAGCCGGGGCTTTCTGGTAAGGTACCGTCAGCTCATCATCATTTCCTATGACAAGGGTTCTTTCCTTACAACAGAGTTTTACAATCATAAAGACCGTCATCACTCACGCGGCATTGCTCGTTCAGGGTTTCCCCCATTGACGAATATTCCTAACTGCTGCCTCCCGTAGGAGTTTGGGCCGTGTCTCAGTCCCAATGTGGCCGATCAACCTCTCAGTTCGGCTACGCA
	94	GTAGTTAGCCGGGGCTTATTCAAAAGGTACCGTCACTCTAGTATCATTTCCTATACTAGTCGTTCTTCCCTAATAAAAGAGTTTTACAATCCAAAGGACCGTCATCACTCACGCGGCATTGCTCGATCAGAGTTTCCTCCATTGTCGAATATTCCTAACTGCTGTCTCCCATAGGAGTTTGGGCCGTGTCTCAGTCCCAATGTGGCCGATCACCCTCTCAGGTCGGCTACGC
	95	GTAGTTAGCCGGAGCTTTCTGGTATAGTACCATCACACTAGATTCATTTCCTAATCTAATCGTTTTTCCTATACAACAGAATTTTACAACCCATAGGGCCGTCATCATTCACGCGGCATTGCTCGTTCAGGGTTTCCCCCATTGACGAATATTCCTAACTGCTGTCTCCCGTAGGAGTTTGGGCCGTGTCTCAGTCCCAATGTGGCCGGTCGCCCTCTCAGGCCGGCTACTG
	96	GTAGTTAGCCGTGGCTTTCTTGAATAGTACCATCAAGTATAAATCATTTCCTATTTATACAGTTTTTCCTAAACAACAGAGTTTTACAATCCAGAGGACCTTCATCACTCACGCGGCATTGCTCGTTCAGGGTTGCCCCCATTGACGAATATTCCTAACTGCTGTCTCCCGTAGGAGTCTGGGCCGTGTCTCAGTCCCAATGTGGCCGTTCAACCTCTCAGTCCGGCTACTG
	97	GTAGTTAGCCGGAGCTTTCTTGAAAGGTACCGTCACTCCAGTATCATTTCCTATACTGGTCGTTCTTCCCTAACAACAGAAGTTTACAATCCATAGGACCGTCATCCTTCACGCGGCATTGCTCGTTCAGGGTTTCCCCCATTGACGAATATTCCTAACTGCTGTCTCCCGTAGGAGTCTGGGCCGTGTCTCAGTCCCAGTGTGGCCGATCAACCTCTCAGTCCGGCTACTGA
	98	GTAGTTAGCCGGAGCTTTCTTGAAAGGTACCGTCAGAACTGTATCATTTCCTATACAGTTTGTTCTTCCCTAACAACAGAAGTTTACAATCCATAGGACCTTCATCCTTCACGCGGCATTGCTCGTTCAGGGTTTCCCCCATTGACGAATATTCCTAACTGCTGTCTCCCGTAGGAGTCTGGGCCGTGTCTCAGTCCCAGTGTGGCCGATCACCCTCTCAGGTCGGCTACG
	99	GTAGTTAGCCGGGGCTTTCTGGTAGAGTACCGTCAGTTCATTATCATTTCCTATAATGAATGTTCTCTCTCTACAACAGAGTTTTACAATCTATAAGACCTTCATCACTCACGCGGCATTGCTCGTTCAGGGTTTCCCCCATTGACGAATATTCCTAACTGCTGTCTCCCGTAGGAGTCTGGGCCGTGTCTCAGTCCCAGTGTGTCCGATCAGCCTCTCAG
	100	GTAGTTAGCCGGGGCTTTCTGGTAGAGTACCGTCAGCTTAAGATCATTTCCTATCTTAAGGTTTCTTTCTCTACAACAGAGTTTTACAATCTATAAGACCTTCATCACTCACGCGGCATTGCTCGTTCAGGGTTTCCCCCATTGACGAATATTCCTAACTGCTGTCTCCCGTAGGAGTCTGGGCCGTGTCTCAGTCCCAGTGTGTCCGATCAGCCTCTCAGCTCGG
	101	GTAGTTAGCCGGAGCTTTCTTGAAAGGTACCGTCACTCCAGTATCATTTCCTATACTGGTCATTCTTCCCTAACAACAGAAGTTTACAATCCATAGGACCTTCATCCTTCACGCGGCATTGCTCGTTCAGGGTTTCCCCCATTGACGAATATTCCTAACTGCTGTCTCCCGTAGGAGTCTGGGCCGTGTCTCAGTCCCAGTGTGGCCGATCAACCTCTCAGTTCGGCTACGCA
	102	GTAGTTAGCCGGAGCTTTCTTGAAAGGTACCGTCACTCCTATATCATTTCCTATATAGGGCGTTCTTCCCTAACAACAGAAGTTTACAATCCATAGGACCGTCATCCTTCACGCGGCATTGCTCGTTCAGGGTTTCCCCCATTGACGAATATTCCTAACTGCTGTCTCCCGTAGGAGTCTGGGCCGTGTCTCAGTCCCAGTGTGGCCGATCACCCTCTCAGGTCGGCTACGC
	103	GTAGTTAGCCGGAGCTTTCTTGAAAGGTACCGTCACTCTAGAGTCATTTCCTACTCTAGTCGTTCTTCCCTAACAACAGAAGTTTACAATCCATAGGACCGTCATCCTTCACGCGGCATTGCTCGTTCAGGGTTTCCCCCATTGACGAATATTCCTAACTGCTGTCTCCCGTAGGAGTCTGGGCCGTGTCTCAGTCCCAGTGTGGCCGATCACCCTCTCAGGTCGGCTATGCA
	104	GTAGTTAGCCGGAGCTTTCTTGAAGAGTACCGTCACTTCTGTATCATTTCCTATACAGAACGTTCTTCCTCAACAACAGAATTTTACAATCCAGAGGACCGTCATCATTCACGCGGCATTGCTCGTTCAGGGTTTCCCCCATTGACGAATATTCCTAACTGCTGTCTCCCGTAGGAGTTTGGGCCGTGTCTCAGTCCCAATGTGGCCGATCAACCTCTCAGTTCGGCTACGC
	105	GTAGTTAGCCGGGGCTTTCTGGTGAAGTACCGTCAACTTACTATCATTCCCTATAGTAAGGTTTCTTTCTTCACAACAGAGTTTTACAATCTGTAAGACCTTCATCACTCACGCGGCATTGCTCGTTCAGGGTTTCCCCCATTGACGAATATTCCTAACTGCTGTCTCCCGTAGGAGTCTGGGCCGTGTCTCAGTCCCAGTGTGTCCGATCAGCCTCTCAGCTCGGA
	106	GTAGTTAGCCGGGGCTTTCTGGTAAGGTACCGTCAGTTTGAGATCATTTCCTATCTCAAGGGTTCGTTCCTTACAACAGAGTTTTACAATCATAAAGACCGTCATCACTCACGCGGCATTGCTCGTTCAGGGTTTCCCCCATTGACGAATATTCCTAACTGCTGCCTCCCGTAGGAGTTTGGGCCGTGTCTCAGTCCCAATGTGGCCGATCAACCTCTCAGTTCGGCTACGCATCG
	107	GTAGTTAGCCGGGGCTTTCTGGTATGGTACCATCACACTAAGTTCATTTCCTAACCTAATCGTTTTTTCCATACAACAGAGTTTTACAATCCAAAGACCTTCATCACTCACGCGGCATTGCTCGTTCAGGGTTTCCCCCATTGACGAATATTCCTAACTGCTGTCTCCCGTAGGAGTCTGGGCCGTGTCTCAGTCCCAGTGTGGCCGATCAACCTCTCAGTTCGGCTACGCA
	108	GTAGTTAGCCGTGGCTTTCTTGAATGGTACCGTCAAGTAAAGATCATTTCCTATCCTTACAGTTCTTTCCAAACAACAGAGTTTTACAATCCAAAGGACCTTCATCACTCACGCGGCATTGCTCGTTCAGGGTTTCCCCCATTGACGAATATTCCTAACTGCTGTCTCCCGTAGGAGTCTGGGCCGTGTCTCAGTCCCAGTGTGGCCGATCAACCTCTCAGTTCGGCTACGCA
	109	GTAGTTAGCCGGGGCTTATTCAAAAGGTACCGTCAAATAAGTATCATTTCCTATACCTACTGTTCTTCCCAAATAAAAGTGATTTACAATCCAGAGGACCTTCATCTCACACGCGGCATTGCTCGGTCAGGCTTTCGCCCATTGCCGAATATTCCTAACTGCTGTCTCCCGTAGGAGTCTGGGCCGTGTCTCAGTCCCAGTGTGGCCGTTCAACCTCTCAGTCCGGCTATGCATCG
	110	GTAGTTAGCCGGAGCTTTCTTGAAAGGTACCGTCACTCCTGATTCATTTCCTAATCAAGTCGTTCTTCCCTAACAACAGAAGTTTACAATCCATAGGACCGTCATCCTTCACGCGGCATTGCTCGTTCAGGGTTTCCCCCATTGACGAATATTCCTAACTGCTGTCTCCCGTAGGAGTCTGGGCCGTGTCTCAGTCCCAGTGTGGCCGATCACCCTCTCAGGTCGGCTACGCA
	111	GTAGTTAGCCGGAGCTTTCTTGAAAGGTACCGTCACTCCTGTATCATTTCCTATACAGGTCATTCTTCCCTAACAACAGAAGTTTACAATCCATAGGACCGTCATCCTTCACGCGGCATTGCTCGTTCAGGGTTTCCCCCATTGACGAATATTCCTAACTGCTGTCTCCCGTAGGAGTCTGGGCCGTGTCTCAGTCCCAGTGTGGCCGATCACCCTCTCAGGTCGGC
	112	GTAGTTAGCCGTGGCTTTCTTGAATAGTACCATCAAGCATATGTCATTTCCTACATATGCAGTTTTTCCTAAACAACAGAGTTTTACAATCCAGAGGACCGTCATCACTCACGCGGCATTGCTCGTTCAGGGTTGCCCCCATTGACGAATATTCCTAACTGCTGTCTCCCGTAGGAGTCTGGGCCGTGTCTCAGTCCCAATGTGGCCGATCAACCTCTCAGTTCGG
	113	GTAGTTAGCCGGAGCTTTCTGGTATGGTACCGTCACTCTATATTCATTTCCTAATATAGCCGTTCTTCCCATACAACAGAGTTTTACAACCCAGAGGGCCTTCATCACTCACGCGGCATTGCTCGTTCAGGGTTTCCCCCATTGACGAATATTCCTAACTGCTGTCTCCCGTAGGAGTCTGGGCCGTGTCTCAGTCCCAATGTGGCCGTTCATCCTCTCAGACCGGCTACCG
	114	GTAGTTAGCCGTGGCTTTCTTGAAATGTACCATCAACTAAAAATCATTTCCTATTCTTAGCATTTTTCCATAACAACAGAGTTTTACAATCCAAAGGACCTTCATCACTCACGCGGCATTGCTCGTTCAGGGTTTCCCCCATTGACGAATATTCCTAACTGCTGTCTCCCGTAGGAGTCTGGGCCGTGTCTCAGTCCCAGTGTGGCCGTTTAACCTCTCAGTACGGCTACGCA
	115	GTAGTTAGCCGGAGCTTTCTGGTATGGTACCGTCACTCAATATTCATTTCCTAATATTGCCGTTCTTCCCATACAACAGAGTTTTACAACCCAGAGGGCCTTCATCACTCACGCGGCATTGCTCGTTCAGGGTTTCCCCCATTGACGAATATTCCTAACTGCTGTCTCCCGTAGGAGTCTGGGCCGTGTCTCAGTCCCAGTGTGGCCGTTCAACCTCTCAGTTCGGCTACGC
	116	GTAGTTAGTCGGGGCTTATTCAAAAGGTACCGTCAAATAAGTATCATTTCCTATACCTACTGTTCTTCCCAAATAAAAGTGATTTACAATCCAGAGGATCTTCATCTCACACGCGGCATTGCTCGGTCAGGCTTTCGCCCATTGCCGAATATTCCTAGCTGCTGTCTCCCGTAGGAGTCTGGGCCGTGTCTCAGTCCCAGTGTGGCCGTTCAACCTCTCGGTCCGGCTA
	117	GTAGTTAGCCGGAGCTTTCTTGAAGAGTACCGTCACTCCTATATCATTTCCTATATAGGACGTTCTTCCTCAACAACAGAATTTTACAATCCAAAGGACCGTCATCATTCACGCGGCATTGCTCGTTCAGGGTTTCCCCCATTGACGAATATTCCTAACTGCTGTCTCCCGTAGGAGTTTGGGCCGTGTCTCAGTCCCAATGTGGCCGATCAACCTCTCAGTTCGGCTACG
	118	GTAGTTAGCCGGGGCTTATTCAAAAGGTACCGTCACGTAAGTATCATTTCCTATACCTACCGTTCTTCCCAAATAAAAGTGATTTACAATCCAGAGGACCTTCATCTCACACGCGGCATTGCTCGGTCAGGCTTTCGCCCATTGCCGAATATTCCTAACTGCTGTCTCCCGTAGGAGTCTGGGCCGTGTCTCAGTCCCAGTGTGGCCGTTCAACCTCTCAGTCCGGCTATGCA
	119	GTAGTTAGCCGGAGCTTTCTTGAAAGGTACCGTCACTCTGATGTCATTTCCTACATCAGTCGTTCTTTCCTAACAACGGAAGTTTACAATCCATAGGACCGTCATCCTTCACGCGGCATTGCTCGTTCAGGGTTTCCCCCATTGACGAATATTCCTAACTGCTGTCTCCCGTAGGAGTCTGGGCCGCGTCTCAGTCCCAGTGTGGCCGATCACCCTCTCAGGTCGGCTATG
	120	GTAGTTAGCCGGAGCTTTCTTGAAAGGTACCGTCACTCTAGTATCATTTCCTATACTAGTCGTTCTTCCCTAACAACAGAAGTTTACAATCCATAGGACCGTCATCCTTCACGCGGCATTGCTCGTTCAGGGTTTCCCCCATTGACGAATATTCCTAACTGCTGTCTCCCGTAGGAGTCTGGGCCGTGTCTCAGTCCCAGTGTGGCCGATCACCCTCTCAGGTCGGCTATGC
	121	GTAGTTAGCCGTGGCTTTCTTGAATGGTACCGTCAAGTAAAACCCATTTCCTGATCTTACATTTCGTTCCAAACAACAGTGTTTTACAACCCATAGGGCCTTCATCACACACGCGGCATTGCTCGTTCAGGGTTTCCCCCATTGACGAATATTCCTAACTGCTGTCTCCCGTAGGAGTCTGGGCCGTGTCTCAGTCCCAGTGTGGCCGATTAACCTCTCAGTCCGGCTATGTATCGTCG
	122	GTAGTTAGCCGGAGCTTTCTTGAGAGGTACCGTCACTCCTGTATCATTTCCTATACAGGTCATTCTTCCCTAACAACAGAAGTTTACAATCCATAGGACCGTCATCCTTCACGCGGCATTGCTCGTTCAGGGTTTCCCCCATTGACGAATATTCCTAACTGCTGTCTCCCGTAGGAGTCTGGGCCGTGTCTCAGTCCCAGTGTGGCCGATCACCCTCTCAGGTCGGCTACG
	123	GTAGTTAGCCGGAGCTTTCTTGAAAGGTACCGTCACTCTAATGTCATTTCCTACATTAGTCGTTCTTCCCTAACAACAGAAGTTTACAATCCATAGGACCGTCATCCTTCACGCGGCATTGCTCGTTCAGGGTTTCCCCCATTGACGAATATTCCTAACTGCTGTCTCCCGTAGGAGTCTGGGCCGTGTCTCAGTCCCAGTGTGGCCGATCAACCTCTCAGTTCGGCTACGCATCG
	124	GTAGTTAGCCGGGGCTTATTCAAAAAGTACCGTCAAGTAAGTATCATTTCCTATACTTACAGTTCTTCCTTAATAAAAGTGATTTACAATCCAGAGGACCTTCATCTCACACGCGGCATTGCTCGGTCAGGCTTTCGCCCATTGCCGAATATTCCTAACTGCTGTCTCCCGTAGGAGTCTGGGCCGTGTCTCAGTCCCAGTGTGGCCGTTCAACCTCTCAGTCCGGCTATGC
	125	GTAGTTAGCCGGAGCTTTCTTGAAAGGTACCGTCACTTCTAAACCATTTCCTGTTTAGTTCTTTCTTCCCTAACAACAGAAGTTTACAATCCATAGGACCGTCGTCCTTCACGCGGCATTGCTCGTTCAGGGTTTCCCCCATTGACGAATATTCCTAACTGCTGTCTCCCGTAGGAGTCTGGGCCGTGTCTCAGTCCCAGTGTGGCCGATCACCCTCTCAGGTCGGCTACGCATCGTTGCCTTGG
	126	GTAGTTAGCCGGGGCTTTCTGGCATGGTACCGTCATCTAGACATCATTTCCTATATCCAGTGTTCTTCCCATACAACAGAGTTTTACAATCCAAAGGACCGTCATCGTTCACGCGGCATTGCTCGTTCAGGGTTTCCCCCATTGACGAATATTCCTAACTGCTGTCTCCCGTAGGAGTCTGGGCCGTGTCTCAGTCCCAGTGTGGCCGATCAACCTCTCAGTTCGGC
	127	GTAGTTAGCCGGAGCTTTCTTGAAAGGTACAGTCACTCCTATATCATTTCCTATATAGGTCGTTCTTCCCTAACAACAGAGTTTTACAATCCAAAGAACTGTCATCACTCACGCGGCATTGCTCGTTCGGAGTTTCCTCCATTGACGAATATCCCTAACTGCTGTCTCCCGTAGGAGTCTGGGCCGTGTCTCAGTCCCAGTGTGGCCGATCACCCTCTCAGGTCGGCTA
	128	GTAGTTAGCCGGAGCTTTCTTGAAAGGTACCGTCACTCCTGTATCATTTCCTATACAGGTCGTTCTTTCCTAACAACAGAAGTTTACAATCCATAGGACCGTCATCCTTCACGCGGCATTGCTCGTTCAGAGTTTCCTCCATTGACGAATATTCCTAACTGCTGTCTCCCGTAGGAGTCTGGGCCGTGTCTCAGTCCCAGTGTGGCCGATCACCCTCTCAGGTCGGCTACGC
	129	GTAGTTAGCCGGAGCTTTCTGGAAAGGTACCGTCACACTGATATCATTTCCTATACCAGTCGTTCTTCCCTAACAACAGAAGTTTACAATCCATAGGACCTTCATCCTTCACGCGGCATTGCTCGTTCAGGGTTTCCCCCATTGACGAATATTCCTAACTGCTGTCTCCCGTAGGAGTCTGGGCCGTGTCTCAGTCCCAGTGTGGCCGATCACCCTCTCAGGTCGGCTACGCATCG
	130	GTAGTTAGCCGGAGCTTTCTTGAAAGGTACCGTCACTCCTGGGTCATTTCCTACCCAGGTCGTTCTTCCCTAACAACAGAAGTTTACAATCCATAGGACCGTCATCCTTCACGCGGCATTGCTCGTTCAGGGTTTCCCCCATTGACGAATATTCCTAACTGCTGTCTCCCGTAGGAGTCTGGGCCGTGTCTCAGTCCCAGTGTGGCCGATCACCCTCTCAGGTCGGCTACTGATCGTCGCTTTGG
	131	GTAGTTAGCCGGAGCTTTCTTGAAAGGTACCGTCACTCTAGTATCATTTCCTATACTAGTCGTTCTTCCCTAACAACAGAAGTTTACAATCCATAGGACCGTCATCCTTCACGCGGCATTGCTCGTTCAGGGTTTCCCCCATTGACGAATATTCCTAACTGCTGTCTCCCGTAGGAGTCTGGGCCGTGTCTCAGTCCCAGTGTGGCCGATCACCCTCTCAGGTCGGCTACGCATCGTTG
	132	GTAGTTAGCCGGAGCTTTCTGGTATGGTACCGTCACTCTATATTCATTTCCTAATATAGCCGTTCTTCCCATACAACAGAGTTTTACAACCCAGAGGGCCTTCATCACTCACGCGGCATTGCTCGTTCAGGGTTTCCCCCATTGACGAATATTCCTAACTGCTGTCTCCCGTAGGAGTCTGGGCCGTGTCTCAGTCCCAGTGTGGCCGTTCAACCTCTCAGTTCGGCTACGC
	133	GTAGTTAGCCGTGGCTTTCTTGAATAGTACCATCAAGCATATGTCATTTCCTACATATGCAGTTTTTCCTAAACAACAGAGTTTTACAATCCAGAGGACCGTCATCACTCACGCGGCATTGCTCGTTCAGGGTTGCCCCCATTGACGAATATTCCTAACTGCTGTCTCCCGTAGGAGTCTGGGCCGTGTCTCAGTCCCAATGTGGCCGATCAACCTC
	134	GTAGTTAGCCGGGGCTTTCTGGTAAAGTACCGTCAGCTTATCATCATTACCTATGATAAGGGTTCGTCCTTTACAACAGAATTTTACAATCCAGAGGATTGTCATCATTCACGCGGCATTGCTCGTTCAGGGTTTCCCCCATTGACGAATATTCCTAACTGCTGTCTCCCGTAGGAGTCTGGGCCGTGTCTCAGTCCCAATGTGTCCGATCAGCCTCTCAGCTCGGA
	135	GTAGTTAGCCGGAGCTTTCTGGTATGGTACCGTCACTTCATATTCATTTCCTAATATGACCGTTCTTCCCATACAACAGAGTTTTACAACCCATAGGGCCTTCATCACTCACGCGGCATTGCTCGTTCAGGGTTTCCCCCATTGACGAATATTCCTAACTGCTGTCTCCCGTAGGAGTCTGGGCCGTGTCTCAGTCCCAGTGTGGCCGTTCAACCTCTCAGTTCGGCTACGC
	136	GTAGTTAGCCGTGGCTTTCTTGAATGGTACCGTCAAATAGATAGCATTTCCTCTACCTATCATTCTTTCCAAACAACAGAACTTTACAACCCATAGGGCCGTCATCGTTCACGCGGCATTGCTCGTTCAGGGTTTCCCCCATTGACGAATATTCCTAACTGCTGTCTCCCGTAGGAGTCTGGGCCGTGTCTCAGTCCCAGTGTGGCCGATCAACCTCTCAGTTCGGCTACGCA
	137	GTAGTTAGCCGGAGCTTTCTTGAATGGTACCGTCAAGTAAGACTCATTTCCTAATCTTACAATTCTTTCCAAACAACAGAATTTTACAACCCATAGGGCCGTCATCATTCACGCGGCATTGCTCGTTCAGGGTTTCCCCCATTGACGAATATTCCTAACTGCTGTCTCCCGTAGGAGTCTGGGCCGTGTCTCAGTCCCAGTGTGGCCGATCAACCTCTCAGTTCGGCTACGCA
	138	GTAGTTAGCCGGGGCTTTCTGGTATGGTACCATCACACTAGGTTCATTTCCTAACCTAGTCGTTTTTTCCATACAACAGAGTTTTACAATCCAAAGACCTTCATCACTCACGCGGCATTGCTCGTTCAGGGTTTCCCCCATTGACGAATATTCCTAACTGCTGTCTCCCGTAGGAGTTTGGGCCGTGTCTCAGTCCCAATGTGGCCGATCAACCTCCCAGTTCGGCTACGCATCGTTGCCTTGG
	139	GTAGTTAGCCGTGGCTTTCTTGAATAGTACCATCAAACACATGTCATTTCCTACATGTGCAATTTTTCCTAAACAACAGAGTTTTACAATCCAGAGGACCGTCATCACTCACGCGGCATTGCTCGTTCAGGGTTGCCCCCATTGACGAATATTCCTAACTGCTGTCTCCCGTAGGAGTCTGGGCCGTGTCTCAGTCCCAATGTGGCCGATCAACCTCTC
	140	GTAGTTAGCCGGAGCTTTCTGGTATGGTACCGTCACTCTATATTCATTTCCTAATATAGCCGTTCTTCCCATACAACAGAGTTTTACAACCCAGAGGGCCTTCATCACTCACGCGGCATTGCTCGTTCAGGGTTTCCCCCATTGACGAATATTCCTAACTGCTGTCTCCCGTAGGAGTCTGGGCCGTGTCTCAGTCCCAGTGTGGCCGATCAACCTCTCAGTTCGGC
	141	GTAGTTAGCCGGAGCTTTCTTGAAAGGTACCGTCACTTCTAAACCATTTCCTGTTTAGTTCTTTCTTCCCTAACAACAGAAGTTTACAATCCATAGGACCGTCATCCTTCACGCGGCATTGCTCGTTCAGGGTTTCCCCCATTGACGAATATTCCTAACTGCTGTCTCCCGTAGGAGTCTGGGCCGTGTCTCAGTCCCAGTGTGGCCGATCACCCTCTCAGGTCGGCTACGCATCGTTGCCTTGGTAGG
	142	GTAGTTAGCCGGAGCTTTCTTGAAAGGTACCGTCACTCCTAAGCCATTTCCTACTTAGGTCGTTCTTTCCTAACAACAGAAGTTTACAATCCATAGGACCGTCATCCTTCACGCGGCATTGCTCGTTCAGGGTTTCCCCCATTGACGAATATTCCTAACTGCTGTCTCCCGTAGGAGTCTGGGCCGTGTCTCAGTCCCAGTGTGGCCGATCACCCTCTCAGGTCGGCTACGCATCGAAGCC
	143	GTAGTTAGCCGGAGCTTTCTTGAAAGGTACCGTCACTCCTATATCATTTCCTATATAGGTCATTCTTCCCTAACAACAGAAGTTTACAATCCATAGGACCGTCATCCTTCACGCGGCATTGCTCGTTCAGGGTTTCCCCCATTGACGAATATTCCTAACTGCTGTCTCCCGTAGGAGTCTGGGCCGTGTCTCAGTCCCAGTGTGGCCGATCACCCTCTCAGGTCGGCTACGC
	144	GTAGTTAGCCGTGGCTTTCTTGAATAGTACCATCAAGCACATAACATTTCCTTTATGTACAATTTTTCCTAAACAACAGAGTTTTACAATCCAGAGGACCGTCATCACTCACGCGGCATTGCTCGTTCAGGGTTTCCCCCATTGACGAATATTCCTAACTGCTGTCTCCCGTAGGAGTCTGGGCCGTGTCTCAGTCCCAATGTGGCCGATCAACCTCTCAGTTCGGCTACGC
	145	GTAGTTAGCCGGAGCTTTCTTGAAAGGTACCGTCACTCTGATGTCATTTCCTACACCAGTCGTTCTTTCCTAACAACAGAAGTTTACAATCCATAGGACCGTCATCCTTCACGCGGCATTGCTCGTTCAGGGTTTCCCCCATTGACGAATATTCCTAACTGCTGTCTCCCGTAGGAGTCTGGGCCGTGTCTCAGTCCCAGTGTGGCCGATCACCCTCTCAGGTCGGCTA
	146	GTAGTTAGCCGGAGCTTTCTTGAAAGGTACCGTCACTCTAATGTCATTTCCTACATTAGTCGTTCTTCCCTAACAACAGAAGTTTACAATCCATAGGACCGTCATCCTTCACGCGGCATTGCTCGTTCAGGGTTTCCCCCATTGACGAATATTCCTAACTGCTGTCTCCCGTAGGAGTCTGGGCCGTGTCTCAGTCCCAGTGTGGCCGATCAACCTCTCAGTTCGGCTACGCA
	147	GTAGTTAGCCGGAGCTTTCTTGAAGAGTACCGTCACTCCTGTATCATTTCCTATACAAGACGTTCTTCCTCAACAACAGAATTTTACAATCCAGAGGACCGTCATCATTCACGCGGCATTGCTCGTTCAGGGTTTCCCCCATTGACGAATATTCCTAACTGCTGTCTCCCGTAGGAGTTTGGGCCGTGTCTCAGTCCCAATGTGGCCGATCAACCTCTCAGTTCGGC
	148	GTAGTTAGCCGGGGCTTCTTAGAAAGGTACCGTCACTCCTGTATCATTTCCTATACAGGTCGTTCTTCCCTAACAACAGAAGTTTACAATCCATAGGACCGTCATCCTTCACGCGGCATTGCTCGTTCAGGGTTTCCCCCATTGACGAATATTCCTAACTGCTGTCTCCCGTAGGAGTCTGGGCCGTGTCTCAGTCCCAGTGTGGCCGATCGCCCTCTCAGGTCGGCTACGGATCA
	149	GTAGTTAGCCGGGGCTTTCTGGTATGGTACCATCACATTAAGTTCATTTCCTAACCTAATCGTTTTTTCCATACAACAGAGTTTTACAATCCAAAGACCTTCATCACTCACGCGGCATTGCTCGTTCAGGGTTTCCCCCATTGACGAATATTCCTAACTGCTGTCTCCCGTAGGAGTCTGGGCCGTGTCTCAGTCCCAGTGTGGCCGTTTAACCTCTCAGTTCGGCTATGCATCGTTGCC
	150	GTAGTTAGCCGGAGCTTTCTTGAAAGGTACCGTCACTCCTATATCATTTCCTATATAGGTCGTTCTTCCCTAACAACAGAGTTTTACAATCCAAAGGACCGTCATCACTCACGCGGCATTGCTCGTCCAGAGTTTCCTCCATTGACGAATATTCCTAACTGCTGTCTCCCGTAGGAGTTTGGGCCGTGTCTCAGTCCCAATGTGGCCGATCACCCTCTCAGGCCGGCTACCGA
	151	GTAGTTAGCCGGAGCTTTCTGGTATGGTACCGTCACTCTATATTCATTTCCTAATATAGCCGTTCTTCCCATACAACAGAGTTTTACAACCCATAGGGCCTTCATCACTCACGCGGCATTGCTCGTTCAGGGTTTCCCCCATTGACGAATATTCCTAACTGCTGTCTCCCGTAGGAGTCTGGGCCGTGTCTCAGTCCCAGTGTGGCCGTTCAACCTCTCAGTCCGGCTACTG
	152	GTAGTTAGCCGGAGCTTTCTTGAAAGGTACCGTCACTCACAAGTCATTTCCTACTTGTGTCGTTCTTCCCTAACAACAGAAGTTTACAATCCAAAGGACCGTCATCCTTCACGCGGCATTGCTCGTTCAGGGTTTCCCCCATTGACGAATATTCCTAACTGCTGTCTCCCGTAGGAGTCTGGGCCGTGTCTCAGTCCCAGTGTGGCCGATCACCCTCTCAGGTCGGCTATGCA
	153	GTAGTTAGCCGGAGCTTTCTTGAAAGGTACCGTCACTCCTGTATCATTTCCTATACAGGTCATTCTTCCCTAACAACAGAAGTTTACAATCCATAGGACCGTCATCCTTCACGCGGCATTGCTCGTTCAGGGTTTCCCCCATTGACGAATATTCCTAACTGCTGTCTCCCGTAGGAGTCTGGGCCGTGTCTCAGTCCCAGTGTGACCGATCACCCTCTCAGGTCGGCTACG
	154	GTAGTTAGCCGGAGCTTTCTTGAAGAGTACCGTCACTCCAATGTCATTTCCTACATTGAACGTTCTTCCTCAACAACAGAATTTTACAATCCAGAGGACCGTCATCATTCACGCGGCATTGCTCGTTCAGGGTTTCCCCCATTGACGAATATTCCTAACTGCTGTCTCCCGTAGGAGTTTGGGCCGTGTCTCAGTCCCAATGTGGCCGATCAACCTCTCAGTTCGGC
	155	GTAGTTAGCCGGAGCTTTCTGGTATGGTACCGTCACTCCATATTCATTTCCTAATATAGACGTTCTTCCCATACAACAGAGTTTTACAACCCATAGGGCCTTCATCACTCACGCGGCATTGCTCGTTCAGGGTTTCCCCCATTGACGAATATTCCTAACTGCTGTCTCCCGTAGGAGTCTGGGCCGTGTCTCAGTCCCAGTGTGGCCGTTCAACCTCTCAGTTCGGCTACG
	156	GTAGTTAGCCGGAGCTTTCTTGAAAGGTACCGTCACTGCTGTATCATTTCCTATACAACTCGTTCTTCCCTAACAACAGAAGTTTACAATCCATAGGACCGTCATCCTTCACGCGGCATTGCTCGTTCAGGGTTTCCCCCATTGACGAATATTCCTAACTGCTGTCTCCCGTAGGAGTCTGGGCCGTGTCTCAGTCCCAGTGTGGCCGATCACCCTCTCAGGTCGGCTACC
	157	GTAGTTAGCCGGGGCTTTCTGGTATGGTACCATCACACTAAGCTCATTTCCTAACCTAGTCGTTTTTTCCATACAACAGAGTTTTACAATCCAAAGACCTTCATCACTCACGCGGCATTGCTCGTTCAGGGTTTCCCCCATTGACGAATATTCCTAACTGCTGTCTCCCGTAGGAGTCTGGGCCGTGTCTCAGTCCCAGTGTGGCCGTTCAACCTCTCAGTCCGGCTATGCATCG
	158	GTAGTTAGCCGGAGCTTTCTTGAAAGGTACCGTCACTCCTGTATCATTTCCTATACAGGTCGTTCTTCCCTAACAACAGAAGTTTACAATCCATAGGACCTTCATCCTTCACGCGGCATTGCTCGTTCAGGGTTTCCCCCATTGACGAATATTCCTAACTGCTGTCTCCCGTAGGAGTCTGGGCCGTGTCTCAGTCCCAGTGTGGCCGATCACCCTCTCAGGTCGGCTACGC
	159	GTAGTTAGCCGGAGCTTTCTTGAAAGGTACCGTCACTGCTGTATCATTTCCTATACAACTCGTTCTTCCCTAACAACAGAAGTTTACAATCCATAGGACCGTCATCCTTCACGCGGCATTGCTCGTTCAGGGTTTCCCCCATTGACGAATATTCCTAACTGCTGTCTCCCGTAGGAGTCTGGGCCGTGTCTCAGTCCCAGTGTGGCCGATCACCCTCTCAGGTCGGC
	160	GTAGTTAGCCGGGGCTTTCTGGCATGGTACCGTCATCTATACATCATTTCCTATATATAGTGTTCTTCCCATACAACAGAGTTTTACAATCCAAAGGACCTTCATCACTCACGCGGCATTGCTCGTTCAGGGTTTCCCCCATTGACGAATATTCCTAACTGCTGTCTCCCGTAGGAGTTTGGGCCGTGTCTCAGTCCCAATGTGGCCGATCAACCTCTCAGTTCGGCTACG
	161	GTAGTTAGCCGGAGCTTTCTTGAAGAGTACCGTCACTCCTGTATCATTTCCTATACAAGACGTTCTTTCTCAACAACAGAACTTTACAATCCAAAGGACCGTCATCATTCACGCGGCATTGCTCGTTCAGGGTTTCCCCCATTGACGAATATTCCTAACCGCTGTCTCCCGTAGGAGTCTGGGCCGTGTCTCAGTCCCAGTGTGGCCGTTTAACCTCTCAGTTCGGCTATGCA
	162	GTAGTTAGCCGGAGCTTTCTTGAAAGGTACCGTCACTCCAGTATCATTTCCTATACTGGTCGTTCTTCCCTAACAACAGAAGTTTACAATCCATAGGACCTTCATCCTTCACGCGGCATTGCTCGTTCAGGGTTTCCCCCATTGACGAATATTCCTAACTGCTGTCTCCCGTAGGAGTCTGGGCCGTGTCTCAGTCCCAGTGTGGCCGATCAACCTCTCAGTTCGGCTACGCATCG
	163	GTAGTTAGCCGGAGCTTTCTTGAATGGTACCTTCAAATAGCAATCATTTCCTAAAGCTATCATTATTTCCAAACAACAGAACTTTACAATCCAGAGGACCGTCATCGTTCACGCGGCATTGCTCGTTCAGGGTTTCCCCCATTGACGAATATTCCTAACTGCTGTCTCCCGTAGGAGTCTGGGCCGTGTATCAGTCCCAGTGTGGCCGATCAACCTCTCAGTTCAG
	164	GTAGTTAGCCGGGGCTTATTCAAAAGGTACCGTCACGCAAGTATCATTTCCTATACTTACCGTTCTTCCCAAATAAAAGTGATTTACAATCCAGAGGACCTTCATCTCACACGCGGCATTGCTCGGTCAGGCTTTCGCCCATTGCCGAATATTCCTAACTGCTGTCTCCCGTAGGAGTCTGGGCCGTGTCTCAGTCCCAGTGTGGCCGTTCAACCTCTCAGTCCGGCTATG
	165	GTAGTTAGCCGGAGCTTTCTGGTATGGTACCGTCACTCTATATTCATTTCCTAATATAGCCGTTCTTCCCATACAACAGAGTTTTACAACCCATAGGGCCTTCATCACTCACGCGGCATTGCTCGTTCAGGGTTTCCCCCATTGACGAATATTCCTAACTGCTGTCTCCCGTAGGAGTCTGGGCCGTGTCTCAGTCCCAGTGTGGCCGTTCAACCTCTCAGTTCGGCTACGC
	166	GTAGTTAGCCGGGGCTTATTCAAAAGGTACCGTCACGCAAGTATCATTTCCTATACTTACCGTTCTTCCCAAATAAAAGTGATTTACAATCCAGAGGACCTTCATCTCACACGCGGCATTGCTCGGTCAGGCTTTCGCCCATTGCCGAATATTCCTAACTGCTGTCTCCCGTAGGAGTCTGGGCCGTGTCTCAGTCCCAGTGTGGCCGTTCAACCTCTCAGTCCGGCTATGCATCG
	167	GTAGTTAGCCGGGGCTTTCTGGTATGGTACCATCACACTAAGTTCATTTCCTAACCTAATCGTTTTTTCCATACAACAGAGTTTTACAATCCAAAGACCTTCATCACTCACGCGGCATTGCTCGTTCAGGGTTTCCCCCATTGACGAATATTCCTAACTGCTGTCTCCCGTAGGAGTCTGGGCCGTGTCTCAGTCCCAGTGTGGCCGTTCAACCTCTCAGTCCGGCTATGCATCGTTACC
	168	GTAGTTAGCCGGAGCTTTCTTGAAGAGTACCGTCACTCCTATGTCATTTCCTACACAGGACGTTCTTCCTCAACAACAGAATTTTACAATCCAGAGGACCGTCATCATTCACGCGGCATTGCTCGTTCAGGGTTTCCCCCATTGACGAATATTCCTAACTGCTGTCTCCCGTAGGAGTTTGGGCCGTGTCTCAGTCCCAATGTGGCCGATCAACCTCTCAGTTCGGC
	169	GTAGTTAGCCGGAGCTTTCTGGCATGGTACCGTCACTCCAAACTCATTTCCTAGTTTGGTCGTTCTTCCCATACAACAGAGTTTTACAATCCAAAGGACCTTCATCACTCACGCGGCATTGCTCGTTCAGGGTTTCCCCCATTGACGAATATTCCTAACTGCTGTCTCCCGTAGGAGTTTGGGCCGTGTCTCAGTCCCAATGTGGCCGTTCAACCTCTCAGTCCGGCTACGCATCGTTG
	170	GTAGTTAGCCGGGGCTTTCTGGTATGGTACCATCATTCTAAGTTCATTTCCTAACCTAGTCGTTTTTTCCATACAACAGAGTTTTACAATCCAAAGGACCGTCATCACTCACGCGGCATTGCTCGTTCAGGGTTTCCCCCATTGACGAATATTCCTAACTGCTGTCTCCCGTAGGAGTCTGGGCCGTGTCTCAGTCCCAGTGTGGCCGATCAACCTCTCAGTTCGGCTACGCATCG
	171	GTAGTTAGCCGGAGCTTTCTTGAAAGGTACCGTCACTCCTATATCATTTCCTATATAGGTCGTTCTTCCCTAACAACAGAGTTTTACAATCCAAAGGACCGTCATCACTCACGCGGCATTGCTCGTTCAGGGTTTCCCCCATTGACGAATATTCCTAACTGCTGTCTCCCGTAGGAGTTTGGGCCGTGTCTCAGTCCCAATGTGGCCGATCAACCTCTCAGTTCGGCTACGCATTACTCACCCG
	172	GTAGTTAGCCGGAGCTTTCTTGAAAGGTACCGTCACTCCTGTATCATTTCCTATACAGGTCGTTCTTCCCTAACAACAGAAGTTTACAATCCATAGGACCGTCATCCTTCACGCGGCATTGCTCGTTCAGGGTTTCCCCCATTGACGAATATTCCTAACTGCTGTCTCCCGTAGGAGTCTGGGCCGTGTCTCAGTCCCAGTGTGGCCGATCACCCTCTCAGGTCGGCTACGCATCGC
	173	GTAGTTAGCCGGAGCTTTCTGGTATGGTACCGTCACTCCAGAATCATTTCCTATTCTAGCCGTTCTTCCCATACAACAGAGTTTTACAACCCATAGGGCCTTCATCACTCACGCGGCATTGCTCGTTCAGGGTTTCCCCCATTGACGAATATTCCTAACTGCTGTCTCCCGTAGGAGTCTGGGCCGTGTCTCAGTCCCAGTGTGGCCGTTCAACCTCTCAGTTCGGCTACGC
	174	GTAGTTAGCCGGAGCTTTCTTGAAAGGTACAGTCACTCCTGTATCATTTCCTATACAGGTCGTTCGTCCCTAACAACAGAGTTTTACAATCCATAGAACTGTCATCACTCACGCGGCATTGCTCGTTCAGGGTTTCCCCCATTGACGAATATCCCTAACTGCTGTCTCCCGTAGGAGTCTGGGCCGTGTCTCAGTCCCAGTGTGGCCGATCACCCTCTCAGGTCGGC
	175	GTAGTTAGCCGTGGCTTTCTTGAAATGTACCATCAACTAAAAATCATTTCCTATTCTTAGCATTTTTCCATAACAACAGAGTTTTACAATCCAAAGGACCTTCATCACTCACGCGGCATTGCTCGTTCAGGGTTTCCCCCATTGACGAATATTCCTAACTGCTGTCTCCCGTAGGAGTCTGGGCCGTGTCTCAGTCCCAGTGTGGCCGTTTAACCTCTCAGTACGGCTACGCATCGTTG
	176	GTAGTTAGCCGGAGCTTTCTGGTATGATACCGTCACTCCATATTCATTTCCTAATATGGCCGTTCTTCCCATACAACAGAGTTTTACAACCCAGAGGGCCTTCATCACTCACGCGGCATTGCTCGTTCAGGGTTTCCCCCATTGACGAATATTCCTAACTGCTGTCTCCCGTAGGAGTCTGGGCCGTGTCTCAGTCCCAGTGTGGCCGTTCAACCTCTCAGTTCGG
	177	GTAGTTAGCCGGGGCTTTCTGGTAAAGTACCGTCAGCTTACCATCATTACCTATGGTAAGGGTTCTTCCTTTACAACAGAATTTTACAATCCAGAGGATTGTCATCATTCACGCGGCATTGCTCGTTCAGGGTTTCCCCCATTGACGAATATTCCTAACTGCTGTCTCCCGTAGGAGTCTGGGCCGTGTCTCAGTCCCAATGTGTCCGATCAGCCTCTCAGCTCGGATA
	178	GTAGTTAGCCGGAGCTTTCTGGTATGGTACCGTCACTCTATATTCATTTCCTAATATAGCCGTTCTTCCCATACAACAGAGTTTTACAACCCATAGGGCCTTCATCACTCACGCGGCATTGCTCGTTCAGGGTTTCCCCCATTGACGAATATTCCTAACTGCTGTCTCCCGTAGGAGTCTGGGCCGTGTCTCAGTCCCAGTGTGGCCGTCCAACCTCTCAGTTCGGCTACGC
	179	GTAGTTAGCCGGAGCTTTCTTGAAAGGTACCGTCACTCCTGATTCATTTCCTAATCAAGTCGTTCTTCCCTAACAACAGAAGTTTACAATCCATAGGACCGTCATCCTTCACGCGGCATTGCTCGTTCAGGGTTTCCCCCATTGACGAATATTCCTAACTGCTGTCTCCCGTAGGAGTCTGGGCCGTGTCTCAGTCCCAGTGTGGCCGATCACCCTCTCAGGTCGGCTACGCATCG
	180	GTAGTTAGCCGGAGCTTTCTGGAAAGGTACCGTCACACTGATATCATTTCCTATACCAGTCGTTCTTCCCTAACAACAGAAGTCTACAATCCATAGGACCTTCATCCTTCACGCGGCATTGCTCGTTCAGGGTTTCCCCCATTGACGAATATTCCTAACTGCTGTCTCCCGTAGGAGTCTGGGCCGTCTCTCAGTCCCAATGTGGCCGATCACCCTCTCAGGCCGGCTACCGA
	181	GTAGTTAGCCGTGGCTTTCTTGAATAGTACCATCAAGTATAAATCATTTCCTATTTATACAGTTTTTCCTAAACAACAGAGTTTTACAATCCAGAGGACCTTCATCACTCACGCGGCATTGCTCGTTCAGGGTTGCCCCCATTGACGAATATTCCTAACTGCTGTCTCCCGTAGGAGTCTGGGCCGTGTCTCAGTCCCAATGTGGCCGATTAACCTCTCAGTTCGGCTACGCA
	182	GTAGTTAGCCGGAGCTTTCTTGAAGAGTACCGTCACTCTAATGTCATTTCCTACACTAGACGTTCTTCCTCAACAACAGAATTTTACAATCCAGAGGACCGTCATCATTCACGCGGCATTGCTCGTTCAGGGTTTCCCCCATTGACGAATATTCCTAACTGCTGTCTCCCGTAGGAGTTTGGGCCGTGTCTCAGTCCCAATGTGGCCGATCAACCTCTCAGTTCGGCTACG
	183	GTAGTTAGCCGGAGCTTTCTTGAATGGTACTGTCAAACAGAAATCATTTCCTATTTCTGCAGTTCTTCCCAAACAACAGAATTTTACAACCCATAGGGCCTTCATCATTCACGCGGCATTGCTCGTTCAGGGTTTCCCCCATTGACGAATATTCCTAACTGCTGTCTCCCGTAGGAGTCTGGGCCGTGTATCAGTCCCAGTGTGGCCGATCAACCTCTCAGTTCAG
	184	GTAGTTAGCCGGAGCTTTCTTGAAGGGTACCGTCACTACTGTATCATTTCCTATACAGTCCGTTCTTCCCCAACAACAGAATTTTACAATCCAAAGGACCGTCTTCATTCACGCGGCATTGCTCGTTCAGGGTTTCCCCCATTGACGAATATTCCTAACTGCTGTCTCCCGTAGGAGTTTGGGCCGTGTCTCAGTCCCAATGTGGCCGATCGACCTCTCAGTCCGGCTACGCATCG
	185	GTAGTTAGCCGGAGCTTTCTTGAAAGGTACCGTCACTCCCATATCATTTCCTATACAGGTCGTTCTTCCCAAACAACAGAAGTTTACAATCCATAGGACCTTCATCCTTCACGCGGCATTGCTCGTTCAGGGTTTCCCCCATTGACGAATATTCCTAACTGCTGTCTCCCGTAGGAGTCTGGGCCGTGTCTCAGTCCCAGTGTGGCCGATCACCCTCTCAGGTCGGCTATGGA
	186	GTAGTTAGCCGTGGCTTTCTTGAATGGTACCGTCAAGTAAAGATCATTTCCTATCCTTACAGTTCTTTCCAAACAACAGAGTTTTACAACCCATAGGGCCTTCATCACTCACGCGGCATTGCTCGTTCAGGGTTTCCCCCATTGACGAATATTCCTAACTGCTGTCTCCCGTAGGAGTCTGGGCCGTGTCTCAGTCCCAGTGTGGCCGATTAACCTCTCAGTTCGGCTACGCATCG
	187	GTAGTTAGCCGGAGCTTTCTTGAAGGGTACCGTCACTGTTATATCATTTCCTATATAACACATTCTTCCCCAACAACAGAATTTTACAATCCAAAGACTGTCATCATTCACGCGGCATTGCTCGTTCAGAGTTTCCTCCATTGACGAATATTCCTAACTGCTGTCTCCCGTAGGAGTTTGGGCCGTGTCTCAGTCCCAGTGTGGCCGTCCGCCCTCTCAGGCCGGC
	188	GTAGTTAGCCGGAGCTTTCTGGTATGGTACCGTCACTTCAGAATCATTTCCTATTCTGACCGTTCTTCCCATACAACAGAGTTTTACAACCCATAGGGCCTTCATCACTCACGCGGCATTGCTCGTTCAGGGTTTCCCCCATTGACGAATATTCCTAACTGCTGTCTCCCGTAGGAGTCTGGGCCGTGTCTCAGTCCCAGTGTGGCCGTTCAACCTCTCAGTTCGGCTACG
	189	GTAGTTAGCCGGGGCTTTCTGGTAAAGTACCGTCAGCTTAAGATCATTTCCTATCTTAAGGTTTCTTTCTTTACAACAGAGTTTTACAATCTATAAGACCTTAATCACTCACGCGGCATTGCTCGTTCAGGGTTTCCCCCATTGACGAATATTCCTAACTGCTGTCTCCCGTAGGAGTCTGGGCCGTGTCTCAGTCCCAGTGTGTCCGATCAGCCTCTCAGCTCGGATATGCA
	190	GTAGTTAGCCGTGGCTTTCTTGAATAGTACCATCAAACACATATCATTTCCTATATGTGCAGTTTTTCCTAAACAACAGAGTTTTACAATCCAGAGGACCGTCATCACTCACGCGGCATTGCTCGTTCAGGGTTGCCCCCATTGACGAATATTCCTAACTGCTGTCTCCCGTAGGAGTCTGGGCCGTGTCTCAGTCCCAATGTGGCCGATCAACCTCTCAGTTCGG
	191	GTAGTTAGCCGGAGCTTTCTGGTATGGTACCGTCACTCCATATTCATTTCCTAATATGGCCGTTCTTCCCATACAACAGAGTTTTACAACCCAGAGGGCCTTCATCACTCACGCGGCATTGCTCGTTCAGGGTTTCCCCCATTGACGAATATTCCTAACTGCTGTCTCCCGTAGGAGTCTGGGCCGTGTCTCAGTCCCAGTGTGGCCGTTCAACCTCTCAGTTCGGCTACG
	192	GTAGTTAGCCGGGGCTTATTCAAAAGGTACCGTCAAGTAAGTATCATTTCCTATACTTACAGTTCTTCCCAAATAAAAGTGATTTACAATCCAGAGGACCTTCATCTCACACGCGGCATTGCTCGGTCAGGCTTTCGCCCATTGCCGAATATTCCTAACTGCTGTCTCCCGTAGGAGTCTGGGCCGTGTCTCAGTCCCAGTGTGGCCGTTCAACCTCTCAGTCCGGCTACGCA
	193	ATAGTTAGCCGGAGCTTTCTGGTATGGTACCGTCACTTCAGAATCATTTCCTATTCTGACCGTTCTTCCCATACAACAGAGTTTTACAACCCATAGGGCCTTCATCACTCACGCGGCATTGCTCGTTCAGGGTTTCCCCCATTGACGAATATTCCTAACTGCTGTCTCCCGTAGGAGTCTGGGCCGTGTCTCAGTCCCAGTGTGGCCGGCCAACCTCTCAGTCCGGC
	194	GTAGTTAGCCGGAGCTTTCTTGAAAGGTACCGTCACTCCTGATTCATTTCCTAATCAAGTCGTTCTTCCCTAACAACAGAAGTTTACAATCCATAGGACCGTCATCCTTCACGCGGCATTGCTCGTTCAGGGTTTCCCCCATTGACGAATATTCCTAACTGCTGTCTCCCGTAGGAGTCTGGGCCGTGTCTCAGTCCCAATGTGGCCGTTCACCCTCTCAGGCCGGCTACTGATCGTCG
	195	GTAGTTAGCCGGGGCTTTCTGGTAAGGTACCGTCAGCTCATCATCATTTCCTATGACAAGGGTTCTTTCCTTACAACAGAGTTTTACAATCATAAAGACCGTCATCACTCACGCGGCATTGCTCGTTCAGGGTTTCCCCCATTGACGAATATTCCTAACTGCTGCCTCCCGTAGGAGTTTGGGCCGTGTCTCAGTCCCAATGTGGCCGGTCATCCTCTCAGATCGGCTACTG
	196	GTAGTTAGCCGGGGCTTATTCAAAAAGTACCGTCAAGTATGTATCATTTCCTATACATACAGTTCTTCCTTAATAAAAGTGCTTTACAATCCAGAGGACCTTCATCGCACACGCGGCATTGCTCGGTCAGGGTTTCCCCCATTGCCGAATATTCCTAACTGCTGTCTCCCGTAGGAGTCTGGGCCGTGTCTCAGTCCCAGTGTGGCCGTTTAACCTCTCAGTCCGGCTACGCATCG
	197	GTAGTTAGCCGTGGCTTTCTTGAATGGTACCGTCAACTTTGTAGCATTTCCTCTACAAAGCATTCTTTCCAAACAACAGAACTTTACAACCCGGAGGGCCTTCATCGTTCACGCGGCATTGCTCGTTCAGGGTTTCCCCCATTGACGAATATTCCTAACTGCTGTCTCCCGTAGGAGTCTGGGCCGTGTCTCAGTCCCAGTGTGGCCGATCAACCTCTCAGTTCGGCTATGCATCG
	198	GTAGTTAGCCGGAGCTTTCTGGTATGGTACCGTCACTCTAAAATCATTTCCTATTTTAGCCGTTCTTCCCATATAACAGAGTTTTACAACCCAGAGGGCCTTCATCACTCACGCGGCATTGCTCGTTCAGGGTTTCCCCCATTGACGAATATTCCTAACTGCTGTCCCCCGTAGGAGTCTGGGCCGTGTCTCAGTCCCAGTGTGGCCGTTCAACCTCTCAGTTCGGCTACGCATCGTTACC
	199	GTAGTTAGCCGGGGCTTTCTGGTAAAGTACCGTCAACTCACTATCATTACCTATAGTGAGGTTTCTTCCTTTACAACAGAGTTTTACGATCTAAAAGACCTTCATCACTCACGCGGCATTGCTCGTTCAGAGTTTCCTCCATTGACGAATATTCCTAACTGCTGTCTCCCGTAGGAGTCTGGGCCGTGTCTCAGTCCCAATGTGTCCGTTCAGCCTCTCAGCTCGGATA
	200	GTAGTTAGCCGGAGCTTTCTCGTATGGTACCGTCACTCTATATTCATTTCCTAATATAGCCGTTCTTCCCATACAACAGAGTTTTACAACCCATAGGGCCTTCATCACTCACGCGGCATTGCTCGTTCAGGGTTTCCCCCATTGACGAATATTCCTAACTGCTGTCTCCCGTAGGAGTCTGGGCCGTGTCTCAGTACCAGTGTGGGGGATAAGCCTCTCAGCTCCCCTAG
	201	GTAGTTAGCCGTGGCTTTCTTGAATGGTACCGTCAAACAAGAGTCATTTCCTACTCTTGCAATTCTTTCCAAACAACAGAGTTTTACAACCCAGAGGGCCTTCATCACTCACGCGGCATTGCTCGTTCAGGGTTTCCCCCATTGACGAATATTCCTAACTGCTGTCTCCCGTAGGAGTCTGGGCCGTGTCTCAGTCCCAGTGTGGCCGATCAACCTCTCAGTTCGGCTACGCATCG
	202	GTAGTTAGCCGGAGCTTTCTTGAAAGGTACAGTCACTCTTAAGTCATTTCCTACTTAAGTCGTTCTTCCCTAACAACAGAGTTTTACAATCCAAAGGACCGTCATCACTCACGCGGCATTGCTCGTTCAGGGTTTCCCCCATTGACGAATATTCCTAACTGCTGTCTCCCGTAGGAGTTTGGGCCGTGTCTCAGTCCCAATGTGGCCGATCACCCTCTCAGGTCGGCTACGCATCGTTGCC
	203	GTAGTTAGCCGGAGCTTTCTGGTATGGTACCGTCACTCTATATTCATTTCCTAATATAGCCGTTCTTCCCATACAACAGAGTTTTACAACCCAGAGGGCCTTCATCACTCACGCAGCATTGCTCGTTCAGGGTTTCCCCCATTGACGAATATTCCTAACTGCTGTCTCCCGTAGGAGTCTGGGCCGTGTCTCAGTCCCAGTGTGGCCGATCAACCTCTCAGTTCGGC
	204	GTAGTTAGCCGGAGCTTATTCAAAAGGTACCGTCACGCAAGTATCATTTCCTATACTTACCGTTCTTCCCTAATAAAAGTGATTTACAATCCAGAGGACCTTCATCTCACACGCGGCATTGCTCGGTCAGGCCTTCGCCCATTGCCGAATATTCCTAACTGCTGTCTCCCGTAGGAGTCTGGGCCGTGTCTCAGTCCCAATGTGGCCGTCCGCCCTCTCAGGCCGGCTACTG
	205	GTAGTTAGCCGGAGCTTTCTGGTATGGTACCGTCACTCTAAAATCATTTCCTATTTTAGCCGTTCTTCCCATACAACAGAGTTTTACAACCCAGAGGGCCTTCATCACTCACGCGGCATTGCTCGTTCAGGGTTTCCCCCATTGACGAATATTCCTAACTGCTGTCTCCCGTAGGAGTCTGGGCCGTGTCTCAGTCCCAGTGTGGCCGTTCAACCTCTCAGTTCGGCTACGCATCGTTACCTTGG
	206	GTAGTTAGCCGATGCTTTCTTGAAAAGTACCGTCACTTAAGTATCATTTCCTATACTTACCGTTCTTCCTTAACAACAGAAGTTTACAATCCAGAGGACCTTCTTCCTTCACGCGGCATTGCTCGTTCAGGGTTTCCCCCATTGACGAATATTCCTAACTGCTGTCTCCCGTAGGAGTCTGGGCCGTGTCTCAGTCCCAGTGTGGCCGATCACCCTCTCAGGTCGGCTACGCA
	207	GTAGTTAGCCGGAGCTTTCTGGCATGGTACCGTCACACTAAGATCATTTCCTATCCCAGTCGTTCTTCCCATACAACAGAACTTTACAACCCATAGGGCCTTCATCGTTCACGCGGCATTGCTCGTTCAGGGTTTCCCCCATTGACGAATATTCCTAACTGCTGTCTCCCGTAGGAGTTTGGGCCGTGTCTCAGTCCCAATGTGGCCGATCAACCTCTCAGTTCGGCTA
	208	GTAGTTAGCCGGAGCTTTCTGGTATGGTACCGTCACTCCATATTCATTTCCTAATATGACCGTTCTTCCCATACAACAGAGTTTTACAACCCATAGGGCCTTCATCACTCACGCGGCATTGCTCGTTCAGGGTTTCCCCCATTGACGAATATTCCTAACTGCTGTCTCCCGTAGGAGTCTGGACCGTGTCTCAGTTCCAGTGTGGCCGATCAACCTCTCAGTTCGGCTACGC
	209	GTAGTTAGCCGGAGCTTTCTTGAAAGGTACCGTCACTCCTATGTCATTTCCTACATAGGTCGTTCTTCCCTAACAACAGAAGTTTACAAACCATAGATTTGTCATCCTTCACGCGGCATTGCTCGTTCAGGGTTTCCCCCATTGACGAATATTCCTAACTGCTGTCTCCCGTAGGAGTCTGGGCCGTGTCTCAGTCCCAGTGTGGCCGATCACCCTCTCAGGTCGGCTACGCATCG
	210	GTAGTTAGCCGGAGCTTTCTTGAATGGTACCGTCACTCCTATGTCATTTCCTACATAGGTCGTTCTTTCCAAACAACAGAGTTTTACAATCCAAAGGACCTTCATCACTCACGCGGCATTGCTCGTTCAGGGTTGCCCCCATTGACGAATATTCCTAACTGCTGTCTCCCGTAGGAGTTTGGGCCGTGTCTCAGTCCCAATGTGGCCGATCAACCTCTCAGTTCGGCTACGCA
	211	GTAGTTAGTCGGGGCTTATTCAAGAGGTACCGTCAAATAAGTATCATTTCCTATACCTACTGTTCTTCCCAAATAAAAGTGATTTACAATCCAGAGGATCTTCATCTCACACGCGGCATTGCTCGGTCAGGCTTTCGCCCATTGCCGAATATTCCTAACTGCTGTCTCCCGTAGGAGTCTGGGCCGTGTCTCAGTCCCAGTGTGGCCGTTCAACCTCTCGGTCCGGCTATG
	212	GTAGTTAGCCGGAGCTTTCTTGAATGGTACCGTCAAACAGAAATCATTTCCTATTTCCGCAGTTCTTCCCAAACAACAGAATTTTACAACCCATAGGGCCTTCATCATTCACGCGGCATTGCTCGTTCAGGGTTTCCCCCATTGACGAATATTCCTAACTGCTGTCTCCCGTAGGAGTCTGGGCCGTGTATCAGTCCCAGTGTGGCCGATCAACCTCTCAGTTCAGCTATGC
	213	GTAGTTAGCCGGAGCTTTCTGGTATAGTACCATCACATCAGATTCATTTCCTAATCTGATCGTTTTTCCTATACAACAGAATTTTACAACCCATAGGGCCGTCATCATTCACGCGGCATTGCTCGTTCAGGGTTTCCCCCATTGACGAATATTCCTAACTGCTGTCTCCCGTAGGAGTCTGGGCCGTGTCTCAGTCCCAGTGTGGCCGATCAACCTCTCAGTTCGG
	214	GTAGTTAGCCGTGGCTTTCTTGAATAGTACCATCAAGCACATATCATTTCCTATATGTGCAATTTTTCCTAAACAACAGAGTTTTACAATCCAGAGGACCTTCATCACTCACGCGGCATTGCTCGTTCAGGGTTGCCCCCATTGACGAATATTCCTAACTGCTGTCTCCCGTAGGAGTCTGGGCCGTGTCTCAGTCCCAATGTGGCCGATCAACCTCTCAG
	215	GTAGTTAGCCGGAGCTTTCTTGAAAGGTACCGTCACTCCTGTATCATTTCCTATACAGGTCGTTCTTTCCTAACAACAGAAGTTTACAATCCATAGGACCGTCATCCTTCACGCGGCATTGCTCGTTCAGAGTTTCCTCCATTGACGAATATTCCTAACTGCTGTCTCCCGTAGGAGTCTGGGCCGTGTCTCAGTCCCAGTGTGGCCGATCACCCTCTCAGGTCGGCTACG
	216	GTAGTTAGCCGTGGCTTTCTTGAATGGTACCGTCAAGTAAAGATCATTTCCTATCCTTACAATTCTTTCCAAACAACAGAGTTTTACAACCCATAGGGCCTTCATCACTCACGCGGCATTGCTCGTTCAGGGTTTCCCCCATTGACGAATATTCCTAACTGCTGTCTCCCGTAGGAGTCTGGGCCGTGTCTCAGTCCCAGTGTGGCCGATTAACCTCTCAGTTCGGCTACGCA
	217	GTAGTTAGCCGGGGCTTTCTGGTGAAGTACCGTCAGTCTAATATCATTACCTATATTAGAGTTTCTTTCTTCACAACAGAATTTTACAATCACTAGGACTGTCATCATTCACGCGGCATTGCTCGTTCAGGGTTTCCCCCATTGACGAATATTCCTAACTGCTGCCTCCCGTAGGAGTTTGGACCGTATCTCAGTTCCAATGTGGCCGATCAGCCTCTCAGCTCGGC
	218	GTAGTTAGCCGTGGCTTTCTTGAATGGTACCGTCAAGCACTGATCATTTCCTATCAGTACAGTTCTTCCCAAACAACAGAATTTTACAATCCAGAGGACCGTCATCATTCACGCGGCATTGCTCGTTCAGGGTTTCCCCCATTGACGAATATTCCTAACTGCTGTCTCCCGTAGGAGTCTGGGCCGTGTCTCAGTCCCAGTGTGGCCGATCAACCTCTCAGTTC
	219	GTAGTTAGCCGTGGCTTTCTTGAATGGTACCGTCAAGTAAAAATCATTTCCTATTCTTACAATTCTTTCCAAACAACAGAGTTTTACAATCCAAAGGACCTTCATCACTCACGCGGCATTGCTCGTTCAGGGTTTCCCCCATTGACGAATATTCCTAACTGCTGTCTCCCGTAGGAGTTTGGGCCGTGTCTCAGTCCCAATGTGGCCGATTAACCTCTCAGTTCGGCTATGCATCG
	220	GTAGTTAGCCGGAGCTTTCTTGAATGGTACCGTCACTCCTATGTCATTTCCTACATAGGTCGTTCTTTCCAAACAACAGAGTTTTACAATCCAAAGGACCGTCATCACTCACGCGGCATTGCTCGTTCAGGGTTGCCCCCATTGACGAATATTCCTAACTGCTGTCTCCCGTAGGAGTTTGGGCCGTGTCTCAGTCCCAATGTGGCCGATCAACCTCTCAGTTCGGCTACGC
	221	GTAGTTAGCCGTGGCTTTCTTGAATGGTACCGTCAAGTAAAAAGCATTTCCTCTTTTTACAATTCTTTCCAAACAACAGAGTTTTACAATCCAAAGGACCTTCATCACTCACGCGGCATTGCTCGTTCAGGGTTTCCCCCATTGACGAATATTCCTAACTGCTGTCTCCCGTAGGAGTTTGGGCCGTGTCTCAGTCCCAATGTGGCCGATTAACCTCTCAGTTCGGCTATGCATCGTCGCCTTGG
	222	GTAGTTAGCCGGGGCTTTCTGGTAAAGTACCGTCAGCTTACTATCATTACCTATAGTAAGGTTTCTTTCTTTACAACAGAATTTTACAATCACTAGGACTGTCATCATTCACGCGGCATTGCTCGTTCAGGGTTTCCCCCATTGACGAATATTCCTAACTGCTGCCTCCCGTAGGAGTTTGGACCGTATCTCAGTTCCAATGTGGCCGATCAGCCTCTCAGCTCGGCTATGC
	223	GTAGTTAGCCGTGGCTTTCTTGAATGGTACCGTCAAATAAGAAGCATTTCCTCATCTTATCATTCTTTCCAAACAACAGAGTTTTACAACCCATAGGGCCGTCATCACTCACGCGGCATTGCTCGTTCAGGGTTTCCCCCATTGACGAATATTCCTAACTGCTGTCTCCCGTAGGAGTCTGGGCCGTGTCTCAGTCCCAGTGTGGCCGATTAACCTCTCAGCTCGGCTACGC
	224	GTAGTTAGCCGGAGCTTTCTTGAAAGGTACCGTCACTCTAGAGTCATTTCCTACTCTAGTCGTTCTTCCCTAACAACAGAAGTTTACAATCCATAGGACCGTCATCCTTCACGCGGCATTGCTCGTTCAGGGTTTCCCCCATTGACGAATATTCCTAACTGCTGTCTCCCGTAGGAGTCTGGGCCGTGTCTCAGTACCAGTGTGGGGGATAAGCCTCTCAGCTCCCCTAGACATCG
	225	GTAGTTAGCCGGGGCTTATTCAAATGGTACCGTCATATAAGTATCATTTCCTATACTTACTGTTCTTCCCAAATAAAAGTGATTTACAATCCAAAGGACCTTCATCTCACACGCGGCATTGCTCGGTCAGGCTTTCGCCCATTGCCGAATATTCCTAACTGCTGTCTCCCGTAGGAGTCTGGGCCGTGTCTCAGTCCCAGTGTGGCCGATCAACTTCTCAGTCCGGC
	226	GTAGTTAGCCGTGGCTTTCTTGAATGGTACCGTCAAGTAAGAAGCATTTCCTCATCTTACAATTCTTTCCAAACAACAGAGTTTTACAATCCAAAGGACCTTCATCACTCACGCGGCATTGCTCGTTCAGGGTTTCCCCCATTGACGAATATTCCTAACTGCTGTCTCCCGTAGGAGTTTGGGCCGTGTCTCAGTCCCAATGTGGCCGATTAACCTCTCAGTTCGGCTATGCATCGTCG
	227	GTAGTTAGCCGGAGCTTTCTTGAAAGGTACCGTCACTCCTAGGTCATTTCCTACCTAGGTCGTTCTTCCCTAACAACAGAAGTTTACAATCCATAGGACCGTCATCCTTCACGCGGCATTGCTCGTTCAGGGTTTCCCCCATTGACGAATATTCCTAACTGCTGTCTCCCGTAGGAGTCTGGGCCGTGTCTCAGTCCCAGTGTGGCCGATCACCCTCTCAGGTCGGCTACGCA
	228	GTAGTTAGCCGGAGCTTTCTCCTGAGGTACCGTCATTATCGTCCCTCAGATCAGGAGTTTACAATCCAGAGGACCGTCATCACTCACGCGGCATTGCTCGTTCAGGGTTGCCCCCATTGACGAATATTCCTAACTGCTGTCTCCCGTAGGAGTCTGGGCCGTGTCTCAGTCCCAATGTGGCCGATCAACCTCTCAGTTCGGCTACGCATCGTCGCCTTGG
	229	GTAGTTAGCCGTGGCTTTCTTGAATAGTACCATCAAGCACAGAGCATTTCCTTTCTGTACAATTTTTCCTAAACAACAGAGTTTTACAATCCAGAGGACCTTCATCACTCACGCGGCATTGCTCGTTCAGGGTTGCCCCCATTGACGAATATTCCTAACTGCTGTCTCCCGTAGGAGTCTGGGCCGTGTCTCAGTCCCAATGTGGCCGATTAACCTCTCAGTTCGGCTACG
	230	GTAGTTAGCCGGAGCTTTCTTGAAGAGTACCGTCACTCCTATATCATTTCCTATATAGGACGTTCTTCCTCAACAACAGAATTTTACAATCCAGAGGACCGTCATCATTCACGCGGCATTGCTCGTTCAGGGTTTCCCCCATTGACGAATATTCCTAACTGCTGTCTCCCGTAGGAGTTTGGGCCGTGTCTCAGTCCCAATGTGGCCGATCAACCTCTCAGTTCGGCTACCGA
	231	GTAGTTAGCCGGAGCTTTCTGGTATGGTACCGTCACTCTATATTCATTTCCTAATATAGCCGTTCTTCCCATACAACAGAGTTTTACAACCCAGAGGGCCTTCATCACTCACGCGGCATTGCTCGTTCAGGGTTTCCCCCATTGACGAATATTCCTAACTGCTGTCTCCCGTAGGAGTCTGGGCCGTGTCTCAGTCCCAGTGTGGCCGTTCAACCTCTCAGTTCGGCCACGC
	232	GTAGTTAGCCGGGGCTTTCTGGCATGGTACCGTCAGTATAATATTATTTCCTATATTATATGTTCTTCCCATACAACAGAGTTTTACAATCCAAAGGACCGTCATCACTCACGCGGCATTGCTCGTTCAGGGTTTCCCCCATTGACGAATATTCCTAACTGCTGTCTCCCGTAGGAGTTTGGGCCGTGTCTCAGTCCCAATGTGGCCGATCAACCTCTCAGTTCGGCTACGC
	233	GTAGTTAGCCGAAGCTTTCTGGCATGGTACCGTCATTCCAAACTCATTTCCTAGTCTGGTCGTTCTTCCCATACAACAGAGTTTTACAATCCAAAGGACCTTCATCACTCACGCGGCATTGCTCGTTCAGGGTTTCCCCCATTGACGAATATTCCTAACTGCTGTCTCCCGTAGGAGTTTGGGCCGTGTCTCAGTCCCAATGTGGCCGTTCAACCTCTCAGTCCGGCTACGCATCGTCG
	234	GTAGTTAGCCGGAGCTTTCTGGAAAGGTACCGTCACACTAATATCATTTCCTATATTAGTCGTTCTTCCCTAACAACAGAAGTTTACAATCCATAGGACCTTCATCCTTCACGCGGCATTGCTCGTTCAGGGTTTCCCCCATTGACGAATATTCCTAACTGCTGTCTCCCGTAGGAGTCTGGGCCGTGTCTCAGTCCCAGTGTGGCCGATCACCCTCTCAGGTCGGCTACGCA
	235	GTAGTTAGCCGGGGCTTTCTGGTATGGTACCATCACACTAAGTTCATTTCCTAACCTAGTCGTTTTTTCCATACAACAGAGTTTTACAATCCAAAGACCTTCATCACTCACGCGGCATTGCTCGTTCAGGGTTTCCCCCATTGACGAATATTCCTAACTGCTGTCTCCCGTAGGAGTATGGACCGTGTCTCAGTTCCATTGTGGCCGTTCATCCTCTCAGACCGGCTACCGATCGTCG
	236	GTAGTTAGCCGGAGCTTTCTGGTATGGTACCGTCACTCCCTATTCATTTCCTAATAAGGACATTCTTCCCATACAACAGAGTTTTACAACCCATAGGGCCTTCATCACTCACGCGGCATTGCTCGTTCAGGGTTTCCCCCATTGACGAATATTCCTAACTGCTGTCTCCCGTAGGAGTCTGGGCCGTGTCTCAGTCCCAGTGTGGCCGTTCAACCTCTCAGTTCGGCTACGCA
	237	GTAGTTAGCCGGAGCTTTCTTGAAAGGTACCGTCACTCCAGTATCATTTCCTATACTGGTCGTTCTTCCCTAACAACAGAAGTTTACAATCCATAGGACCGTCATCCTTCACGCGGCATTGCTCGTTCAGGGTTTCCCCCATTGACGAATATTCCTAACTGCTGTCTCCCGTAGGAGTCTGGGCCGTGTCTCAGTCCCAGTGTGGCCGATCAACCTCTCAGTTCGGCTACGCA
	238	GTAGTTAGCCGGGGCTTTCTGGTAAGGTACCGTCACACTACTATCATTACCTATAATAGCTATTCTTCCCTTACAACAGAGTTTTACAATCAAGTAGACCTTCATCACTCACGCGGCATTGCTCGTTCAGGGTTTCCCCCATTGACGAATATTCCTAACTGCTGCCTCCCGTAGGAGTTTGGACCGTATCTCAGTTCCAATGTGCCCGATCAGCCTCTCAGCTCGGATA
	239	GTAGTTAGCCGGGGCTTTCTGGTAAAGTACCGTCAGCTTACCATCATTACCTATGGTAAGGGTTCATCCTTTACAACAGAATTTTACAATCCAGAGGATTGTCATCATTCACGCGGCATTGCTCGTTCAGGGTTTCCCCCATTGACGAATATTCCTAACTGCTGTCTCCCGTAGGAGTCTGGGCCGTGTCTCAGTCCCAATGTGTCCGATCAGCCTCTCAGCTCGGATA
	240	GTAGTTAGCCGGAGCTTTCTTGAAAGGTACCGTCACTCTAGTATCATTTCCTATACTAGTCGTTCTTCCCTAACAACAGAAGTTTACAATCCATAGGACCGTCATCCTTCACGCGGCATTGCTCGTTCAGGGTTGCCCCCATTGACGAATATTCCTAACTGCTGTCTCCCGTAGGAGTCTGGGCCGTGTCTCAGTCCCAGTGTGGCCGATCAACCTCTCAGTTCGGCTATGCA
	241	GTAGTTAGCCGGGGCTTTCTGGTATGGTACCATCACACTAAGTTCATTTCCTAACCTAGTCGTTTTTTCCATACAACAGAGTTTTACAATCCAAAGACCTTCATCACTCACGCGGCATTGCTCGTTCAGGGTTTCCCCCATTGACGAATATTCCTAACTGCTGTCTCCCGTAGGAGTCTGGGCCGTGTCTCAGTCCCAGTGTGGCCGTTCAACCTCTCAGTCCGGCTATGC
	242	ATAGTTAGCCGGGGCTTATTCAAATGGTACCGTCATATAAGTATCATTTCCTATACTTACTGTTCTTCCCAAATAAAAGTGATTTACAATCCAAAGGACCTTCATCTCACACGCGGCATTGCTCGGTCAGGCTTTCGCCCATTGCCCAATATCCCCCACTGCTGCCTCCCGTAGGAGTCTGGGCCGTGTCTCAGTCCCAATGTGGCCGTTCAACCTCTCAGTCCGGC
	243	GTAGTTAGCCGGAGCTTTCTTGAAAGGTACAGTCACTCCTATATCATTTCCTATATAGGTCGTTCTTCCCTAACAACAGAGTTTTACAATCCAAAGAACTGTCATCACTCACGCGGCATTGCTCGTTCAGAGTTTCCTCCATTGACGAATATCCCTAACTGCTGTCTCCCGTAGGAGTCTGGGCCGTGTCTCAGTCCCAGTGTGGCCGATCACCCTCTCAGGTCGG
	244	GTAGTTAGCCGTGGCTTTCTTGAATGGTACCGTCAAATATAAATCATTTCCTATTCATATCATTCGTTCCAAACAACAGAACTTTACAACCCAGAGGGCCGTCATCGTTCACGCGGCATTGCTCGTTCAGGGTTTCCCCCATTGACGAATATTCCTAACTGCTGTCTCCCGTAGGAGTTTGGGCCGTGTCTCAGTCCCAATGTGGCCGATCAACCTCTCAGCTCGGCTATG
	245	GTAGTTAGCCGGGGCTTTCTGGTATGGTACCATCACACTAAGTTCATTTCCTAACCTAGCCATTTTTTCCATACAACAGAGTTTTACAATCCAAAGACCTTCATCACTCACGCGGCATTGCTCGTTCAGGGTTTCCCCCATTGACGAATATTCCTAACTGCTGTCTCCCGTAGGAGTCTGGGCCGTGTCTCAGTCCCAGTGTGGCCGTTCAACCTCTCAGTCCGGCTACGCATCGTC
	246	GTAGTTAGCCGGGGCTTTCTGGTATGGTACCATCAAACTAAGTTCATTTCCTAACCTAGCTATTTTTTCCATACAACAGAGTTTTACAATCCAAAGACCTTCATCACTCACGCGGCATTGCTCGTTCAGGGTTTCCCCCATTGACGAATATTCCTAACTGCTGTCTCCCGTAGGAGTCTGGGCCGTGTCTCAGTCCCAGTGTGGCCGATCAACCTCTCAGTTCGGCTACGCA
	247	ATAGTTAGCCGGAGCTTTCTGGTATGGTACCGTCACTCTAGATTCATTTCCTAATCTAGCCGTTCTTCCCATACAACAGAGTTTTACAACCCATAGGGCCTTCATCACTCACGCGGCATTGCTCGTTCAGGGTTTCCCCCATTGACGAATATTCCTAACTGCTGTCTCCCGTAGGAGTCTGGGCCGTGTCTCAGTCCCAGTGTGGCCGTTCAACCTCTCAGTTCGGCTACG
	248	ATAGTTAGCCGGAGCTTTCTTGAAAGGTACCGTCACTCCTGTATCATTTCCTATACAGGTCGTTCTTCCCTAACAACAGAAGTTTACAATCCATAGGACCGTCATCCTTCACGCGGCATTGCTCGTTCAGGGTTTCCCCCATTGACGAATATTCCTAACTGCTGTCTCCCGTAGGAGTCTGGGCCGTGTCTCAGTCCCAGTGTGGCCGATCACCCTCTCAGGTCGGCTACG
	249	GTAGTTAGCCGGAGCTTTCTTGAAGGGTACCGTCACTGTTATATCATTTCCTATATAACACATTCTTCCCCAACAACAGAACTTTACAATCCAAAGACTGTCATCATTCACGCGGCATTGCTCGTTCAGAGTTTCCTCCATTGACGAATATTCCTAACTGCTGTCTCCCGTAGGAGTTTGGGCCGTGTCTCAGTCCCAATGTGGCCGATCGACCTCTCAGTCCGGC
	250	GTAGTTAGCCGGGGCTTTCTGGTATGGTACCATCACACTAAGTTCATTTCCTAACCTAATCGTTTTTTCCATACAACAGAGTTTTACAATCCAAAGACCTTCATCACTCACGCGGCATTGCTCGTTCAGGGTTTCCCCCATTGACGAATATTCCTAACTGCTGTCTCCCGTAGGAGTCTGGGCCGTGTCTCAGTCCCAGTGTGGCCGATCAACCTCTCAGTTCGGCTACGCATCGTTACC
	251	GTAGTTAGCCGGAGCTTTCTCGCTTGGTACCGTCAAGTAAGATTCATTTCCTAATCTTACAGTTCTTTCCAAACAACAGAATTTTACAACCCAGAGGGCTGTCATCATTCACGCGGCATTGCTCGTTCAGGGTTTCCCCCATTGACGAATATTCCTAACTGCTGTCTCCCGTAGGAGTCTGGGCCGTGTCTCAGTCCCAGTGTGGCCGATCAACCTCTCAGTTCGGCTACG
	252	GTAGTTAGCCGGAACTTTCTAGTATGGTACTGTCACTCCTATATCATTTCCTATATAGGTCGTTCATCCCACACCACAGAAGTTTACAGTCCAAAGGACCTTCATCCTTCACGCGGCATTGCTCGTTCAGGGTTGCCCCCATTGACGAATATTCCTAACTGCTGTCTCCCGTAGGAGTCTGGGCCGTGTCTCAGTCCCAGTGTGGCCGATCACCCTCTCAGGTCGGCTACG
	253	GTAGTTAGCCGGGGCTTTCTGGTAAGGTACCGTCAGCTTGAGATCATTTCCTATCTCAAGGGTTCGTTCCTTACAACAGAGTTTTACAATCATAAAGACCGTCATCACTCACGCGGCATTGCTCGTTCAGAGTTTCCTCCATTGACGAATATTCCTAACTGCTGCCTCCCGTAGGAGTTTGGGCCGTGTCTCAGTCCCAATGTGGCCGATCAACCTCTCAGTTCGGCTACG
	254	GTAGTTAGCCGTGGCTTTCTTGAATGGTACCGTCAAATAAGAAACATTTCCTCTTCTTACAATTCTTTCCAAACAACAGAGTTTTACAATCCAGAGGACCTTCATCACTCACGCGGCATTGCTCGTTCAGGGTTTCCCCCATTGACGAATATTCCTAACTGCTGTCTCCCGTAGGAGTTTGGGCCGTGTCTCAGTCCCAATGTGGCCGATTAACCTCTCAGTTCGGCTATGCATCGTTG
	255	GTAGTTAGCCGGAGCTTTCTGGTATGGTACCGTCACTCCAGAATCATTTCCTATTCTGACCGTTCTTCCCATACAACAGAGTTTTACAACCCATAGGGCCTTCATCACTCACGCGGCATTGCTCGTTCAGGGTTTCCCCCATTGACGAATATTCCTAACTGCTGTCTCCCGTAGGAGTCTGGGCCGTGTCTCAGTCCCAGTGTGGCCGTTCAACCTCTCAGTTCGGCTACGCA
	256	GTAGTTAGCCGGAGCTTTCTTGAAGAGTACCGTCAAACTAATATCATTTCCTATATTAGTAGTTCTTCCTCAACAACAGAATTTTACAATCCAGAGGACCGTCATCATTCACGCGGCATTGCTCGTTCAGGGTTTCCCCCATTGACGAATATTCCTAACTGCTGTCTCCCGTAGGAGTTTGGGCCGTGTCTCAGTCCCAATGTGGCCGATCAACCTCTCAGTTCGGCTACGC
	257	GTAGTTAGCCGGGGCTTTCTTGAATAGTACCATCAAACACTTACCATTTCCTGTAAGTGCAATTTTTCCTAAACAACAGAGTTTTACAATCCAAAGGACCTTCATCACTCACGCGGCATTGCTCGTTCAGGGTTGCCCCCATTGACGAATATTCCTAACTGCTGTCTCCCGTAGGAGTCTGGGCCGTGTCTCAGTCCCAATGTGGCCGATCAACCTCTCAGTTCGGCTACGCATCG
	258	GTAGTTAGCCGGAGCTTTCTTGAAAGGTACTGTCAGCCATATATCATTTCCTATATATGGTGTTCATCCCTAACAACAGAGTTTTACAATCCAAAGGGCCTTCATCACTCACGCGGCATTGCTCGTTCAGGGTTTCCCCCATTGACGAATATTCCTAACTGCTGTCTCCCGTAGGAGTCTGGGCCGTGTCTCAGTCCCAGTGTGGCCGATCACCCTCTCAGGTCGG
	259	GTAGTTAGCCGGGGCTTTCTGGTATGGTACCATCACACTAAGTTCATTTCCTAACCTAGTCGTTTTTTCCATACAACAGAGTTTTACAATCCAAAGACCTTCATCACTCACGCGGCATTGCTCGTTCAGGGTTTCCCCCATTGACGAATATCCCTAACTGCTGTCTCCCGTAGGAGTCTGGGCCGTGTCTCAGTCCCAGTGTGGCCGTTCAACCTCTCAGTCCGGCTATGCATCGTTACC
	260	GTAGTTAGCCGGGGCTTTCTGGCATGGTACCGTCAGTATAATATCATTTCCTATATTATATGTTCTTCCCATACAACAGAGTTTTACAATCCAAAGGACCGTCATCACTCACGCGGCATTGCTCGTTCAGGGTTTCCCCCATTGACGAATATTCCTAACTGCTGTCTCCCGTAGGAGTTTGGGCCGTGTCTCAGTCCCAATGTGGCCGATCAACCTCTCAGTTCGGC
	261	GTAGTTAGCCGGGGCTTTCTGGTAAAGTACCGTCACACTATCATCATTACCTATGATAGTTATTCTTCCTTTACAACAGAGTTTTACAATCTATAAGACCGTCATCACTCACGCGGCATTGCTCGTTCAGGGTTTCCCCCATTGACGAATATTCCTAACTGCTGCCTCCCGTAGGAGTTTGGGCCGTGTCTCAGTCCCAATGTGTCCGATCAACCTCTCAGTTCGGATATGC
	262	GTAGTTAGCCGGAGCTTTCTTGAAAGGTACCGTCACTCTCAGGTCATTTCCTACCTGAGTCATTCTTCCCTAACAACAGAAGTTTACAATCCATAGGACCTTCATCCTTCACGCGGCATTGCTCGTTCAGGGTTTCCCCCATTGACGAATATTCCTAACTGCTGTCTCCCGTAGGAGTCTGGGCCGTGTCTCAGTCCCAGTGTGGCCGATCACCCTCTCAGGTCGGCTACGCA
	263	GTAGTTAGCCGGAGCTTTCTTGAAAGGTACCGTCACTCCTGTATCATTTCCTATACAGGTCGTTCTTCCCTAACAACAGAAGTTTACAATCCATAGGACCGTCATCCTTCACGCGGCATTGCTCGTTCAGGGTTTCCCCCATTGACGAATATTCCTAACTGCTGTCTCCCGTAGGAGTCTGGGCCGTATCTCAGTCCCAATGTGGCCGATCACCCTCTCAGGCCGGCTACCGATCGTCG
	264	GTAGTTAGCCGGGGCTTTCTGGTAAAGTACCGTCAGCTTGAGATCATTTCCTATCTCAAGGTTTCTTTCTTTACAACAGAGTTTTACAATCTATAAGACCTTAATCACTCACGCGGCATTGCTCGTTCAGGGTTTCCCCCATTGACGAATATTCCTAACTGCTGTCTCCCGTAGGAGTCTGGGCCGTGTCTCAGTCCCAGTGGCCGTTCACCCTCTCAGGCCGGCTACTCATCGTCG
	265	GTAGTTAGCCGGAGCTTTCTGGTATGGTACCGTCAAATTAAAATCATTTCCTATTCTAATCATTCTCCCCATACAACAGAACTTTACAACCCATAGGGCCTTCATCGTTCACGCGGCATTGCTCGTTCAGGGTTTCCCCCATTGACGAATATTCCTAACTGCTGTCTCCCGTAGGAGTTTGGGCCGTGTCTCAGTCCCAATGTGGCCGATCAACCTCTCAGTTCGGCTATGCATCG
	266	GTAGTTAGCCGGAGCTTTCTTGAAAGGTACCGTCACTCCTGCATCATTTCCTATACAGGTCGTTCTTCCCTAACAACAGAAGTTTACAATCCATAGGACCGTCATCCTTCACGCGGCATTGCTCGTTCAGGGTTTCCCCCATTGACGAATATTCCTAACTGCTGTCTCCCGTAGGAGTCTGGGCCGTGTCCCAGTCCCAGTGTGGCCGATCACCCTCTCAGGTCGGCTACGCATCG
	267	GTAGTTAGTCGAGGCTTTCTTGAATGGTACCATCAAGTAAAACCCATTTCCTGATTTTACAATTTTTTCCAAACAACAGAACTTTACAATCCAGAGGACCGTCATCGTTCACGCGGCATTGCTCGTTCAGGGTTTCCCCCATTGACGAATATTCCTAACTGCTGTCTCCCGTAGGAGTCTGGGCCGTGTATCAGTCCCAGTGTGGCCGATCAACCTCTCAGTTCAGCTATGCATCGTCG
	268	GTAGTTAGCCGGAGCTTCCTTGAATGGTACCGTCAAACAGAAATCATTTCCTATTTCTGCAGTTCTTCCCAAACAACAGAATTTTACAACCCATAGGGCCTTCATCATTCACGCGGCATTGCTCGTTCAGGGTTTCCCCCATTGACGAATATTCCTAACTGCTGTCTCCCGTAGGAGTCTGGGCCGTGTATCAGTCCCAGTGTGGCCGATCAACCTCTCAGTTCAGCTATGC
	269	GTAGTTAGCCGGAGCTTTCTTGAATGGTACCGTCAAGCAGAAATCATTTCCTATTTCTACAGTTCTTCCCAAACAACAGAATTTTACAACCCATAGGGCCTTCATCATTCACGCGGCATTGCTCGTTCAGGGTTTCCCCCATTGACGAATATTCCTAACTGCTGTCTCCCGTAGGAGTCTGGGCCGTGTATCAGTCCCAGTGTGGCCGATCAACCTCTCAGTTCAGC
	270	GTAGTTAGCCGGGGCTTTCTGGTATGGTACCATCACTCCACGTTCATTTCCTAACGTGGTCGTTTTTTCCATACAACAGAGTTTTACAATCTGTAAGACCTTCATCACTCACGCGGCATTGCTCGTTCAGAGTTTCCTCCATTGACGAATATTCCTAACTGCTGTCTCCCGTAGGAGTCTGGGCCGTGTCTCAGTCCCAGTGTGGCCGTTCAACCTCTCAGTTCGGCTACG
	271	GTAGTTAGCCGTGGCTTTCTTGAATAGTACCATCAAGCACATATCATTTCCTATATGTGCAATTTTTCCTAAACAACAGAGTTTTACAATCCAGAGGACCGTCATCACTCACGCGGCATTGCTCGTTCAGGGTTGCCCCCATTGACGAATATTCCTAACTGCTGTCTCCCGTAGGAGTCTGGGCCGTGTCTCAGTCCCAATGTGGCCGATCAACCTCTC
	272	GTAGTTAGCCGTGGCTTTCTTGAAATGTACCATCAACTAAAAATCATTTCCTATTCTTAGCATTTTTCCATAACAACAGAGTTTTACAATCCAAAGGACCTTCATCACTCACGCGGCATTGCTCGTTCAGGGTTTCCCCCATTGACGAATATTCCTAACTGCTGTCTCCCGTAGGAGTCTGGGCCGTGTCTCAGTCCCAGTGTGGCCGTTAAACCTCTCAGTACGGCTACGCATCGTC
	273	GTAGTTAGCCGGAGCTTTCTGGCATGGTACAGTCACTCCAGACTCATTTCCTAATCTGGTCGTTCTTCCCATACAACAGAGTTTTACAATCCAAAGACCTTCATCACTCACGCGGCATTGCTCGTTCAGGGTTTCCCCCATTGACGAATATTCCTAACTGCTGTCTCCCGTAGGAGTTTGGGCCGTGTCTCAGTCCCAATGTGGCCGTTCAACCTCTCAGTCCGGCTA
	274	GTAGTTAGCCGGGGCTTTCTGGTATGGTACCATCACACTAAGTTCATTTCCTAACCTAGCTATTTTTTCCATACAACAGAGTTTTACAATCCAAAGACCTTCATCACTCACGCGGCATTGCTCGTTCAGGGTTTCCCCCATTGACGAATATTCCTAACTGCTATCTCCCGTAGGAGTCTGGGCCGTGTCTCAGTCCCAGTGTGGCCGATCAACCTCTCAGTTCGGCTACGCA
	275	GTAGTTAGCCGGAGCTTTCTGGTATGGTACCGTCACTCTAGACTCATTTCCTAATCTAGCCGTTCTTCCCATACAACAGAGTTTTACAACCCATAGGGCCTTCATCACTCACGCGGCATTGCTCGTTCAGGGTTTCCCCCATTGACGAATATTCCTAACTGCTGTCTCCCGTAGGAGTCTGGGCCGTGTCTCAGTCCCAGTGTGGCCGTTCAACCTCTCAGTTCGGCTACG
	276	GTAGTTAGCCGGAGCTTTCTGGTATGGTACCGTCACACTAAAGTCATTTCCTACTCTAGCCGTTCTTCCCATACAACAGAACTTTACAACCCATAGGGCCTTCATCGTTCACGCGGCATTGCTCGTTCAGGGTTTCCCCCATTGACGAATATTCCCCACTGCTGCCTCCCGTAGGAGTTTGGGCCGTGTCTCAGTCCCAATGTGGCCGTTCGCCCTCTCAGGTCGGCTACTGATCGTCGGTTTGGTGGG
	277	GTAGTTAGCCGATGCTTTCTTGAAAAGTACCGTCACGTAAGTATCATTTCCTATACTTACCATTCTTCCTTAACAACAGAAGTTTACAATCCAGAGGACCGTCTTCCTTCACGCGGCATTGCTCGTTCAGGGTTTCCCCCATTGACGAATATTCCTAACTGCTGTCTCCCGTAGGAGTCTGGGCCGTGTCTCAGTCCCAGTGTGGCCGATCACCCTCTCAGGTCGGCTACGCATCG
	278	GTAGTTAGCCGGAGCTTTCTTGAAGAGTACCGTCACTCCTGTGTCATTTCCTACACAGGACGTTCTTCCTCAACAACAGAATTTTACAATCCAGAGGACCGTCATCATTCACGCGGCATTGCTCGTTCAGGGTTTCCCCCATTGACGAATATTCCTAACTGCTGTCTCCCGTAGGAGTTTGGGCCGTGTCTCAGTCCCAATGTGGCCGATCAACCTCTCAGTTCGGCTACG
	279	GTAGTTAGCCGGGGCTTTCTGGTATGGTACCATCAAACTAAGTTCATTTCCTAACCTAATAATTTTTTCCATACAACAGAGTTTTACAATCCAAAGACCTTCATCACTCACGCGGCATTGCTCGTTCAGGGTTTCCCCCATTGACGAATATTCCTAACTGCTGTCTCCCGTAGGAGTCTGGGCCGTGTCTCAGTCCCAGTGTGGCCGATCACCCTCTCAGGTCGGCTACGCATCGTCG
	280	GTAGTTAGCCGGAGCTTTCTGGTATGGTACCGTCACTTCATATTCATTTCCTAATATGACCGTTCTTCCCATACAACAGAGTTTTACAACCCATAGGGCCTTCATCACTCACGCGGCATTGCTCGTTCAGGGTTTCCCCCATTGACGAATATTCCTAACTGCTGTCTCCCGTAGGAGTCTGGGCCGTGTCTCAGTCCCAGTGTGGCCGATCAACCTCTCAGTTCGGC
	281	GTAGTTAGCCGGAGCTTTCTTGAAAGGTACCGTCACTCCTAAGTCATTTCCTATTCTGACCGTTCTTCCCATACAACAGAGTTTTACAACCCAGAGGGCCTTCATCACTCACGCGGCATTGCTCGTTCAGGGTTTCCCCCATTGACGAATATTCCTAACTGCTGTCTCCCGTAGGAGTCTGGGCCGTGTCTCAGTCCCAGTGTGGCCGTTCAACCTCTCAGTTCGGCTACGCATCGTTACC
	282	GTAGTTAGCCGGGGCTTTCTGGCATGGTACCGTCAGCTAAACATCATTTCCTATGCTTAGTGTTCTTCCCATACAACAGAGTTTTACAATCCAAAGGACCTTCATCACTCACGCGGCATTGCTCGTTCAGGGTTTCCCCCATTGACGAATATTCCTAACTGCTGTCTCCCGTAGGAGTTTGGGCCGTGTCTCAGTCCCAATGTGGCCGATCAACCTCTCAGTTCGGCTACGC
	283	GTAGTTAGTCGGTGCTTTCTTGAAAGGTACAGTCACTCCAGTATCATTTCCTATACTGGTCGTTCTTCCCTAACAACAGAGTTTTACAATCCAAAGAACTGTCATCACTCACGCGGCATTGCTCGTTCAGGGTTTCCCCCATTGACGAATATCCCTAACTGCTGTCTCCCGTAGGAGTCTGGGCCGTGTCTCAGTCCCAGTGTGGCCGATCAACCTCTCAGTTCGGCTACGC
	284	GTAGTTAGCCGGGGCTTATTCAAAAGGTACCGTCACGTAAGTATCATTTCCTATACTTACCGTTCTTCCCAAATAAAAGTGATTTACAATCCAGAGGACCTTCATCTCACACGCGGCATTGCTCGGTCAGGCTTTCGCCCATTGCCGAATATTCCTAACTGCTGTCTCCCGTAGGAGTCTGGGCCGTGTCTCAGTCCCAGTGTGGCCGTTCAACCTCTCAGTCCGGCTATGC
	285	GTAGTTAGCCGTGGCTTTCTTGAAAAGTACCATCAACTAAAAACCATTTCCTGTTCTTAGCATTTTTCCTTAACAACAGAGTTTTACAATCCAAAGGACCTTCATCACTCACGCGGCATTGCTCGTTCAGGGTTTCCCCCATTGACGAATATTCCTAACTGCTGTCTCCCGTAGGAGTTTGGGCCGTGTCTCAGTCCCAATGTGGCCGTTTAACCTCTCAGTCCGGCTATTGATCGTCGTCTTGGTGG
	286	GTAGTTAGCCGGAGCTTTCTTGAAAGGTACAGTCACTCCTATATCATTTCCTATATAGGTCGTTCTTCCCTAACAACAGAGTTTTACAATCCAAAGAACTGTCATCACTCACGCGGCATTGCTCGTTCAGAGTTTCCTCCATTGACGAATATCCCTAACTGCTGTCTCCCGTAGGAGTTTGGGCCGTGTCTCAGTCCCAATGTGGCCGATCACCCTCTCAGGTCGGC
	287	GTAGTTAGCCGGAGCTTTCTTGAAAGGTACCGTCACTCCTGCATCATTTCCTATACAGGTCGTTCTTCCCTAACAACAGAAGTTTACAATCCATAGGACCGTCATCCTTCACGCGGCATTGCTCGTTCAGGGTTTCCCCCATTGACGAATATTCCTAACTGCTGTCTCCCGTAGGAGTCTGGGCCGTGTCTCAGTCCCAGTGTGGCCGATCACCCTCTCAGGTCGGCTACG
	288	GTAGTTAGCCGGGGCTTTCTGGTATGGTACCATCACACTAAGTTCATTTCCTAACCTAGTCGTTTTTTCCATACAACAGAGTTTTACAATCCAAAGACCTTCATCACTCACGCGGCATTGCTCGTTCAGGGTTTCCCCCATTGACGAATATTCCTAACTGCTGTCTCCCGTAGGAGTCTGGGCCGTGTCTCAGTCCCAATGTGGCCGTTCAACCTCTCAGTCCGGCTACTGATCGTCG
	289	TTAGTTAGCCGTGGCTTTCTTGAATAGTACCATCAAACACATGTCATTTCCTACACGTGCTATTTTTCCTAAACAACAGAACTTTACAACCCATAGGGCCGTCATCGTTCACGCGGCATTGCTCGTTCAGGGTTGCCCCCATTGACGAATATTCCTAACTGCTGTCTCCCGTAGGAGTCTGGGCCGTGTCTCAGTCCCAATGTGGCCGATCAACCTCTCAGTTCGGCTACGC
	290	GTAGTTAGCCGTGGCTTTCTTGAATAGTACCATCAAACACATATCATTTCCTATATGTGCAGTTTTTCCTAAACAACAGAGTTTTACAATCCAGAGGACCGTCATCACTCACGCGGCATTGCTCGTTCAGGGTTGCCCCCATTGACGAATATTCCTAACTGCTGTCTCCCGTAGGAGTCTGGGCCGTGTCTCAGTCCCAATGTGGCCGTTCATCCTCTCAGACCGG
	291	GTAGTTAGCCGGAGCTTTCTTGAAGAGTACCGTCACTTCTGTATCATTTCCTATACAGAACGTTCTTCCTCAACAACAGAATTTTACAATCCAGAGGACCGTCATCATTCACGCGGCATTGCTCGTTCAGGGTTTCCCCCATTGACGAATATTCCTAACTGCTGTCTCCCGTAGGAGTTTGGGCCGTGTCTCAGTCCCAATGTGGCCGATCAACCTCTCAGTTCGGCTACG
	292	GTAGTTAGCCGGAGCTTTCTGGTATGGTACCGTCACTCCATATTCATTTCCTAATATAGACGTTCTTCCCATACAACAGAGTTTTACAACCCATAGGGCCTTCATCACTCACGCGGCATTGCTCGTTCAGGGTTTCCCCCATTGACGAATATTCCTAACTGCTGTCTCCCGTAGGAGTCTGGGCCGTGTCTCAGTCCCAGTGTGGCCGTTCAACCTCTCAGTTCGGCTACGC
	293	GTAGTTAGCCGGGGCTTATTCAAATGGTACCGTCATATAAGTATCATTTCCTATACTTACTGTTCTTCCCAAATAAAAGTGATTTACAATCCAAAGGACCTTCATCTCACACGCGGCATTGCTCGGTCAGGCTTTCGCCCATTGCCGAATATTCCTAACTGCTGTCTCCCGTAGGAGTCTGGGCCGTGTCTCAGTCCCAGTGTGGCCGATCAACTTCTCAGTCCGGCTACG
	294	GTAGTTAGCCGGGGCTTTCTGGCATGGTACCGTCATCTATATATCATTTCCTATATATAGTGTTCTTCCCATACAACAGAGTTTTACAATCCAAAGGACCGTCATCACTCACGCGGCATTGCTCGTTCAGGGTTTCCCCCATTGACGAATATTCCTAACTGCTGTCTCCCGTAGGAGTTTGGGCCGTGTCTCAGTCCCAATGTGGCCGATCAACCTCTCAGTTCGGC
	295	GTAGTTAGCCGATGCTTTCTTGAAAAGTACCGTCACTTAAGTATCATTTCCTATACTTACCGTTCTTCCTTAACAACAGAAGTTTACAATCCAGAGGACCTTCTTCCTTCACGCGGCATTGCTCGTTCAGGGTTTCCCCCATTGACGAATATTCCTAACTGCTGTCTCCCGTAGGAGTCTGGGCCGTGTCTCAGTCCCAGTGTGGCCGATCACCCTCTCAGGTCGGCTACGCATCGTTGCC
	296	GTAGTTAGCCGGAGCTTTCTTGAAAGGTACCGTCACTCTAGTATCATTTCCTATACTAGTCGTTCTTCCCTAACAACAGAAGTTTACAATCCATAGGACCGTCATCCTTCACGCGGCATTGCTCGTTCAGGGTTTCCCCCATTGACGAATATTCCTAACTGCTGTCTCCCGTAGGAGTCTGGGCCGTGTCTCAGTCCCAGTGTGGCCAATCACCCTCTCAGGCCGGCTACCGATCGTCG
	297	GTAGTTAGCCGTGGCTTTCTTGAATAGTACCATCAAGCATAAACCATTTCCTGTTTATACAATTTTTCCTAAACAACAGAGTTTTACAATCCAGAGGACCGTCATCACTCACGCGGCATTGCTCGTTCAGGGTTTCCCCCATTGACGAATATTCCTAACTGCTGTCTCCCGTAGGAGTCTGGGCCGTGTCTCAGTCCCAATGTGGCCGATCAACCTCTCAGTTCGGCTATGC
	298	GTAGTTAGCCGGAGCTTTCTCGTATGGTACCGTCACTCTCTATTCATTTCCTAATAGGGCCGTTCTTCCCATACAACAGAGTTTTACAACCCAGAGGGCCTTCATCACTCACGCGGCATTGCTCGTTCAGGGTTTCCCCCATTGACGAATATTCCTAACTGCTGTCTCCCGTAGGAGTCTGGGCCGTGTCTCAGTCCCAGTGTGGCCGTTCAACCTCTCAGTTCGGCTACGCA
	299	GTAGTTAGCCGTGGCTTTCTTGAATAGTACCATCAAATATAAATCATTTCCTATTTATATAATTTTTCCTAAACAACAGAGTTTTACAATCCAGAGGACCTTCATCACTCACGCGGCATTGCTCGTTCAGGGTTTCCCCCATTGACGAATATTCCTAACTGCTGTCTCCCGTAGGAGTCTGGGCCGTGTCTCAGTCCCAATGTGGCCGATTAACCTCTCAGTTCGGCTACGCA
	300	GTAGTTAGCCGGAGCTTTCTGGTATGGTACCGTCACTCTAAAATCATTTCCTATTTTAGCCATTCTTCCCATACAACAGAGTTTTACAACCCATAGGGCCTTCATCACTCACGCGGCATTGCTCGTTCAGGGTTTCCCCCATTGACGAATATTCCTAACTGCTGTCTCCCGTAGGAGTCTGGGCCGTGTCTCAGTCCCAATGTGGCCGTTCACCCTCTCAGGCCGGCTACTGA
	301	GTAGTTAGCCGGAGCTTTCTTGAAAGGTACCGTCACTCTAGAGTCATTTCCTACTCTAGTCGTTCTTCCCTAACAACAGAAGTTTACAATCCATAGGACCGTCATCCTTCACGCGGCATTGCTCGTTCAGGGTTTCCCCCATTGACGAATATTCCTAACTGCTGTCTCCCGTAGGAGTCTGGGCCGTGTCTCAGTCCCAGTGTGGCCGATCACCCTCTCAGGTCGGCTATG
	302	GTAGTTAGCCGGGGCTTTCTGGTATGGTACCATCAAACTAAGTTCATTTCCTAACCTAATAATTTTTTCCATACAACAGAGTTTTACAATCCAAAGACCTTCATCACTCACGCGGCATTGCCCGTTCAGGGTTTCCCCCATTGACGAATATTCCTAACTGCTGTCTCCCGTAGGAGTCTGGGCCGTGTCTCAGTCCCAGTGTGGCCGATCAACCTCTCAGTTCGGCTACGCATCGTCACC
	303	GTAGTTAGCCGGAGCTTTCTGGTATGGTACCGTCACTCTAGATTCATTTCCTAATCTAGCCATTCTTCCCATACAACAGAGTTTTACAACCCATAGGGCCTTCATCACTCACGCGGCATTGCTCGTTCAGGGTTTCCCCCATTGACGAATATTCCTAACTGCTGTCTCCCGTAGGAGTCTGGGCCGTGTCTCAGTCCCAGTGTGGCCGATCACCCTCTCAGGTCGGC
	304	GTAGTTAGCCGGAGCTTTCTGGTATGGTACCGTCACTCCAGAATCATTTCCTATTCTAGCCGTTCTTCCCATACAACAGAGTTTTACAACCCAGAGGGCCCTCATCACTCACGCGGCATTGCTCGTTCAGGGTTTCCCCCATTGACGAATATTCCTAACTGCTGTCTCCCGTAGGAGTCTGGGCCGTGTCTCAGTCCCAGTGTGGCCGTTCAACCTCTCAGTTCGGCTACGC
	305	GTAGTTAGCCGTGGCTTTCTTGAAATGTACCATCAACTAAAAATCATTTCCTATTCTTAGCATTTTTCCATAACAACAGAGTTTTACAATCCAAAGGACCTTCATCACTCACGCGGCATTGCTCGTTCAGGGTTTCCCCCATTGACGAATATTCCTAACTGCTGTCTCCCGTAGGAGTCTGGGCCGTGTCTCAGTCCCAGTGTGGCCGTTTAACCTCTCAGTACGGCTACGCATCG
	306	GTAGTTAGCCGGAGCTTTCTGGTATGGTACCGTCACTCTATATTCATTTCCTAATATAGCCGTTCTTCCCATACAACAGAGTTTTACAACCCAGAGGGCCTTCATCACTCACGCGGCATTGCTCGTTCAGGGTTTCCCCCATTGACGAATATTCCTAACTGCTGTCTCCCGTAGGAGTCTGGGCCGTGTCTCAGTCCCAATGTGGCCGTTCACCCTCTCAGGCCGGCTATG
	307	GTAGTTAGCCGTGGCTTCCTCGTATGGTACCGTCACTTATATATCATTTCCTATATATACCGTTCTTCCCATACAACAGAGTTTTACAATCCATAGGACCTTCTTCACTCACGCGGCATTGCTCGTTCAGGGTTCCCCCCATTGACGAATATTCCTAACTGCTGTCTCCCGTAGGAGTCTGGGCCGTGTCTCAGTCCCAGTGTGGCCGTTTAACCTCTCAGTTCGGCTATGC
	308	GTAGTTAGCCGGGGCTTTCTGGTAAAGTACCGTCAGCTTACTATCATTACCTATAGTAAGGTTTCTTTCTTTACAACAGAATTTTACAATCACTAGGACTGTCATCATTCACGCGGCATTGCTCGTTCAGGGTTTCCCCCATTGACGAATATTCCTAACTGCTGCCTCCCGTAGGAGTTTGGACCGTATCTCAGTTCCAATGTGGCCGATCAGCCTCTCAGCTCGGCTATG
	309	GTAGTTAGCCGGAGCTTTCTTGAAAGGTACCGTCACTCACAAGTCATTTCCTACTTGTGTCGTTCTTCCCTAACAACAGAAGTTTACAATCCAAAGGACCGTCATCCTTCACGCGGCATTGCTCGTTCAGGGTTTCCCCCATTGACGAATATTCCTAACTGCTGTCTCCCGTAGGAGTCTGGGCCGTGTCTCAGTCCCAGTGTGGCCGATCACCCTCTCAGGTCGGCTATGCATCG
	310	GTAGTTAGCCGAAGCTTTCTGGTATGGTACCGTCACTCCAAACTCATTTCCTAGTCTGGTCGTTCTTCCCATACAACAGAGTTTTACAATCCAAAGGACCTTCATCACTCACGCGGCATTGCTCGTTCAGGGTTTCCCCCATTGACGAATATTCCTAACTGCTGTCTCCCGTAGGAGTTTGGGCCGTGTCTCAGTCCCAATGTGGCCGTTCAACCTCTCAGTCCGGCTACGCATCG
	311	GTAGTTAGCCGGAGCTTTCTTGAAAGGTACTGTCAGCCATATATCATTTCCTATATATGGTGTTCATCCCTAACAACAGAGTTTTACAATCCAAAGGACCTTCATCACTCACGCGGCATTGCTCGTTCAGGGTTTCCCCCATTGACGAATATTCCTAACTGCTGTCTCCCGTAGGAGTCTGGGCCGTGTCTCAGTCCCAGTGTGGCCGATCACCCTCTCAGGTCGG
	312	GTAGTTAGCCGGAGCTTTCTTGAAAGGTACCGTCACTTCTAAACCATTCCCTGTTTAGTTCTTTCTTCCCTAACAACAGAAGTTTACAATCCATAGGACCGTCATCCTTCACGCGGCATTGCTCGTTCAGGGTTTCCCCCATTGACGAATATTCCTAACTGCTGTCTCCCGTAGGAGTCTGGGCCGTGTCTCAGTTCCAATGTGGGGGACCTTCCTCTCAGAACCCCTACTGATCGTTGACTAGGTGGGCCGTTACCCCG
	313	GTAGTTAGCCGGAGCTTTCTGGTATAGTACCATCACACTAGAATCATTTCCTAATCTAATCGTTTTTCCTATACAACAGAACTTTACAACCCATAGGGCCGTCATCATTCACGCGGCGTTGCTCGGTCAGGGTTTCCCCCATTGCCGAAAACTCCTCACTGCTGCCTCCCGTAGGAGTTTGGACCGTGTCTCAGTTCCAATGTGGCCGATCACCCTCTCAGGTCGGCTACGC
	314	GTAGTTAGCCGGAGCTTTCTTGAAAGGTACCGTCACTCACAAGTCATTTCCTACTTGTGTCGTTCTTCCCTAACAACAGAAGTTTACAATCCAAAGGACCGTCATCCTTCACGCGGCATTGCTCGTTCAGGGTTTCCCCCATTGACGAATATTCCTAACTGCTGTCTCCCGTAGGAGTCTGGGCCGTGTCTCAGTCCCAGTGTGGCCGATCACCCTCTCAGGTCGGCTATGC
	315	GTAGTTAGCCGGAGCTTTCTTGAAAGGTACCGTCACTTCTAAACCATTTCCTGTTTAGTTCTTTCTTCCCTAACAACAGAAGTTTACAATCCATAGGACCGTCATCCTTCACGCGGCATTGCTCGTTCAGGGTTTCCCCCATTGACGAATATTCCTAACTGCTGTCTCCCGTAGGAGTCTGGGCCGTGTCTCAGTCCCAGTGTGGCCGATCACCCTCTCAGGTCGGCTACGCATCGTCGCC
	316	GTAGTTAGCCGGGGCTTTCTGGTAAGGTACCGTCAGCTTAAGATCATTTCCTATCCTAAGGGTTCGTTCCTTACAACAGAGTTTTACAATCATAAAGACCGTCATCACTCACGCGGCATTGCTCGTTCAGGGTTTCCCCCATTGACGAATATCCCTAACTGCTGCCTCCCGTAGGAGTTTGGGCCGTGTCTCAGTCCCAATGTGGCCGATCAACCTCTCAGTTCGGCTACGCATCG
	317	GTAGTTAGCCGGAGCTTTCTTGAAAGGTACCGTCACTCCTGTATCATTTCCTATACAGGTCGTTCTTCCCTAACAACAGAAGTTTACAATCCATAGGACCTTCATCCTTCACGCGGCATTGCTCGTTCAGGGTTTCCCCCATTGACGAATATTCCTAACTGCTGTCTCCCGTAGGAGTCTGGGCCGTGTATCAGTCCCAGTGTGGCCGATCAACCTCTCAGTTCAGCTATGC
	318	GTAGTTAGCCGGGGCTTTCTGGTAAAGTACCGTCAGCTTGAGATCATTTCCTATCTCAAGGTTTCTTTCTTTACAACAGAGTTTTACAATCTATAAGACCTTAATCACTCACGCGGCGTTGCTCGTTCAGGGTTTCCCCCATTGACGAATATTCCTAACTGCTGTCTCCCGTAGGAGTCTGGGCCGTGTCTCAGTCCCAGTGTGTCCGATCAGCCTCTCAGCTCGGATATGC
	319	GTAGTTAGCCGGGGCTTATTCAAAAGGTACCGTCACGCAAGTATCATTTCCTATACTTACCGTTCTTCCCAAATAAAAGTGATTTACAATCCAGAGGACCTTCATCTCACACGCGGCATTGCTCGGTCAGGCTTTCGCCCATTGCCGAATATTCCTAACTGCTGTCTCCCGTAGGAGTCTGGGCCGTGTCTCAGTCCCAGTGTGGCCGTTCAACCTCTCAGTCCGGCTATGC
	320	GTAGTTAGCCGGAGCTTTCTTGAAAGGTACCGTCACTCTAGTATCATTTCCTATACTAGTCGTTCTTCCCTAACAACAGAAGTTTACAATCCATAGGACCGTCATCCTTCACGCGGCATTGCTCGTTCAGGGTTTCCCCCATTGACGAATATTCCTAACTGCTGTCTCCCGTAGGAGTCTGGGCCGTGTCTCAGTCCCAGTGTGGCCGATCACCCTCTCAGGCCGGATACCCGTCATTG
	321	GTAGTTAGCCGGAGCTTTCTTGAAAGGTACCGTCACTCTCAGGTCATTTCCTACCTGAGTCATTCTTCCCTAACAACAGAAGTTTACAATCCATAGGACCTTCATCCTTCACGCGGCATTGCTCGTTCAGGGTTTCCCCCATTGACGAATATTCCTAACTGCTGTCTCCCGTAGGAGTCTGGGCCGTGTCTCAGTCCCAGTGTGGCCGATCACCCTCTCAGGTCGGCTACGCATCG
	322	GTAGTTAGCCGGAGCTTTCTGGCATGGTACAGTCACTCCGAAGCCATTTCCTACTTCGGCCGTTCTTCCCATACAACAGAGTTTTACAATCCAAAGACCTTCATCACTCACGCGGCATTGCTCGTTCAGGGTTTCCCCCATTGACGAATATTCCTAACTGCTGTCTCCCGTAGGAGTTTGGGCCGTGTCTCAGTCCCAATGTGGCCGTTCAACCTCTCAGTCCGGCTATGCA
	323	GTAGTTAGCCGTGGCTTTCTTGAATAGTAACATCAAGTATAAACCATTTCCTGCTTATACAATTTTTCCTAAACAACAGAGTTTTACAATCCAAAGGACCTTCATCACTCACGCGGCATTGCTCGTTCAGGGTTTCCCCCATTGACGAATATTCCTAACTGCTGTCTCCCGTAGGAGTCTGGGCCGTGTCTCAGTCCCAATGTGGCCGATTACCCTCTCAGGCCGGCTACCGA
	324	GTAGTTAGCCGGAGCTTTCTTGAAAGGTACCGTCACTTCTAAACCATTTCCTGTTTAGTTCTTTCTTCCCTAACAACAGAAATTTACAATCCATAGGACCGTCATCCTTCACGCGGCATTGCTCGTTCAGGGTTTCCCCCATTGACGAATATTCCTAACTGCTGTCTCCCGTAGGAGTCTGGGCCGTGTCTCAGTCCCAGTGTGGCCGATCACCCTCTCAGGTCGGCTACGCATCGTTG
	325	GTAGTTAGCCGTGGCTTTCTTGAATAGTACCATCAAGCACAGAACATTTCCTTTCTGTACAATTTTTCCTAAACAACAGAGTTTTACAATCCAGAGGACCTTCATCACTCACGCGGCATTGCTCGTTCAGGGTTGCCCCCATTGACGAATATTCCTAACTGCTGTCTCCCGTAGGAGTCTGGGCCGTGTCTCAGTCCCAATGTGGCCGATTAACCTCTCAGTTCGGCC
	326	GTAGTTAGCCGGAGCTTTCTTGAAAGGTACCGTCACTCTAGTATCATTTCCTATACTAGTCGTTCTTCCCTAACAACAGAAGTTTACAATCCATAGGACCGTCATCCTTCACGCGGCATTGCTCGTTCAGGGTTTCCCCCATTGACGAATATTCCTAACTGCTGTCTCCCGTAGGAGTCTGGGCCGTGTCTCAGTCCCAGTGTGGCCGATCACCCTCTCAGGTCGGCTATG
	327	GTAGTTAGCCGGAGCTTTCTTGAAAGGTACCGTCACTCCTAGATCATTTCCTACCTAGGTCGTTCTTCCCTAACAACAGAAGTTTACAATCCATAGGACCGTCATCCTTCACGCGGCATTGCTCGTTCAGGGTTTCCCCCATTGACGAATATTCCTAACTGCTGTCTCCCGTAGGAGTCTGGGCCGTGTCTCAGTCCCAGTGTGGCCGATCACCCTCTCAGGTCGGCTACGCATCG
	328	GTAGTTAGCCGTGGCTTTCTTGAATGGTACCGTCAAGTAAAGATCATTTCCTATCCTTACAGTTCTTTCCAAACAACAGAGTTTTACAACCCATAGGGCCGTCATCACTCACGCGGCATTGCTCGTTCAGGGTTTCCCCCATTGACGAATATTCCTAACTGCTGTCTCCCGTAGGAGTCCGGGCCGTGTCTCAGTCCCAGTGTGGCCGATCAACCTCTCAGTTCGGCTACGCATCG
	329	GTAGTTAGCCGGGGCTTTCTGGTAAGGTACCGTCAGCTTATCATCATTTCCTATGATAAGGTTTCTTTCCTTACAACAGAGTTTTACAATCATAAAGACCGTCATCACTCACGCGGCATTGCTCGTTCAGGGTTTCCCCCATTGACGAATATTCCTAACTGCTGCCTCCCGTAGGAGTTTGGGCCGTGTCTCAGTCCCAATGTGGCCGATCAGCCTCTCAGCTCGGATA
	330	GTAGTTAGCCGGGGCTTTCTGGTAAGGTACCGTCACACTACTATCATTACCTATAATAGCTATTCTTCCCTTACAACAGAGTTTTACAATCAAGTAGACCTTCATCACTCACGCGGCATTGCTCGTTCAGGGTTTCCCCCATTGACGAATATTCCTAACTGCTGCCTCCCGTAGGAGTTTGGACCGTATCTCAGTTCCAATGTGCCCGATCAGCCTCTCAGCTCGGATATG
	331	GTAGTTAGCCGGAGCTTTCTGGTATGGTACCGTCACTCTAAAATCATTTCCTATTTTAGCCGTTCTTCCCATACAACAGAGTTTTACAACCCAGAGGGCCTTCATCACTCACGCGGCATTGCTCGTTCAGGGTTTCCCCCATTGACGAATATTCCTAACTGCTGTCTCCCGTAGGAGTCTGGGCCGTGTCTCAGTCCCAGTGTGGCCGTTCAACCTCTCAGTTCGGCTACGCATCGTTACC
	332	GTAGTTAGCCGGGGCTTCCTCCTGTACTACCGTCTCTCACTCTTCATACAGGACAGAGTTTTACAATCCATAGAACTGTCATCACTCACGCGGCATTGCTCGTTCAGGGTTTCCCCCATTGACGAATATCCCTAACTGCTGTCTCCCGTAGGAGTCTGGGCCGTGTCTCAGTCCCAGTGTGGCCGATCACCCTCTCAGGTCGGCTACGCATCGTCGCCTTGG
	333	GTAGTTAGCCGGAGCTTTCTTGAAAGGTACCGTCATTGCTGTATCATTTCCTATACAACTCGTTCTTCCCTAACAACAGAAGTTTACAATCCATAGGACCGTCATCCTTCACGCGGCATTGCTCGTTCAGGGTTTCCCCCATTGACGAATATTCCTAACTGCTGTCTCCCGTAGGAGTTTGGGCCGTGTCTCAGTCCCAATGTGGCCGGTCGCCCTCTCAGGCCGGCTACGGATCA
	334	GTAGTTAGCCGGGGCTTTCTGGTAAAGTACCGTCAACTTATTATCATTTCCTATAATAAGGGTTCTTCCTTTACAACAGAGTTTTACAATCTATAAGACCGTCATCACTCACGCGGCATTGCTCGTTCAGGGTTTCCCCCATTGACGAATATTCCTAACTGCTGCCTCCCGTAGGAGTTTGGGCCGTGTCTCAGTCCCAATGTGGCCGATCAACCTCTCAGTTCGGCTACGCATCGTCACC
	335	GTAGTTAGCCGTGGCTTTCTTGAATGGTACCGTCAAGTAAGAAGCATTTCCTCTTCTTACAATTCTTTCCAAACAACAGAGTTTTACAATCCAGAGGACCTTCATCACTCACGCGGCATTGCTCGTTCAGGGTTTCCCCCATTGACGAATATTCCTAACTGCTGTCTCCCGTAGGAGCTTGGGCCGTGTCTCAGTCCCAATGTGGCCGATTAACCTCTCAGTTCGGCTATGC
	336	GTAGTTAGCCGGAGCTTTCTGGTATGGTACCGTCACTCCATATTCATTTCCTAATATGGCCGTTCTTCCCATACAACAGAGTTTTACAATCATAAAGACCGTCATCACTCACGCGGCATTGCTCGTTCAGGGTTTCCCCCATTGACGAATATTCCTAACTGCTGCCTCCCGTAGGAGTTTGGGCCGTGTCTCAGTCCCAATGTGGCCGATCAACCTCTCAGTTCGGCTACGC
	337	GTAGTTAGCCGTGGCTTTCTTGAATGGTACCGTCACATCGGAAGCATTTCCTCATCCGATCATTCGTTCCAAACAACAGAAGTTTACAATCCATAGGACCTTCATCCTTCACGCGGCATTGCTCGTTCAGGGTTTCCCCCATTGACGAATATTCCTAACTGCTGTCTCCCGTAGGAGTCTGGGCCGTGTCTCAGTCCCAGTGTGGCCGATTAACCTCTCAGTTCGGCTATG
	338	GTAGTTAGCCGAAGCTTTCTGGCATGGTACCGTCACTCCAAACTCATTTCCTAGTCTGGTCGTTCTTCCCATACAACAGAGTTTTACAATCCAAAGGACCTTCATCACTCACGCGGCATTGCTCGTTCAGGGTTTCCCCCATTGACGAATATTCCTAACTGCTGTCTCCCGTAGGAGTTTGGGCCGTGTCTCAGTCCCAGTGTGGCCGATCACCCTCTCAGGTCGGCTACGCA
	339	GTAGTTAGCCGTGGCTTTCTTGAATGGTACCGTCAAGTAAGAATCATTTCCTATTCTTACAGTTCTTTCCAAACAACAGAACTTTACAACCCATAGGGCCGTCATCGTTCACGCGGCATTGCTCGTTCAGGGTTTCCCCCATTGACGAATATTCCTAACTGCTGTCTCCCGTAGGAGTCTGGGCCGTGTCTCAGTCCCAGTGTGGCCGATCAACCTCTCAGTTCGGCTACGCATCGTCG
	340	GTAGTTAGCCGGAGCTTTCTTGAAAGGTACCGTCACTCCTATATCATTTCCTATATAGGTCGTTCTTCCCTAACAACAGAAGTTTACAATCCATAGGACCTTCATCCTTCACGCGGCATTGCTCGTTCAGGGTTTCCCCCATTGACGAATATTCCTAACTGCTGTCTCCCGTAGGAGTTTGGGCCGTGTCTCAGTCCCAATGTGGCCGATCACCCTCTCAGGTCGGCTACCGATCGTCG
	341	GTAGTTAGCCGGAGCTTTCTTGAAAGGTACAGTCACTCTCATATCATTTCCTATATGAGTCGTTCTTCCCTAACAACAGAGTTTTACAATCCAAAGAACTGTCATCACTCACGCGGCATTGCTCGTTCAGAGTTTCCTCCATTGACGAATATCCCTAACTGCTGTCTCCCGTAGGAGTCTGGGCCGTGTCTCAGTCCCAGTGTGGCCGATCACCCTCTC
	342	GTAGTTAGCCGGGGCTTATTCAAAAGGTACCGTCAAATAAGCATCATTTCCTATACCTACTATTCTTCCCAAATAAAAGTGATTTACAATCCAAAGGACCTTCATCTCACACGCGGCATTGCTCGGTCAGGCTTTCGCCCATTGCCGAATATTCCTAACTGCTGTCTCCCGTAGGAGTCTGGGCCGTGTCTCAGTCCCAGTGTGGCCGATCAACTTCTCAGTCCGGCTACGCA
	343	GTAGTTAGCCGGGGCTTATTCAAAAGGTACCGTCAAGTAAGTATCATTTCCTATACTTACAGTTCTTCCCAAATAAAAGTGATTTACAATCCAGAGGACCTTCATCTCACACGCGGCATTGCTCGGTCAGGCTTTCGCCCATTGCCGAATATTCCTAACTGCTGTCTCCCGTAGGAGTCTGGGCCGTGTCTCAGTCCCAGTGTGGCCGTTCAACCTCTCAGTCCGGCTACGCATCG
	344	GTAGTTAGCCGGAGCTTTCTGGTATGGTACCGTCACTCCATATTCATTTCCTAATATGGCCGTTCTTCCCATACAACAGAGTTTTACAACCCATAGGGCCTTCATCACTCACGCGGCATTGCTCGTTCAGGGTTTCCCCCATTGACGAATATTCCTAACTGCTGTCTCCCGTAGGAGTCTGGGCCGTGTCTCAGTCCCAGTGTGGCCGTTCAACCTCTCAGTTCGGCTACG
	345	GTAGTTAGCCGTGGCTTTCTTGAATGGTACCGTCAACATCATAGCATTTCCTCTACAATGCATTCTTTCCAAACAACAGAACTTTACAACCCGGAGGGCCTTCATCGTTCACGCGGCATTGCTCGTTCAGGGTTTCCCCCATTGACGAATATTCCTAACTGCTGTCTCCCGTAGGAGTCTGGGCCGTGTCTCAGTCCCAGTGTGGCCGATCAACCTCTCAGTTCGGC
	346	GTAGTTAGCCGGAGCTTTCTTGAAAGGTACCGTCACTCACAAGTCATTTCCTACTTGTGTCGTTCTTCCCTAACAACAGAAGTTTACAATCCAAAGGACCGTCATCCTTCACGCGGCATTGCTCGTTCAGGGTTTCCCCCATTGACGAATATTCCTAACTGCTGTCTCCCGTAGGAGTCTGGGCCGTGTCTCAGTCCCAGTGTGGCCGATCACCCTCTCAGGTCGGCTATGCATCGTCG
	347	ATAGTTAGCCGGGGCTTTCTGGTAAAGTACCGTCAGCTTGAGATCATTTCCTATCTCAAGGTTTCTTTCTTTACAACAGAGTTTTACAATCTATAAGACCTTAATCACTCACGCGGCATTGCTCGTTCAGGGTTTCCCCCATTGACGAATATTCCTAACTGCTGTCTCCCGTAGGAGTCTGGGCCGTGTCTCAGTCCCAGTGTGTCCGATCAGCCTCTCAGCTCGGA
	348	GTAGTTAGCCGTGGCTTTCTTGAATGGTACCGTCAGTCGAGTATCATTTCCTATACTCGATATTCTTTCCAAACAACAGAACTTTACAACCCGGAGGGTCGTCATCGTTCACGCGGCATTGCTCGTTCAGGGTTTCCCCCATTGACGAATATTCCTAACTGCTGTCTCCCGTAGGAGTCTGGGCCGTGTCTCAGTCCCAATGTGGCCGTTCACCCTCTCAGGCCGGCTACTGATCG
	349	GTAGTTAGCCGTGGCTTTCTTGAATGGTACCGTCACTTAACTGTCATTTCCTACAATTAACGTTCTTCCCAAACAACAGAACTTTACAATCCAGAGGACCTTCTTCGTTCACGCGGCATTGCTCGTTCAGGGTTTCCCCCATTGACGAATATTCCTAACTGCTGTCTCCCGTAGGAGTCTGGGCCGTGTCTCAGTCCCAGTGTGGCCGATCAACCTCTCAGTTCAGCTATGC
	350	GTAGTTAGCCGGAGCTTTCTGGCATGGTACAGTCACTCCAGACTCATTTCCTAATCTGGTCGTTCTTCCCATACAACAGAGTTTTACAATCCAAAGACCTTCATCACTCACGCGGCATTGCTCGTTCAGGGTTTCCCCCATTGACGAATATTCCTAACTGCTGTCTCCCGTAGGAGTTTGGGCCGTGTCTCAGTCCCAATGTGACCGTTCAACCTCTCAGTCCGGCTA
	351	GTAGTTAGCCGTGGCTTTCTTGAATAGTAACATCAAGTATAAACCATTTCCTGCTTATACAATTTTTCCTAAACAACAGAGTTTTACAATCCAGAGGACCTTCATCACTCACGCGGCATTGCTCGTTCAGGGTTTCCCCCATTGACGAATATTCCTAACTGCTGTCTCCCGTAGGAGTCTGGGCCGTGTCTCAGTCCCAATGTGGCCGATCAACCTCTCAGTTCGGCTACGCA
	352	GTAGTTAGCCGATGCTTTCTTGAAAGGTACCGTCATTTAAATATCATTTCCTATACTTACCGTTCTTCCCTAACAACAGAAGTTTACAATCCATAGGACCGTCTTCCTTCACGCGGCATTGCTCGTTCAGGGTTTCCCCCATTGACGAATATTCCTAACTGCTGTCTCCCGTAGGAGTCTGGGCCGTGTCTCAGTCCCAGTGTGGCCGATCACCCTCTCAGGTCGGCTACGCATCGTCGCC
	353	GTAGTTAGCCGGAGCTTTCTTGAGGGGTACCGTCACTGTTATATCATTTCCTATATAACACATTCTTCCCCAACAACAGAACTTTACAATCCAAAGACTGTCATCATTCACGCGGCATTGCTCGTTCAGGGTTTCCCCCATTGACGAATATTCCTAACTGCTGTCTCCCGTAGGAGTTTGGGCCGTGTCTCAGTCCCAATGTGGCCGATCGACCTCTCAGTCCGGCTACGC
	354	GTAGTTAGCCGTGGCTTTCTTGAATGGTACCGTCAAATAAGAATCATTTCCTAATCTTATCATTCTTTCCAAACAACAGAGTTTTACAACCCAGAGGGCCGTCATCACTCACGCGGCATTGCTCGTTCAGGGTTTCCCCCATTGACGAATATTCCTAACTGCTGTCTCCCGTAGGAGTCTGGGCCGTGTCTCAGTCCCAGTGTGGCCGATTAACCTCTCAGCTCGGCTACGCA
	355	GTAGTTAGCCGGGGCTTTCTGGTAAGGTACCGTCAGCTTATCATCATTTCCTATGATAAGGTTTCTTTCCTTACAACAGAGTTTTACAATCATAAAGACCGTCATCACTCACGCGGCATTGCTCGTTCAGGGTTTCCCCCATTGACGAATATTCCTAACTGCTGCCTCCCGTAGGAGTTTGGGCCGTGTCTCAGTCCCAATGTGGCCGATCAACCTCTCAGTTCGGCTACGCATCGTC
	356	GTAGTTAGCCGTGGCTTTCTTGAAAAGTACCATCAATTAGAAACCATTTCCTGATTCTAACATTTTTCCTTAACAACAGAGTTTTACAATCCAAAGGACCTTCATCACTCACGCGGCATTGCTCGTTCAGGGTTTCCCCCATTGACGAATATTCCTAACTGCTGTCTCCCGTAGGAGTCTGGGCCGTGTCTCAGTCCCAGTGTGGCCGTTTAACCTCTCAGTACGGCTATGTATCGTCG
	357	GTAGTTAGCCGGTCCTTATTCATAAGTTACCATCATATTTCTCGCTTATAAAAGCAGTTTACAACCCAGAGGGCCTTCATCACTCACGCGGCATTGCTCGTTCAGGGTTTCCCCCATTGACGAATATTCCTAACTGCTGTCTCCCGTAGGAGTCTGGGCCGTGTCTCAGTCCCAGTGTGGCCGATCAACCTCTCAGTTCGGCTACGCATCGTTACCTTGGTGAGCCATTACC
	358	GTAGTTAGCCGTGGCTTTCTTGAATGGTACCGTCAAGTTAAAGACATTTCCTTCTCTAACAATTCTTTCCAAACAACAGAATTTTACAATCCATAGGACCGTCATCCTTCACGCGGCATTGCTCGTTCAGGGTTTCCCCCATTGACGAATATTCCTAACTGCTGTCTCCCGTAGGAGTCTGGGCCGTGTCTCAGTCCCAGTGTGGCCGATCACCCTCTCAGGTCGGCTACGCATCG
	359	GTAGTTAGCCGGAGCTTTCTTGAAAGGTACCGTCACAACTGTATCATTTCCTATACAGTCCGTTCTTCCCTAACAACAGAAGTTTACAATCCATAGGACCTTCATCCTTCACGCGGCATTGCTCGTTCAGGGTTTCCCCCATTGACGAATATTCCTAACTGCTGTCTCCCGTAGGAGTTTGGGCCGTGTCTCAGTCCCAATGTGGCCGATCAACCTCTCAGTTCGGCTACGCA
	360	GTAGTTAGCCGGGGCTTTCTCCTGTTTAGTTCTTTCTTCCCTAACAACAGAAGTTTACAATCCATAGGACCGTCATCCTTCACGCGGCATTGCTCGTTCAGGGTTTCCCCCATTGACGAATATTCCTAACTGCTGTCTCCCGTAGGAGTCTGGGCCGTGTCTCAGTCCCAGTGTGGCCGATCACCCTCTCAGGTCGGCTACGCATCGTCGCCTTGGTAGGCCATTACCCCACCAACTAGC
	361	GTAGTTAGCCGGGGCTTTCTGGTATGGTACCATCACACTAAGTTCATTTCCTAACCTAGTCGTTTTTTCCATACAACAGAGTTTTACAATCCAAAGACCTTCATCACTCACGCGGCATTGCTCGTTCAGGGTTTCCCCCATTGACGAATATTCCTAACTGCTGTCTCCCGTAGGAGTCTGGGCCGTGTCTCAGTCCCAGTGTGGCCGATCAACCTCTCAGTTCGGCTACGCATCG
	362	GTAGTTAGCCGTGGCTTTCTTGAATGGTACCGTCAACATCATAGCATTTCCTCTACAATGCATTCTTTCCAAACAACAGAACTTTACAACCCGGAGGGCCTTCATCGTTCACGCGGCATTGCTCGTTCAGGGTTTCCCCCATTGACGAATATTCCTAACTGCTGTCTCCCGTAGGAGTCTGGGCCGTGTCTCAGTCCCAATGTGGCCGTTCATCCTCTCAGACCGGCTACTGA
	363	GTAGTTAGCCGTGGCTTTCTTGAATAGTACCATCAAGTACAGAACATTTCCTTTCCGTACAATTTTTCCTAAACAACAGAGTTTTACAATCCAGAGGACCGTCATCACTCACGCGGCATTGCTCGTTCAGGGTTGCCCCCATTGACGAATATTCCTAACTGCTGTCTCCCGTAGGAGTCTGGGCCGTGTCTCAGTCCCAATGTGGCCGATTAACCTCTCAGTTCGGCTACGCA
	364	GTAGTTAGCCGGAGCTTATTCAAAAGGTACCGTCACGTAAGTATCATTTCCTATACTTACCGTTCTTCCCAAATAAAAGTGATTTACAATCCAGAGGACCTTCATCTCACACGCGGCATTGCTCGGTCAGGCTTTCGCCCATTGCCGAATATTCCTAACTGCTGTCTCCCGTAGGAGTCTGGGCCGTGTCTCAGTCCCAGTGTGGCCGTTCAACCTCTCAGTCCGGCTACGC
	365	GTAGTTAGCCGGAGCTTTCTGGTATAGTACCATCACATCAGATTCATTTCCTAATCTGATCGTTTTTCCTATACAACAGAATTTTACAACCCATAGGGCCGTCATCATTCACGCGGCATTGCTCGTTCAGGGTTTCCCCCATTGACGAATATTCCTAACTGCTGCCTCCCGTAGGAGTCTGGACCGTATCTCAGTTCCAGTGTGGCCGATCATCCTCTC
	366	GTAGTTAGCCGGGGCTTTCTGGTAAAGTACCGTCAACTTATTATCATTACCTATAATAAGGGTTCTTCCTTTACAACAGAGTTTTACAATCTATAAGACCGTCATCACTCACGCGGCATTGCTCGTTCAGGGTTGCCCCCATTGACGAATATTCCTAACTGCTGCCTCCCGTAGGAGTTTGGACCGTATCTCAGTTCCAATGTGCCCGATCAGCCTCTCAGCTCGGATATGCATCG
	367	GTAGTTAGCCGTGGCTTTCTTGAATGGTACCGTCAAGTAAAACCCATTTCCTGATCTTACATTTCGTTCCAAACAACAGTGTTTTACAACCCATAGGGCCTTCATCACACACGCGGCATTGCTCGTTCAGGGTTTCCCCCATTGACGAATATTCCTAACTGCTGTCTCCCGTAGGAGTCTGGGCCGTGTCTCAGTCCCAGTGTGGCCGATTAACCTCTCAGTCCGGCTATGTATCGTCGCC
	368	GTAGTTAGCCGGGGCTTTCTGGTAAAGTACCGTCAGCTCACTATCATTACCTATAGTGAGGGTTCTTCCTTTACAACAGAGTTTTACAATCAATAAGACCGTCATCACTCACGCGGCATTGCTCGTTCAGAGTTTCCTCCATTGACGAATATTCCTAACTGCTGCCTCCCGTAGGAGTTTGGGCCGTGTCTCAGTCCCAATGTGTCCGATCAACCTCTCAGTTCGGATACG
	369	GTAGTTAGCCGGAGCTTTCTTGAAAGGTACCGTCACTTCTAAACCATTTCCTGTTTAGTTCTTTCTTCCCTAACAACAGAAGTTTACAATCCATAGGACCGTCATCCTTCACGCGGCATTGCTCGTTCAGGGTTTCCCCCATTGACGAATATTCCTAACTGCTGTCTCCCGTAGGAGTCTGGGCCGTGTCTCAGTCCCAGTGTGGCCGATCACCCTCTCAGGTCGGCTACGCATCGTCGAC
	370	GGAATTAGCCGGTCCTTATTCATAAGGTACATGCAAAACACCACACGTGGCATCCCTTATCCCCTTATAAAAGCAGTTTACAATCCATAGGACCGTCATCCTTCACGCGGCATTGCTCGTTCAGGGTTTCCCCCATTGACGAATATTCCTAACTGCTGTCTCCCGTAGGAGTCTGGGCCGTGTCTCAGTCCCAGTGTGGCCGATCACCCTCTCAGGTCGGCTACGCATCG
	371	GTAGTTAGCCGGGGCTTTCTGGTAAAGTACTGTCAACTTATTATCATTACCTATAATAAGGGTTCTTCCTTTACAACAGAGTTTTACAATCTATAAGACCGTCATCACTCACGCGGCATTGCTCGTTCAGGGTTTCCCCCATTGACGAATATCCCTAACTGCTGCCTCCCGTAGGAGTTTGGGCCGTGTCTCAGTCCCAATGTGGCCGATTAGCCTCTCAGGCCGGCTACCGATCGTCGCC
	372	GTAGTTAGCCGGGGCTTTCTGGTATGGTACCATCACATCAAGTTCATTTCCTAACCTGATCATTTTTTCCATACAACAGAGTTTTACAATCCAAAGGACCGTCATCACTCACGCGGCATTGCTCGTTCAGGGTTTCCCCCATTGACGAATATTCCTAACTGCTGTCTCCCGTAGGAGTCTGGGCCGTGTCTCAGTCCCAGTGTGGCCGTTCAACCTCTCAGTCCGGCTACCAA
	373	GTAGTTAGCCGGGGCTTTCTGGTAAGGTACCGTCAGCTCATCATCATTTCCTATGACAAGGGTTCTTTCCTTACAACAGAGTTTTACAATCATAAAGACCGTCATCACTCACGCGGCATTGCTCGTTCAGGGTTTCCCCCATTGACGAATATTCCTAACTGCTGCCTCCCGTAGGAGTTTGGGCCGTGTCTCAGTCCCAATGTGGCCGATCAACCTCTCAGTTCGGCTACCG
	374	TTAGTTAGCCGGAGCTTTCTTGAAAGGTACCGTCAGAACTGTATCATTTCCTATACAGTTTGTTCTTCCCTAACAACAGAAGTTTACAATCCATAGGACCTTCATCCTTCACGCGGCATTGCTCGTTCAGGGTTTCCCCCATTGACGAATATTCCTAACTGCTGTCTCCCGTAGGAGTCTGGGCCGTGTCTCAGTCCCAGTGTGGCCGATCACCCTCTCAGGTCGGCTACGC
	375	GTAGTTAGCCGTGACTTGTTCTTTGGGTAGGTCATTGTGTTCTTCCCCAATCAAAGAAGTTTACAATCCAGAGGACCGTCATCACTCACGCGGCATTGCTCGTTCAGGGTTGCCCCCATTGACGAATATTCCTAACTGCTGTCTCCCGTAGGAGTCTGGGCCGTGTCTCAGTCCCAATGTGGCCGATCAACCTCTCAGTTCGGCTACGCATCGTCGCCTTGGTAGGCCA
	376	GTAGTTAGCCGGGGCTTCTTAGTCAGGTACCGTCATCTCCCCAATGGGGCCTTTCTTCCATACAACAGAGTTTTACAATCCAAAGGACCGTCATCACTCACGCGGCATTGCTCGTTCAGGGTTTCCCCCATTGACGAATATTCCTAACTGCTGTCTCCCGTAGGAGTCTGGGCCGTGTCTCAGTCCCAGTGTGGCCGATCAACCTCTCAGTTCGGCTACGCATCGTTACCTTGGTAGGCCA
	377	GTAGTTAGCCGGAGCTTTCTGGTATGGTACCGTCACTTCAGAATCATTTCCTATTCTGACCGTTCTTCCCATACAACAGAGTTTTACAACCCATAGGGCCTTCATCACTCACGCGGCATTGCTCGTTCAGGGTTTCCCCCATTGACGAATATTCCTAACTGCTGTCTCCCGTAGGAGTCTGGGCCGTGTCTCAGTCCCAGTGTGGCCGTTCAACCTCTCAGTTCGGCTACGCA
	378	GTAGTTAGCCGGAGCTTTCTTGAAAGGTACCGTCACTCCTGTATCATTTCCTATACAGGTCGTTCTTCCCTAACAACAGAAGTTTACAATCCATAGGACCGTCATCCTTCACGCGGCATTGCTCGTTCAGGGTTTCCCCCATTGACGAATATTCCTAACTGCTGTCTCCCGTAGGAGTCTGGGCCGTGTCTCAGTCCCAGTGTGGCCGATCACCCTCTCAGGCCGGCTACTG
	379	GTAGTTAGCCGGAGCTTTCTGGTATGGTACCGTCACTCTATATTCATTTCCTAATATAGACGTTCTTCCCATACAACAGAGTTTTACAACCCATAGGGCCTTCATCACTCACGCGGCATTGCTCGTTCAGGGTTTCCCCCATTGACGAATATTCCTAACTGCTGTCTCCCGTAGGAGTCTGGGCCGTGTCTCAGTCCCAGTGTGGCCGTTCAACCTCTCAGTTCGGC
	380	GTAGTTAGCCGGAGCTTTCTTGAATGGTACCGTCAAACAGAAATCATTTCCTATTTCCGCAGTTCTTCCCAAACAACAGAATTTTACAACCCATAGGGCCTTCATCATTCACGCGGCATTGCTCGTTCAGGGTTTCGCCCATTGCCCAATATTCCCCACTGCTGCCTCCCGTAGGAGTCTGGGCCGTATCTCAGTCCCAATGTGGCCGTTCAACCTCTCAGTCCGGCTACTGA
	381	GTAGTTAGCCGGAGCTTTCTTGAATGGTACCGTCAAACAGAAATCATTTCCTATTTCTGCAGTTCTTCCCAAACAACAGAATTTTACAACCCATAGGGCCTTCATCATTCACGCGGCATTGCTCGTTCAGGGTTTCCCCCATTGACGAATATTCCTAACTGCTGTCTCCCGTAGGAGTCTGGGCCGTGTCTCAGTACCAGTGTGGGGGACCTTCCTCTCAGAACCCCTAAGGATCGTCGGC
	382	GTAGTTAGCCGGAGCTTTCTGGTATGGTACCGTCACTCTATATTCATTTCCTAATATAGCCGTTCTTCCCATACAACAGAGTTTTACAACCCAGAGGGCCTTCATCACTCACGCGGCATTGCTCGTTCAGGGTTTCCCCCATTGACGAATATTCCTAACTGCTGTCTCCCGTAGGAGTCTGGGCCGTGTCTCAGTTCCAGTGTGGGGGATTAGCCTCTCAGCTCCCCTAGAC
	383	GTAGTTAGCCGGAGCTTTCTGGCATGGTACCGTCATTCCAGACTCATTTCCTAATCTGGTCGTTCTTCCCATACAACAGAGTTTTACAATCCAAAGGACCTTCATCACTCACGCGGCATTGCTCGTTCAGGGTTTCCCCCATTGACGAATATTCCTAACTGCTGTCTCCCGTAGGAGTTTGGGCCGTGTCTCAGTCCCAATGTGGCCGTTCAACCTCTCAGCCCGGCTACGC
	384	GTAGTTAGCCGGGGCTTTCTGGTATGGTACCATCACACTAAGTTCATTTCCTAACCTAGTCGTTTTTTCCATACAACAGAGTTTTACAATCCAAAGACCTTCATCACTCACGCGGCATTGCTCGTTCAGGGTTTCCCCCATTGACGAATATTCCTAACTGCTGTCTCCCGTAGGAGTCTGGGCCGTGTCTCAGTCCCAGTGTGGCCGTTCAACCTCTCAGTCCGGCTATGCA
	385	GTAGTTAGTCGAGGCTTTCTTGAATGGTACCATCAAGTAAAACCCATTTCCTGATTTTACAATTTTTTCCAAACAACAGAACTTTACAATCCAGAGGACCGTCATCGTTCACGCGGCATTGCTCGTTCAGGGTTTCCCCCATTGACGAATATTCCTAACTGCTGTCTCCCGTAGGAGTCTGGGCCGTGTATCAGTCCCAGTGTGGCCGATCAACCTCTCAGACCGGCTACTGA
	386	GTAGTTAGCCGGAGCTTTCTTGAAAGGTACAGTCACTCCTATATCATTTCCTATATAGGTCGTTCTTCCCTAACAACAGAGTTTTACAATCCAAAGAACTGTCATCACTCACGCGGCATTGCTCGTTCAGAGTTTCCTCCATTGACGAATATCCCTAACTGCTGTCTCCCGTAGGAGTCTGGGCCGTGTCTCAGTCCCAGTGTGGCCGTTCAACCTCTCAGTCCGGC
	387	GTAGTTAGCCGGGGCTTTCTGGTAAAGTACCGTCACTCCACTATCATTTCCTATAGTGGACGTTCTTCCTTTACAACAGAGTTTTACAATCTATAAGACCTTCATCACTCACGCGGCATTGCTCGTTCAGGGTTTCCCCCATTGACGAATATTCCTAACTGCTGTCTCCCGTAGGAGTCTGGGCCGTGTCTCAGTCCCAATGTGTCCGATCAGCCTCTCAGCTCGGATATG
	388	GTAGTTAGCCGGAGCTTTCTTGAAAGGTACTGTCACTCCTATATCATTTCCTATATAGGTCGTTCTTCCCTAACAACAGAGTTTTACAATCCAAAGAACTGTCATCACTCACGCGGCATTGCTCGTTCAGAGTTTCCTCCATTGACGAATATCCCTAACTGCTGTCTCCCGTAGGAGTCTGGGCCGTGTCTCAGTCCCAGTGTGGCCGATCACCCTCTCAGGTCGGC
	389	GTAGTTAGCCGGGGCTTATTCAAAAAGTACCGTCAAGTATGCATCATTTCCTATACATACAGTTCTTCCTTAATAAAAGTGCTTTACAATCCAGAGGACCTTCATCGCACACGCGGCATTGCTCGGTCAGGGTTTCCCCCATTGCCGAATATTCCTAACTGCTGTCTCCCGTAGGAGTCTGGGCCGTGTCTCAGTCCCAGTGTGGCCGTTTAACCTCTCAGTCCGGCTACGCA
	390	GTAGTTAGCCGGGGCTTTCTGGTAAAGTACCGTCAGCTCACTATCATTTCCTATAGTGAGGGTTCTTCCTTTACAACAGAGTTTTACAATCTATAAGACTGTCATCACTCACGCGGCATTGCTCGTTCAGAGTTTCCTCCATTGACGAATATTCCTAACTGCTGCCTCCCGTAGGAGTTTGGGCCGTGTCTCAGTCCCAATGTGGCCGATTAGCCTCTCAGCCCGG
	391	GTAGTTAGCCGGAGCTTTCTTGAAAGGTACCGTCACTCTAGTATCATTTCCTATACTAGTCGTTCTTCCCTAACAACAGAAGTTTACAATCCATAGGACCGTCATCCTTCACGCGGCATTGCTCGTTCAGGGTTTCCCCCATTGACGAATATTCCTAACTGCTGTCTCCCGTAGGAGTCTGGGCCGTGTCTCAGTCCCAGTGTGGCCGTCCGCCCTCTCAGGCCGGCTACGCATCG
	392	GTAGTTAGCCGTGGCTTTCTTGAATGGTACCGTCAAGCAAGAAGCATTTCCTCTTCTTACAATTCTTTCCAAACAACAGAGTTTTACAATCCAGAGGACCTTCATCACTCACGCGGCATTGCTCGTTCAGGGTTTCCCCCATTGACGAATATTCCTAACTGCTGTCTCCCGTAGGAGTTTGGGCCGTGTCTCAGTCCCAATGTGGCCGATTAACCTCTCAGTTCGGCTATGCA
	393	GTAGTTAGCCGATGCTTTCTTGAAAGGTACCGTCACTCCATACTCATTTCCTAATATGGTCGTTCTTCCCTAACAACAGAAGTTTACAATCCAGAGGACCGTCTTCCTTCACGCGGCATTGCTCGTTCAGGGTTTCCCCCATTGACGAATATTCCTAACTGCTGTCTCCCGTAGGAGTCTGGGCCGTGTCTCAGTCCCAGTGTGGCCGTTCACCCTCTCAGGTCGGCTACGCATCGTCGCC
	394	GTAGTTAGCCGGAGCTTTCTTGAATGGTACCGTCAAACAGAAATCATTTCCTATTTCTGTAGTTCTTCCCAAACAACAGAATTTTACAACCCATAGGGCCTTCATCATTCACGCGGCATTGCTCGTTCAGGGTTTCCCCCATTGACGAATATTCCTAACTGCTGTCTCCCGTAGGAGTCTGGGCCGTGTATCAGTCCCAGTGTGGCCGATCAACCTCTCAGTTCAGCTATGC
	395	GTAGTTAGCCGGGGCTTTCTGGTAAAGTACCGTCAGCTTACTATCATTACCTATAGTAAGGTTTCTTCCTTTACAACAGAACTTTACAATCCAGAGGATTGTCATCATTCACGCGGCATTGCTCGTTCAGGGTTTCCCCCATTGACGAATATTCCTAACTGCTGTCTCCCGTAGGAGTCTGGGCCGTGTCTCAGTCCCAATGTGTCCGATCAGCCTCTCAGCTCGGA
	396	GTAGTTAGCCGTGGCTTTCTTGAATGGTACCGTCACTTATATGTCATTTCCTACATACAACGTTCTTCCCAAACAACAGAACTTTACAATCCAGAGGACCTTCTTCGTTCACGCGGCATTGCTCGTTCAGGGTTCCCCCCATTGACGAATATTCCTAACTGCTGTCTCCCGTAGGAGTCTGGGCCGTGTCTCAGTCCCAGTGTGGCCGATCAACCTCTCAGTTCAGC
	397	GTAGTTAGCCGGGGCTTTCTGGTAAAGTACCGTCAACTCACTATCATTACCTATAGTGAGGTTTCTTCCTTTACAACAGAGTTTTACGATCTAAAAGACCTCCATCACTCACGCGGCATTGCTCGTTCAGAGTTTCCTCCATTGACGAATATTCCTAACTGCTGTCTCCCGTAGGAGTCTGGGCCGTGTCTCAGTCCCAATGTGTCCGTTCAGCCTCTCAGCTCGGATATG
	398	GTAGTTAGTCGGGGCTTATTCAAAAGGTACCGTCAAATAAGTATCATTTCCTATACCTACTGTTCTTCCCAAATAAAAGTGATTTACAATCCAGAGGATCTTCATCTCACACGCGGCATTGCTCGGTCAGGCTTTCGCCCATTGCCGAATATTCCTAACTGCTGTCTCCCGTAGGAGTCTGGGCCGTGTCTCAGTCCCAGTGTGGCCGTTCAACCTCTCGGTCCGGCTATGC
	399	GTAGTTAGCCGGGGCTTATTCAAAAAGTACCGTCAAGTATGTATCATTTCCTATACATACAGTTCTTCCTTAATAAAAGTGCTTTACAATCCAGAGGACCTTCATCGCACACGCGGCATTGCTCGGTCAGGGTTTCCCCCATTGCCGAATATTCCTAACTGCTGTCTCCCGTAGGAGTCTGGGCCGTGTCTCAGTCCCAGTGTGGCCGTTTAACCTCTCAGTCCGGCTACGCATCGTCG
	400	GTAGTTAGCCGGAGCTTTCTTGAAAGGTACCGTCACTCCTAAGTCATTTCCTACTTAGGTCATTCTTTCCTAACAACAGAAGTTTACAATCCATAGGACCGTCATCCTTCACGCGGCATTGCTCGTTCAGGGTTTCCCCCATTGACGAATATTCCTAACTGCTGTCTCCCGTAGGAGTCTGGGCCGTGTCTCAGTCCCAGTGTGGCCGATCAACCTCTCAGTTCGGCTATGCA
	401	GTAGTTAGCCGTGGCTTTCTTGAATGGTACCGTCAAATAGGAAGCATTTCCTCATCCTATCATTCTTTCCAAACAACAGAGTTTTACAACCCAGAGGGCCTTCATCACTCACGCGGCATTGCTCGTTCAGAGTTTCCTCCATTGTGCAATATTCCCCACTGCTGCCTCCCGTAGGAGTCTGGGCCGTGTCTCAGTCCCAATGTGGCCGTCCAACCTCTCAG
	402	ATAGTCAGCCGGAGCTTTCTTGAATGGTACCGTCAAACAGAAATCATTTCCTATTTCTGCAGTTCTTCCCAAACAACAGAATTTTACAACCCATAGGGCCTTCATCATTCACGCGGCATTGCTCGTTCAGGGTTTCCCCCATTGACGAATATTCCTAACTGCTGTCTCCCGTAGGAGTCTGGGCCGTGTATCAGTCCCAGTGTGGCCGATCAACCTCTCAGTTCAG
	403	GTAGTTAGCCGGGGCTTTCTGGTAAAGTACCGTCAACCCAAGATCATTACCTATCCTAGGTGTTCTTCCTTTACAACAGAGTTTTACGACCCATAGGGCCTTCATCACTCACGCGGCATTGCTCGTTCAGGGTTTCCCCCATTGACGAATATTCCTAACTGCTGTCTCCCGTAGGAGTCTGGACCGTGTCTCAGTTCCAATGTGTCCGATCAGCCTCTCAGCTCGGATATGCA
	404	GTAGTTAGCCGGAGCTTTCTTGAAAGGTACCGTCAGAACTGTATCATTTCCTATACAGTTTGCTCTTCCCTAACAACAGAAGTTTACAATCCATAGGACCTTCATCCTTCACGCGGCATTGCTCGTTCAGGGTTTCCCCCATTGACGAATATTCCTAACTGCTGTCTCCCGTAGGAGTCTGGGCCGTGTCTCAGTCCCAGTGTGGCCGATCACCCTCTCAGGTCGGCTACGC
	405	GTAGTTAGCCGGGGCTTATTCAAAAGGTACCGTCACGTAAGTATCATTTCCTATACTTACCGTTCTTCCCAAATAAAAGTGATTTACAATCCAGAGGACCTTCATCTCACACGCGGCATTGCTCGGTCAGGCTTTCGCCCATTGCCGAATATTCCTAACTGCTGTCTCCCGTAGGAGTCTGGGCCGTGTCTCAGTCCCAGTGTGGCCGTTGTGCCTCTCAGCTCGGCTACTGA
	406	GTAGTTAGCCGGAGCTTTCTTGAAAGGTACCGTCACTCCTATATCATTTCCTATATAGGTCGTTCTTCCCAAACAACAGAGTTTTACAATCCAAAGGACCGTCATCACTCACGCGGCATTGCTCGTTCAGAGTTTCCTCCATTGACGAATATTCCTAACTGCTGTCTCCCGTAGGAGTTTGGGCCGTGTCTCAGTCCCAATGTGGCCGATCACCCTCTCAGGTCGGCTACGC
	407	GTAGTTAGCCGGGGCTTTCTGGTATGGTACCATCACACTAAGTTCATTTCCTAACCTAATCGTTTTTTCCATACAACAGAGTTTTACAATCCAAAGACCTTCATCACTCACGCGGCATTGCTCGTTCAGGGTTTCCCCCATTGACGAATATTCCTAACTGCTGTCTCCCGTAGGAGTCTGGGCCGTGTCTCAGTCCCAGTGTGGCCGTTCAACCTCTCAGTTCGGCTACGCATCG
	408	GTAGTTAGCCGGGGCTTTCTGGTAAAGTACCGTCAGCTTATTATCATTACCTATAATAAGGTTTCTTCCTTTACAACAGAGTTTTACAATCATAAAGACCGTCATCACTCACGCGGCATTGCTCGTTCAGAGTTTCCTCCATTGACGAATATTCCTAACTGCTGCCTCCCGTAGGAGTTTGGACCGTATCTCAGTTCCAATGTGGCCGATCAGCCTCTCAGCTCGGCTA
	409	GTAGTTAGCCGGAGCTTTCTTGAAAGGTACCGTCACTCCTGTATCATTTCCTATACAGGTCGTTCTTCCCTAACAACAGAAGTTTACAATCCATAGGACCGTCATCCTTCACGCGGCATTGCTCGTTCAGGGTTTCCCCCATTGACGAATATTCCTAACTGCTGTCTCCCGTAGGAGCCTGGGCCGTGTCTCAGTCCCAGTGTGGCCGATCACCCTCTCAGGTCGGCTACGCATCG
	410	GTAGTTAGCCGGAGCTTTCTTGAAAGGTACCGTCACTCCTGTATCATTTCCTATACAGGTCGTTCTTCCCTAACAACAGAAGTTTACAATCCATAGGACCTTCATCCTTCACGCGGCATTGCTCGTTCAGGGTTTCCCCCATTGACGAATATTCCTAACTGCTGTCTCCCGTAGGAGTCTGGGCCGTGTCTCAGTCCCAGTGTGGCCGATCACCCTCGCAGGTCGGCTACGC
	411	GTAGTTAGCCGTGGCTTTCTTGAATAGTAACATCAAGTATAAACCATTTCCTGCTTATACAATTTTTCCTAAACAACAGAGTTTTACAATCCAGAGGACCTTCATCACTCACGCGGCATTGCTCGTTCAGGGTTTCCCCCATTGACGAATATTCCTAACTGCTGTCTCCCGTAGGAGTCTGGGCCGTGTCTCAGTCCCAATGTGGCCGATCAACCTCTCAGTTCGGCTACG
	412	GTAGTTAGCCGGGGCTTTCTGGTGAAGTACCATCAAGCCTCTATCATTTCCTATAGAGGATATTTTTCCTTCACAACAGAGTTTTACAACTCATAGAGCCTTCATCACTCACGCGGCATTGCTCGTTCAGGGTTTCCCCCATTGACGAATATTCCTAACTGCTGTCTCCCGTAGGAGTCTGGGCCGTGTCTCAGTCCCAGTGTGTCCGATCAGCCTCTCAG
	413	GTAGTTAGCCGATGCTTTCTTGAAAAGTACCGTCACGTAAGTATCATTTCCTATATGTGCAATTTTTCCTAAACAACAGAGTTTTACAATCCAGAGGACCGTCATCACTCACGCGGCATTGCTCGTTCAGGGTTGCCCCCATTGACGAATATTCCTAACTGCTGTCTCCCGTAGGAGTCTGGGCCGTGTCTCAGTCCCAATGTGGCCGATCAACCTCTCAGTTCGGC
	414	GTAGTTAGCCGTGGCTTTCTTGAAAAGTACCATCAATTAGAAGTCATTTCCTACTTCTAACATTTTTCCTTAACAACAGAGTTTTACAATCCAAAGGACCTTCATCACTCACGCGGCATTGCTCGTTCAGGGTTTCCCCCATTGACGAATATTCCTAACTGCTGTCTCCCGTAGGAGTCTGGGCCGTGTCTCAGTCCCAGTGTGGCCGTTTAACCTCTCAGTACGGCTATGTATCGTCGCC
	415	GTAGTTAGCCGGGGCTTTCTGGTAAAGTACCGTCAGCTTATCATCATTACCTATGATAAGGGTTCGTCCTTTACAACAGAATTTTACAATCCAGAGGATTGTCATCATTCACGCGGCATTGCTCGTTCAGGGTTTCCCCCATTGACGAATATTCCTAACTGCTGTCTCCCGTAGGAGTCTGGGCCGTGTCTCAGTCCCAATGTGTCCGATCAGCCTCTCAGCTCGGATA
	416	GTAGTTAGCCGGGGCTTCCTCCTTCGCTACCATCCTATCTTTTCACGAAGGACAGAGGTTTACAACCCAGAGGGCCTTCATCACTCACGCGGCATTGCTCGTTCAGGGTTTCCCCCATTGACGAATATTCCTAACTGCTGTCTCCCGTAGGAGTCTGGGCCGTGTCTCAGTCCCAGTGTGGCCGTTCAACCTCTCAGTTCGGCTACGCATCGTTACCTTGGTGAGCCATTACC
	417	GTAGTTAGCCGGGGCTTTCTGGTATGGTACCATCACTCTAAGTTCATTTCCTAACCTAGTCGTTTTTTCCATACAACAGAGTTTTACAATCCAAAGGACCGTCATCACTCACGCGGCATTGCTCGTTCAGGGTTTCCCCCATTGACGAATATTCCTAACTGCTGTCTCCCGTAGGAGTCTGGACCGTGTCTCAGTTCCAGTGTGGCCGATCACTCTCTCAAGTCGGCTACCAATCG
	418	GTAGTTAGCCGGGGCTTATTCAAATGGTACCGTCAAATAAATAACATTTCCTCTATTTACTGTTCTTCCCAAATAAAAGTGATTTACAATCCAAAGGACCTTCATCTCACACGCGGCATTGCTCGGTCAGGCTTTCGCCCATTGCCGAATATTCCTAACTGCTGTCTCCCGTAGGAGTCTGGGCCGTGTCTCAGTCCCAGTGTGGCCGATCAACTTCTCAGTCCGGCTACGCATCG
	419	GTAGTTAGCCGTGGCTTTCTTGAATGGTACCGTCAAGCACTGATCATTTCCTATCAGTACAGTTCTTCCCAAACAACAGAATTTTACAATCCAGAGGACCGTCATCATTCACGCGGCATTGCTCGTTCAGGGTTTCCCCCATTGACGAATATTCCTAACTGCTGTCTCCCGTAGGAGTCTGGGCCGTGTTTCAGTCCCAGTGTGGCCGATCAACCTCTCAGTTCAGC
	420	GTAGTTAGCCGGGGCTTTCTGGTAAAGTACCGTCAGCTTGAGATCATTTCCTATCTCAAGGTTTCTTTCTTTACAACAGAGTTTTACAATCTATAAGACCTTAATCACTCACGCGGCATTGCTCGTTCAGGGTTTCCCCCATTGACGAATATTCCTAACTGCTGTCTCCCGTAGGAGTCTGGGCCGTGTCTCAGTCCCAGTGTGGCCGTCCGCCCTCTCAGGTCGGCTACGCATCG
	421	GGAATTAGCCGGTCCTTATTCATGCGGTACCTACAAATAAATATCATTTCCTATATTTACTGTTCTTCCCAAATAAAAGTGATTTACAATCCAGAGGACCTTCATCTCACACGCGGCATTGCTCGGTCAGGCTTTCGCCCATTGCCGAATATTCCTAACTGCTGTCTCCCGTAGGAGTCTGGGCCGTGTCTCAGTCCCAGTGTGGCCGTTCAACCTCTCAGTCCGGCTA
	422	GTAGTTAGCCGGAGCTTTCTTGAAAGGTACCGTCACTCCTGTATCATTTCCTATACAGGTCGTTCTTCCCTAACAACAGAAGTTTACAATCCATAGGACCGTCATCCTTCACGCGGCATTGCTCGTTCAGGGTTTCCCCCATTGACGAATATTCCTAACTGCTGTCTCCCGTAGGAGTCTGGGCCGTGTCTCAGTCCCAGTGTGGCCGATCACCCTCTCAGGTCGGCTATGC
	423	GTAGTTAGCCGGGGCTTATTCAAAAGGTACCGTCAAGTGAGCATCATTTCCTATACTCACAGTTCTTCCCAAATAAAAGTGATTTACAATCCAGAGGACCTTCATCTCACACGCGGCATTGCTCGGTCAGGGTTTCCCCCATTGCCGAATATTCCTAACTGCTGTCTCCCGTAGGAGTCTGGGCCGTGTCTCAGTCCCAGTGTGGCCGTTCAACCTCTCAGTCCGGCTACG
	424	GTAGTTAGCCGTGGCTTTCTTGAATAGTACCATCAAGTATAAATCATTTCCTATTTATACAATTTTTCCTAAACAACAGAGTTTTACAATCCAGAGGACCGTCATCACTCACGCGGCATTGCTCGTTCAGGGTTGCCCCCATTGACGAATATTCTTAGCTGCTGCCTCCCGTAGGAGTCTGGGCCGTATCTCAGTCCCAATGTGCCCGTTCACCCTCTCAGGCCGGGTAACTA
	425	GTAGTTAGCCGTGGCTTTCTTGAATAGTACCATCAAGCATATGTCATTTCCTACATATGCAGTTTTTCCTAAACAACAGAGTTTTACAATCCAGAGGACCGTCATCACTCACGCGGCATTGCTCGTTCAGGGTTGCCCCCATTGACGAATATTCCTAACTGCTGTCTCCCGTAGGAGTCTGGGCCGTGTCTCAGTCCCAATGTGGCCGATCAACCTCTCAG
	426	GTAGTTAGCCGGGGCTTTCTGGCAAAGTACCGTCACACTACTATCATTACCTATAGTAGCTATTCTTCCTTTGCAACAGAGTTTTACAATCAAGTAGACCTTCATCACTCACGCGGCATTGCTCGTTCAGGGTTTCCCCCATTGACGAATATTCCTAACTGCTGCCTCCCGTAGGAGTTTGGACCGTGTCTCAGTTCCAATGTGCCCGATCAGCCTCTCAGCTCGGA
	427	GTAGTTAGCCGGGGCTTTCTGGTATGGTACCATCACACTAAGTTCATTTCCTAACCTAGTCGTTTTTTCCATACAACAGAGTTTTACAATCCAAAGACCTTCATCACTCACGCGGCATTGCTCGTTCAGGGTTTCCCCCATTGACGAATATTCCTAACTGCTGTCTCCCGTAGGAGTCTGGGCCGTGTCTCAGTCCCAATGTGGCCGTTCACCCTCTCAGGCCGGCTACTGATCGTCG
	428	GTAGTTAGCCGGGGCTTTCTGGTATGGTACCATCACACTAAGTTCATTTCCTAACCTAGCTATTTTTTCCATACAACAGAGTTTTACAATCCAAAGACCTTCATCACTCACGCGGCATTGCTCGGTCAGGGTTTCCCCCATTGCCGAAAACTCCCTACTGCTGCCTCCCGTAGGAGTCTGGACCGTGTCTCAGTTCCAGTGTGGCCGTTCACCCTCTCAGGTCGGCTACGCATCCTCG
	429	GTAGTTAGCCGGAGCTTTCTTGAAGAGTACCGTCACTCTAATGTCATTTCCTACACTAGACGTTCTTCCTCAACAACAGAATTTTACAATCCAGAGGACCGTCATCATTCACGCGGCATTGCTCGTTCAGGGTTTCCCCCATTGACGAATATTCCTAACTGCTGTCTCCCGTAGGAGTTTGGGCCGTGTCTCAGTCCCAATGTGGCCGATCAACCTCTCAGTTCGGCTACGCA
	430	GTAGTTAGCCGTGACTTGTTCTTTGGGTAGGTCATTTGTTTCTTCCCCAATCAAAGAAGTTTACAATCATAAAGACCGTCATCACTCACGCGGCATTGCTCGTTCAGGGTTTCCCCCATTGACGAATATTCCTAACTGCTGCCTCCCGTAGGAGTTTGGGCCGTGTCTCAGTCCCAATGTGGCCGATCAACCTCTCAGTTCGGCTACGCATCGTCACCTTGGTAGGCCATTACCCCACCAACTAG
	431	GTAGTTAGCCGGAGCTTTCTGGCATGGTACAGTCAAACTAAAGTCATTTCCTACTCTAGCAATTCTTCCCATACAACAGAATTTTACAACCCTAAGGGCCTTCATCATTCACGCGGCATTGCTCGATCAGGGTTTCCCCCATTGTCGAATATTCCTAACTGCTGTCTCCCGTAGGAGTTTGGGCCGTGTCTCAGTCCCAATGTGGCCGATCAACCTCTCAGTTCGGCTATG
	432	GTAGTTAGCCGGAGCTTTCTTGAAAGGTACCGTCACTCCTGTATCATTTCCTATACAGGTCGTTCTTCCCTAACAACAGAAGTTTACAATCCAGAGGACCGTCATCCTTCACGCGGCATTGCTCGTTCAGGGTTTCCCCCATTGACGAATATTCCTAACTGCTGTCTCCCGTAGGAGTCTGGGCCGTGTCTCAGTCCCAGTGTGGCCGATCACCCTCTCAGGTCGGCTACGC
	433	GTAGTTAGCCGGGGCTTTCTGGTAAGGTACCGTCAGCTTAAGATCATTTCCTATCTTAAGGGTTCATTCCTTACAACAGAGTTTTACAATCATAAAGACCGTCATCACTCACGCGGCATTGCTCGTTCAGGGTTTCCCCCATTGACGAATATTCCTAACTGCTGCCCCCCGTAGGAGTTTGGGCCGTGTCTCAGTCCCAATGTGGCCGATCAACCTCTCAGTTCGGCTACGCATCGTC
	434	GTAGTTAGCCGGAGCTTTCTTGAAAGGTACAGTCACTCCTATATCATTTCCTATATAGGTCGTTCTTCCCTAACAACAGAGTTTTACAATCCAAAGAACTGTCATCACTCACGCGGCATTGCTCGTTCAGAGTTTCCTCCATTGACGAATATCCCTAACTGCTGTCTCCCGTAGGAGTCTGGGCCGTGTCTCAGTCCCAGTGTGGCCGATCACCCTCTCAGGTCGGC
	435	GTAGTTAGCCGTGGCTTTCTTGAATAGTACCATCAAACACATATCATTTCCTATATGTGCAATTTTTCCTAAACAACAGAGTTTTACAATCCAGAGGACCGTCATCACTCACGCGGCATTGCTCGTTCAGGGTTGCCCCCATTGACGAATATTCCTAACTGCTGTCTCCCGTAGGAGTCTGGGCCGTGTCTCAGTCCCAATGTGGCCGATCAACCTCTCAG
	436	GTAGTTAGCCGGAGCTTTCTTGAAAAGTACTGTCACTCCAGTATCATTTCCTATACTGGTCGTTCTTCCTTAACAACAGAGTTTTACAACCCAGAGGGCCGTCATCACTCACGCGGCATTGCTCGTTCAGGGTTTCCCCCATTGACGAATATTCCTAACTGCTGTCTCCCGTAGGAGTCTGGGCCGTGTCTCAGTCCCAGTGTGGCCGATCAACCTCTCAGTTCGGCTACGCA
	437	GTAGTTAGCCGTGGCTTTCTTGAAATGTACCATCAACTAAAAATCATTTCCTATTCTTAGCATTTTTCCATAACAACAGAGTTTTACAATCCAAAGGACCTTCATCACTCACGCGGCATTGCTCGTTCAGGGTTTCCCCCATTGACGAATATTCCTAACTGCTGTCTCCCGTAGGAGTCTGGGCCGTGTCTCAGTCCCAGTGTGGCCGTTAAACCTCTCAGTACGGCTACGCATCG
	438	GTAGTTAGCCGGAGCTTTCTGGTATAGTACCGTCACACTAAGTTCATTTCCTAACCTAGCCGTTCGTCCTATACAACAGAACTTTACAACCCATAGGGCCTTCATCGTTCACGCGGCATTGCTCGTTCAGGGTTTCCCCCATTGACGAATATTCCTAACTGCTGTCTCCCGTAGGAGTTTGGGCCGTGTCTCAGTCCCAATGTGGCCGATCAACCTCTCAGTTCGGCTACGCATCGTCGCC
	439	GTAGTTAGCCGTGGCTTTCTTGAATGGTACCGTCAAGTAAGAAGCATTTCCTCATCTTACAATTCTTTCCAAACAACAGAGTTTTACAATCCAAAGGACCTTCATCACTCACGCGGCATTGCTCGTTCAGGGTTTCCCCCATTGACGAATATTCCTAACTGCTGTCTCCCGTAGGAGTCTGGGCCGTGTCTCAGTCCCAGTGTGGCCGATCACCCTCTCAGGTCGGCTACGC
	440	GTAGTTAGCCGGGGCTTTCTGGTGAAGTACCATCAAGCCTCTATCATTTCCTATAGAGGATATTTTTCCTTCACAACAGAGTTTTACAACTCATAGAGCCTTCATCACTCACGCGGCATTGCTCGTTCAGGGTTTCCCCCATTGACGAATATTCCTAACTGCTGTCTCCCGTAGGAGTCTGGGCCGTGTCTCAGTCCCAGTGTGTCCGATCAGCCTCTCAGC
	441	GTAGTTAGCCGGGGCTTTCTGGTAAGGTACAGTCAGCTTAGAATCATTTCCTATTCTAAGGGTTCGTTCCTTACAACAGAGTTTTACAATCATAAAGACCGTCATCACTCACGCGGCATTGCTCGTTCAGGGTTTCCCCCATTGACGAATATTCCTAACTGCTGCCTCCCGTAGGAGTTTGGGCCGTGTCTCAGTTCCAATGTGGGGGACCTTCCTCTCAGAACCCCTACTGATCGTTGGCC
	442	GTAGTTAGCCGGGGCTTTCTGGTGAAGTACCGTCACTCTTCTATCATTTCCTATAGAAGTCATTCTTCCTTCACAACAGAGTTTTACAATCCATAGGACCTTCTTCACTCACGCGGCATTGCTCGTTCAGGGTTTCCCCCATTGACGAATATTCCTAACTGCTGTCTCCCGTAGGAGTCTGGACCGTGTCTCAGTTCCAGTGTGTCCGATCAGCCTCTCAGCTCGG
	443	GTAGTTAGCCGGAGCTTTCTTGAAAGGTACCGTCACTGCTGTATCATTTCCTATACAACTCGTTCTTCCCTAACAACAGAAGTTTACAATCCATAGGACCGTCATCCTTCACGCGGCATTGCTCGTTCAGGGTTTCCCCCATTGACGAATATTCCTAACTGCTGTCTCCCGTAGGAGTGTGGGCCGTGTCTCAGTTCCAATGTGGGGGACCTTCCTCTCAGAACCCCTACTGATCGTTGACTAGG
	444	GTAGTTAGCCGGAGCTTTCTTGAAAGGTACCGTCACTACTGTATCATTTCCTATACAGTTCGTTCTTCCCTAACAACAGAAGTTTACAATCCATAGGACCGTCATCCTTCACGCGGCATTGCTCGTTCAGGGTTTCCCCCATTGACGAATATTCCTAACTGCTGTCTCCCGTAGGAGTCTGGGCCGTGTCTCAGTCCCAGTGTGGCCGATCACCCTCTCAGGTCGGCTATG
	445	GTAGTTAGCCGGGGCTTTCTGGTAAAGTACCGTCACTCTATTATCATTACCTATAATAGACGTTCTTCCTTTACAACAGAGTTTTACAATCTATAAGACCTTCATCACTCACGCGGCATTGCTCGTTCAGGGTTTCCCCCATTGACGAATATTCCTAACTGCTGTCTCCCGTAGGAGTCTGGGCCGTGTCTCAGTCCCAATGTGTCCGATCAGCCTCTCAGCTCGGATA
	446	GTAGTTAGCCGGAGCTTTCTGGTATGGTACCGTCACTCCATATTCATTTCCTAATATAGACGTTCTTCCCATACAACAGAGTTTTACAACCCATAGGGCCTTCATCACTCACGCGGCATTGCTCGTTCAGGGTTTCCCCCATTGACGAATATTCCTAACTGCTGTCTCCCGTAGGAGTCTGGGCCGTGTCTCAGTTCCAATGTGGGGGACCTTCCTCTCAGAACCCCTACTGATCGATGG
	447	GTAGTTAGCCGGAGCTTTCTGGTATGGTACCGTCACTCAATATTCATTTCCTAATATTGCCGTTCTTCCCATACAACAGAGTTTTACAACCCAGAGGGCCTTCATCACTCACGCGGCATTGCTCGTTCAGGGTTTCCCCCATTGACGAATATTCCTAACTGCTGTCTCCCGTAGGAGTCTGGGCCGTGTCTCAGTCCCAGTGTGGCCGTTCAACCTCTCAGTTCGGCTACGCA
	448	GTAGTTAGCCGGAGCTTTCTTGAAAGGTACAGTCACTCTCGTATCATTTCCTATACGAGTCGTTCTTCCCTAACAACAGAGTTTTACAATCCAAAGAACTGTCATCACTCACGCGGCATTGCTCGTTCAGAGTTTCCTCCATTGACGAATATCCCTAACTGCTGTCTCCCGTAGGAGTCTGGGCCGTGTCTCAGTCCCAGTGTGGCCGATCACCCTCTCAGGTCGGC
	449	GTAGTTAGCCGGAGCTTTCTTGAAAGGTACCGTCACTCCTGTATCATTTCCTATACAGGTCGTTCTTCCCTAACAACAGAAGTTTACAATCCATAGGACCGTCATCCTTCACGCGGCATTGCTCGTTCAGGGTTTCCCCCATTGACGAATATTCCTAACTGCTGTCTCCCGTAGGAGTCTGGGCCGTGTCTCAGTCCCAGTGTGGGGGACCTTCCTCTCAGAACCCCTACCGATCGATGCCCCGGTGGG
	450	GTAGTTAGCCGGAGCTTTCTGGCATGGTACCGTCACTCCAGACTCATTTCCTAATCTGGTCGTTCTTCCCATACAACAGAGTTTTACAATCCAAAGGACCTTCATTACTCACGCGGCATTGCTCGTTCAGGGTTTCCCCCATTGACGAATATTCCTAACTGCTGTCTCCCGTAGGAGTTTGGGCCGTGTCTCAGTCCCAATGTGGCCGTTCAACCTCTCAGTCCGGCTACGCA
	451	GTAGTTAGCCGGGGCTTTCTGGTAAAGTACCGTCAGCTTGCTATCATTACCTATAGCAAGGGTTCGTCCTTTACAACAGAATTTTACAATCCAGAGGATTGTCATCATTCACGCGGCATTGCTCGTTCAGGGTTTCCCCCATTGACGAATATTCCTAACTGCTGTCTCCCGTAGGAGTCTGGGCCGTGTCTCAGTCCCAATGTGTCCGATCAGCCTCTCAGCTCGGA
	452	GTAGTTAGCCGGGGCTTTCTGGTAAAGTACCGTCAACTCACTATCATTACCTATAGTGAGGTTTCTTCCTTTACAACAGAGTTTTACGATCTAAAAGACCTTCATCACTCACGCGGCATTGCTCGTTCAGGGTTTCCCCCATTGACGAATATTCCTAACTGCTGTCTCCCGTAGGAGTCTGGGCCGTGTCTCAGTCCCAGTGTGGCCGTTCAACCTCTCAGTCCGGCTATGCATCGTTACCTTGG
	453	GTAGTTAGCCGGGGCTTTCTGGTATGGTACCATCACATTAAGTTCATTTCCTAACCTAATCGTTTTTTCCATACAACAGAGTTTTACAATCCAAAGACCTTCATCACTCACGCGGCATTGCTCGTTCAGGGTTTCCCCCATTGACGAATATTCCTAACTGCTGTCTCCCGTAGGAGTCTGGGCCGTGTCTCAGTCCCAGTGTGGCCGATCAACCTCTCAGTTCGGCTACGCATCGTC
	454	GTAGTTAGCCGGGGCTTTCTGGTAAGGTACCGTCAGCTTATCATCATTTCCTATGATAAGGGTTCTTTCCTTACAACAGAGTTTTACAATCATAAAGACCGTCATCACTCACGCGGCATTGCTCGTTCAGGGTTTCCCCCATTGACGAATATTCCTAACTGCTGCCTCCCGTAGGAGTTTGGGCCGTGTCTCAGTCCCAATGTGGCCGATCAACCTCTCAGTTCGGCTACGCATCG
	455	GTAGTTAGCCGGGGCTTTCTGGCATGGTACCGTCAGCATAATATCATTTCCTATATTATGTGTTCTTCCCATACAACAGAGTTTTACAATCCAAAGGACCGTCATCACTCACGCGGCATTGCTCGTTCAGGGTTTCCCCCATTGACGAATATTCCTAACTGCTGTCTCCCGTAGGAGTTTGGGCCGTGTCTCAGTCCCAATGTGGCCGATCAACCTCTCAGTTCGGCTACGC
	456	GTAGTTAGCCGTGGCTTTCTTGAATAGTACCATCAAACACATGTCATTTCCTACATGTGCAATTTTTCCTAAACAACAGAGTTTTACAATCCAGAGGACCGTCATCACTCACGCGGCATTGCTCGTTCAGGGTTGCCCCCATTGACGAATATTCCTAACTGCTGTCTCCCGTAGGAGTCTGGGCCGTGTCTCAGTCCCAATGTGGCCGATCAACCTCTCAG
	457	GTAGTTAGCCGGAGCTTTCTTGAAGAGTACCGTCACTCCTGTATCATTTCCTATACAGGACGTTCTTCCTCAACAACAGAATTTTACAATCCAGAGGACCGTCATCATTCACGCGGCATTGCTCGTTCAGGGTTTCCCCCATTGACGAATATTCCTAACTGCTGTCTCCCGTAGGAGTTTGGGCCGTGTCTCAGTCCCAATGTGGCCGATCAACCTCTCAGTTCGGC
	458	GTAGTTAGCCGGGGCTTTCTGGTAAAGTACCGTCAGTCTACTATCATTACCTATAGTAGAGTTTCTTTCTTTACAACAGAGTTTTACAATCACTAGGACCGTCATCACTCACGCGGCATTGCTCGTTCAGGGTTTCCCCCATTGACGAATATTCCTAACTGCTGCCTCCCGTAGAAGTTTGGACCGTATCTCAGTTCCAATGTGGCCGATCAGCCTCTCAGCTCGGCTATGC
	459	GTAGTTAGCCGGGGCTTTCTGGTAAAGTACCGTCAACCCACCATCATTACCTATAGTGGGGTTTCTTCCTTTACAACAGAGTTTTACGATCTAAAAGACCTTCATCACTCACGCGGCATTGCTCGTTCAGAGTTTCCTCCATTGACGAATATTCCTAACTGCTGTCTCCCGTAGGAGTCTGGGCCGTGTCTCAGTCCCAATGTGTCCGTTCAGCCTCTCAGCTCGGATATGC
	460	GTAATTAGCCGATGCTTTCTTGAAAAGTACCGTCACATAAATATCATTTCCTATATTTATCGTTCTTCCTTAACAACAGAAGTTTACAATCCAGAGGACCGTCTTCCTTCACGCGGCATTGCTCGTTCAGGGTTTCCCCCATTGACGAATATTCCTAACTGCTGTCTCCCGTAGGAGTCTGGGCCGTGTCTCAGTCCCAGTGTGGCCGATCACCCTCTCAGGTCGGCTACGCA
	461	GTAGTTAGCCGGGGCTTTCTGGTAAGGTACCGTCAGTTTGAGATCATTTCCTATCTCAAGGGTTCGTTCCTTACAACAGAGTTTTACAATCATAAAGACCGTCATCACTCACGCGGCATTGCTCGTTCAGGGTTTCCCCCATTGACGAATATTCCTAACTGCTGCCTCCCGTAGGAGTTTGGGCCGTGTCTCAGTCCCAATGTGGCCGATCAACCTCTCAGTTCGGCTACGCATCGTC
	462	GTAGTTAGCCGTGGCTTTCTAATCAGGTACCGTCAAATATCTAGCATTTCCTCAAGATATCATTCTTCCCTGATAACAGAACTTTACAATCCGAAGACCGTCATCCTTCACGCGGCATTGCTCGTTCAGGGTTTCCCCCATTGACGAATATTCCTAACTGCTGTCTCCCGTAGGAGTCTGGGCCGTGTCTCAGTCCCAGTGTGGCCGATCACCCTCTCAGGTCGGC
	463	GGAGTTAGCCGGGGCTTTCTGGTAAAGTACCGTCAGCTTGAGATCATTTCCTATCTCAAGGTTTCTTTCTTTACAACAGAGTTTTACAATCTATAAGACCTTAATCACTCACGCGGCATTGCTCGTTCAGGGTTTCCCCCATTGACGAATATTCCTAACTGCTGTCTCCCGTAGGAGTCTGGGCCGTGTCTCAGTCCCAGTGTGTCCGATCAGCCTCTCAGCTCGGATATG
	464	GTAGTTAGCCGGGGCTTATTCAAAAGGTACCGTCAAATAAGTATCATTTCCTATACCTACTGTTCTTCCCAAATAAAAGTGATTTACAATCCAGAGGACCTTCATCTCACACGCGGCATTGCTCGGTCAGGCTTTCGCCCATTGCCGAATATTCCTAACTGCTGTCTCCCGTAGGAGTCTGGGCCGTGTCTCAGTCCCAGTGTGGCCGTTCAACCTCTCAGTCCGGCTATG
	465	GTAGTTAGCCGGGGCTTTCTGGTAAGGTACCGTCACACTATTATCATTACCTATAATAGTCATTCTTTCCTTACAACAGAGTTTTACAATCAAGTAGACCTTCATCACTCACGCGGCATTGCTCGTTCAGGGTTTCCCCCATTGACGAATATTCCTAACTGCTGCCTCCCGTAGGAGTTTGGACCGTATCTCAGTTCCAATGTGCCCGATCAGCCTCTCAGCTCGGA
	466	GTAGTTAGCCGGAGCTTTCTTGAAGAGTACCGTCACTCTAATGTCATTTCCTACACTAGACGTTCTTCCTCAACAACAGAACTTTACAATCCAGAGGACCTTCATCGTTCACGCGGCATTGCTCGTTCAGGGTTTCCCCCATTGACGAATATTCCCCACTGCTGCCTCCCGTAGGAGTCTGGGCCGTGTCTCAGTCCCAATGTGGCCGTTCAACCTCTCAGTCCGGCTACTG
	467	GTAGTTAGCCGGGGCTTATTCAAATGGTACCGTCAAATAAATAACATTTCCTCTATTTACTGTTCTTCCCAAATAAAAGTGATTTACAATCCAAAGGACCTTCATCTCACACGCGGCATTGCTCGGTCAGGCTTTCGCCCATTGCCGAATATTCCTAACTGCTGTCTCCCGTAGGAGTCTGGGCCGTGTCTCAGTCCCAGTGTGGCCGATCAACTTCTCAGTCCGGCTACGCA
	468	GTAGTTAGCCGTGGCTTTCTTGTATGGTACCGTCACATATATATCATTTCCTATTTATACTATTCTTTCCATACAACAGAAGTTTACAATCCATAGGACCTTCTTCCTCCACGCGGCATTGCTCGTTCAGGGTTCCCCCCATTGACGAATATTCCTAACTGCTGTCTCCCGTAGGAGTCTGGGCCGTATCTCAGTCCCAATGTGGCCGTAGAGCCTCTCAGCTCGGC
	469	GTAGTTAGCCGGGGCTTTCTGGTATGGTACCATCATACTAAGTTCATTTCCTAACCTAGCTATTTTTTCCATACAACAGAGTTTTACAATCCAAAGACCTTCATCACTCACGCGGCATTGCTCGTTCAGGGTTTCCCCCATTGACGAATATCCCTAACTGCTGTCTCCCGTAGGAGTCTGGGCCGTGTCTCAGTCCCAGTGTGGCCGATCAACCTCTCAGTTCGGCTACGCA
	470	GTAGTTAGCCGGAGCTTTCTGGTATGGTACCGTCACTCTAGATTCATTTCCTAATCTAGCCGTTCTTCCCATACAACAGAGTTTTACAACCCATAGGGCCTTCATCACTCACGCGGCATTGCTCGTTCAGGGTTTCCCCCATTGACGAATATTCCTAACTGCTGTCTCCCGTAGGAGTCTGGGCCGTGTCTCAGTCCCAGTGTGGCCGTTCACCCTCTCAGGCCGGCTACTGA
	471	GTAGTTAGCCGGGGCTTTCTGGTAAGGTACCGTCAGCTTAGAATCATTTCCTATTCTAAGGGTTCGTTCCTTACAACAGAGTTTTACAATCATAAAGACCGTCATCACTCACGCGGCATTGCTCGTTCAGGGTTTCCCCCATTGACGAATATTCCTAACTGCTGCCTCCCGTAGGAGTTTGGGCCGTGTCTCAGTCCCAATGTGGCCGATCAACCTCTCAGTTCGGCTACGCATCGTC
	472	GTAGTTAGCCGGGGCTTTCTGGTAAAGTACCGTCAGCTTGAGATCATTTCCTATCTCAAGGTTTCTTTCTTTACAACAGAGTTTTACAATCTATAAGACCTTAATCACTCACGCGGCATTGCTCGTTCAGGGTTTCCCCCATTGACGAATATTCCTAACTGCTGTCTCCCGTAGGAGTCTGGGCCGTGTCTCAGTCCCAGTGTGTCCGATCAGCCTCTCAGCTCGGATATGC
	473	GTAGTTAGCCGTGGCTTTCTTGAAGAGTACCATCAAATAAGAAGCATTTCCTCTTCTTATCATTTTTCCTCAACAACAGAGTTTTACAATCCAAAGGACCTTCATCACTCACGCGGCATTGCTCGTTCAGGGTTTCCCCCATTGACGAATATTCCTAACTGCTGTCTCCCGTAGGAGTCTGGGCCGTGTCTCAGTCCCAGTGTGGCCGATTGACCTCTCAGTTCGGCTATGC
	474	GTAGTTAGCCGGAGCTTATTCAAAAGGTACCGTCACGTAAGTATCATTTCCTATACTTACCGTTCTTCCCAAATAAAAGTGATTTACAATCCAGAGGACCTTCATCTCACACGCGGCATTGCTCGGTCAGGCTTTCGCCCATTGCCGAATATTCCTAACTGCTGTCTCCCGTAGGAGTCTGGGCCGTGTCTCAGTCCCAGTGTGGCCGTTCAACCTCTCAGTCCGGCTACGCATCG
	475	GTAGTTAGCCGTGGCTTTCTGGTAAGCTGTCGTCAAATAGCTTTCATTTCCTAAAGCTATCATTCATGGCTTACAACAGAGCTTTACAATCCAGAGGACCGTCATCATTCACGCGGCATTGCTCGTTCAGGGTTTCCCCCATTGACGAATATTCCTAACTGCTGTCTCCCGTAGGAGTTTGGGCCGTGTCTCAGTCCCAATGTGGCCGATCAACCTCTCAGTTCGGC
	476	GTAGTTAGCCGGAGCTTTCTTGAAGGGTACCGTCACTGTTATATCATTTCCTATATAACACATTCTTCCCCAACAACAGAACTTTACAATCCAAAGACTGTCATCATTCACGCGGCATTGCTCGTTCAGAGTTTCCTCCATTGACGAATATTCCTAACTGCTGTCTCCCGTAGGAGTTTGGGCCGTGTCTCAGTCCCAATGTGGCCGATCGACCTCTCAGTCCGG
	477	GTAGTTAGCCGTGGCTTTCTTGAATAGTACCATCAAACACATATCATTTCCTATATGTGCAATTTTTCCTAAACAACAGAGTTTTACAATCCAGAGGACCTTCATCACTCACGCGGCATTGCTCGTTCAGGGTTGCCCCCATTGACGAATATTCCTAACTGCTGTCTCCCGTAGGAGTCTGGGCCGTGTCTCAGTCCCAATGTGGCCGATCAACCTCTCAG
	478	GTAGTTAGCCGGGGCTTTCTGGTAAAGTACCGTCAGTCTACTATCATTACCTATAGTAGAGTTTCTTTCTTTACAACAGAGTTTTACAATCACTAGGACCGTCATCACTCACGCGGCATTGCTCGTTCAGGGTTTCCCCCATTGACGAATATTCCTAACTGCTGCCTCCCGTAGAAGTTTGGACCGTATCTCAGTTCCAATGTGGCCGATCAGCCTCTCAGCTCGGCTATG
	479	GTAGTTAGCCGTGGCTTTCTTGAATAGTACCATCAAACACATATCATTTCCTATATGTGCAATTTTTCCTAAACAACAGAGTTTTACAATCCAGAGGACCGTCATCACTCACGCGGCATTGCTCGTTCAGGGTTGCCCCCATTGACGAATATTCCTAACTGCTGTCTCCCGTAGGAGTCTGGGCCGTGTCTCAGTCCCAATGTGGCCGATCAACCTCTCAGTTCGG
	480	ATAGTTAGCCGGGGCTTCCTCCAATGGTACCGTCATTTGTTTCTTCCCATAGGACAGAGCTTTACGACCCAAGGGCCTTCATCGCTCACGCGGCATTGCTCGTTCAGGGTTTCCCCCATTGACGAATATTCCTAACTGCTGTCTCCCGTAGGAGTCTGGGCCGTGTCTCAGTCCCAATGTGTCCGATCAGCCTCTCAGCTCGGATATGCATCGTTGCCTTGG
	481	GTAGTTAGCCGGGGCTTTCTGGTAAAGTACCGTCAACTTATTATCATTACCTATAATAAGGGTTCTTCCTTTACAACAGAGTTTTACGATCAATATGACCTTCATCACTCACGCGGCATTGCTCGTTCAGAGTTTCCTCCATTGACGAATATTCCTAACTGCTGTCTCCCGTAGGAGTCTGGGCCGTGTCTCAGTCCCAATGTGTCCGATCAACCTCTCAGTTCGGATATG
	482	GTAGTTAGCCGGAGCTTATTCAAAAGGTACCGTCACGTAAGTATCATTTCCTATACTTACCGTTCTTCCCAAATAAAAGTGATTTACAATCCAGAGGACCTTCATCTCACACGCGGCATTGCTCGGTCAGGCTTTCGCCCATTGCCGAATATTCCTAACTGCTGTCTCCCGTAGGAGTTTGGGCCGTGTCTCAGTCCCAATGTGGCCGTTCACCCTCTCAGGCCGGCTACTGATCGTCG
	483	GTAGTTAGCCGGAGCTTTCTTGAAAGGTACCGTCACTCTAGTATCATTTCCTATACTAGTCGTTCTTCCCTAACAACAGAAGTTTACAATCCATAGGACCGTCATCCTTCACGCGGCATTGCTCGTTCAGGGTTTCCCCCATTGACGAATATTCCTAACTGCTGCCTCCCGTAGGAGTTTGGTCCGTGTCTCAGTACCAATGTGGGGGACCTTCCTCTCAGAACCCCTACTGATCGATGGC
	484	GTAGTTAGCCGGAGCTTTCTTGAATGGTACCGTCAAACAGAAATCATTTCCTATTTCTGCGGTTCTTCCCAAACAACAGAATTTTACAACCCATAGGGCCTTCATCATTCACGCGGCATTGCTCGTTCAGGGTTTCCCCCATTGCCCAATATTCCCCACTGCTGCCTCCCGTAGGAGTTTGGGCCGTGTCTCAGTCCCAATGTGGCCGATCACCCTCTCAGGCCGGCTACGCATCGTCG
	485	GTAGTTAGCCGTGGCTTTCTTGAATGGTACCGTCACATCAGAAGCATTTCCTCATCCGATCATTCGTTCCAAACAACAGAAGTTTACAATCCATAGGACCTTCATCCTTCACGCGGCATTGCTCGTTCAGGGTTTCCCCCATTGACGAATATTCCTAACTGCTGTCTCCCGTAGGAGTCTGGGCCGTGTCTCAGTCCCAGTGTGGCCGATTAACCTCTCAGTTCGGC
	486	GTAGTTAGCCGGGGCTTTCTGGTAAGGTACCGTCAGCTTATCATCATTTCCTATGATAAGGTTTCTTTCCTTACAACAGAGTTTTACAATCATAAAGACCGTCATCACTCACGCGGCATTGCTCGTTCAGGGTTTCCCCCATTGACGAATATTCCTAACTGCTGCCTCCCGTAGGAGTTTGGGCCGTGTCTCAGTCCCAATGTGGCCGTTCACCCTCTCAGGCCGGCTACTGATCG
	487	GTAGTTAGCCGGGGCTTATTCAAAAGGTACCGTCAAGTGAATATCATTTCCTATACTCACAGTTCTTCCCAAATAAAAGTGATTTACAATCCAGAGGACCTTCATCTCACACGCGGCATTGCTCGGTCAGGGTTTCCCCCATTGCCGAATATTCCTAACTGCTGTCTCCCGTAGGAGTCTGGGCCGTGTCTCAGTCCCAGTGTGGCCGTTCAACCTCTCAGTCCGGCTACGCATCG
	488	GTAGTTAGCCGGGGCTTATTCAAAAGGTACCGTCAAATAAATATCATTTCCTATACTTATCGTTCTTCCCAAATAAAAGTGATTTACAATCCAGAGGACCTTCATCTCACACGCGGCATTGCTCGGTCAGGCTTTCGCCCATTGCCGAATATTCCTAACTGCTGTCTCCCGTAGGAGTCTGGGCCGTGTCTCAGTCCCAGTGTGGCCGTTCAACCTCTCAGTCCGGCTATG
	489	GTAGTTAGCCGGAGCTTTCTGGTATGGTACCGTCACTCCATATTCATTTCCTAATATGGCCGTTCTTCCCATACAACAGAGTTTTACAACCCATAGGGCCTTCATCACTCACGCGGCATTGCTCGTTCAGGGTTTCCCCCATTGACGAATATTCCTAACTGCTGTCTCCCGTAGGAGTCTGGGCCGTGTCTCAGTCCCAGTGTGGCCGTTCAACCTCTCAGTTCGGCTACGCA
	490	GTAGTTAGCCGGAGCTTTCTGGTATGGTACCGTCACTCCAGAATCATTTCCTATTCTGACCGTTCTTCCCATACAACAGAGTTTTACAACCCAGAGGGCCTTCATCACTCACGCGGCATTGCTCGTTCAGGGTTTCCCCCATTGACGAATATTCCTAACTGCTGCCTCCCGTAGGAGTTTGGACCGTGTCTCAGTTCCAATGTGGCCGTTTACCCTCTCAGGTCGGCTACTGATCGTCG
	491	GTAGTTAGCCGGGGCTTTCTGGTAAAGTACCGTCAACTTATTATCATTTCCTATAATAAGGGTTCTTCCTTTACAACAGAGTTTTACAATCTATAAGACCGTCATCACTCACGCGGCATTGCTCGTTCAGGGTTTCCCCCATTGACGAATATTCCTAACTGCTGCCTCCCGTAGGAGTTTGGGCCGTGTCTCAGTCCCAATGTGGCCGATCAACCTCTCAGTTCGGCTACGCATCGTC
	492	GTAGTTAGCCGGAGCTTTCTTGAAAGGTACAGTCACTCCTGTATCATTTCCTATACAGGTCGTTCGTCCCTAACAACAGAGTTTTACAATCCATAGAACTGTCATCACTCACGCGGCATTGCTCGTTCAGGGTTTCCCCCATTGACGAATATCCCTAACTGCTGTCTCCCGTAGGAGTCTGGGCCGTGTCTCAGTCCCAGTGTGGCCGATCACCCTCTCAGGCCGGC
	493	GTAGTTAGCCGTGGCTTTCTTGAATGGTACCGTCAAACTAAATGCATTTCCTCATCTAGTCATTCATTCCAAACAACAGAATTTTACAACCCATAGGGCCTTCATCATTCACGCGGCATTGCTCGTTCAGGGTTTCCCCCATTGACGAATATTCCTAACTGCTGTCTCCCGTAGGAGTCTGGGCCGTGTCTCAGTCCCAATGTGGCCGATTAGCCTCTCAGCTCGG
	494	GTAGTTAGCCGGAGCTTTCTTGAAGGGTACCGTCACTGTTATATCATTTCCTATATAACACATTCTTCCCCAACAACAGAATTTTACAATCCAAAGACTGTCATCATTCACGCGGCATTGCTCGTTCAGAGTTTCCTCCATTGACGAATATTCCTAACTGCTGTCTCCCGTAGGAGTTTGGGCCGTGTCTCAGTCCCAATGTGGCCGATCGACCTCTCAGTCCGGCTACG
	495	GTATTTAGCCGTGGCTTTCTTGAATGGTACCGTCACTTATATGTCATTTCCTACATACAACGTTCTTCCCAAACAACAGAACTTTACAATCCAGAGGACCTTCTTCGTTCACGCGGCATTGCTCGTTCAGGGTTCCCCCCATTGACGAATATTCCTAACTGCTGTCTCCCGTAGGAGTCTGGGCCGTGTCTCAGTCCCAGTGTGGCCGATCAACCTCTCAGTTCAGCTATGC
	496	GTAGTTAGCCGGGGCTTTCTGGTAAAGTACCGTCACTCTATCATCATTTCCTATAATAGACGTTCTTCCTTTACAACAGAGTTTTACAATCTATAAGACCTTCATCACTCACGCGGCATTGCTCGTTCAGGGTTTCCCCCATTGACGAATATTCCTAACTGCTGTCTCCCGTAGGGGTCTGGGCCGTGTCTCAGTCCCAATGTGTCCGATCAGCCTCTCAGCTCGGATATG
	497	GTAGTTAGCCGGGGCTTATTCAAAAAGTACCGTCAAGCATGTATCATTTCCTATACATACAGTTCTTCCTTAATAAAAGTGCTTTACAATCCAGAGGACCTTCATCGCACACGCGGCATTGCTCGGTCAGGGTTTCCCCCATTGCCGAATATTCCTAACTGCTGTCTCCCGTAGGAGTCTGGGCCGTGTCTCAGTCCCAGTGTGGCCGTTTAACCTCTCAGTCCGGCTACGCATCGTCG
	498	GTAGTTAGCCGGAGCTTTCTTGAATGGTACCGTCAAACAGAAATCATTTCCTATTTCTGTAGTTCTTCCCAAACAACAGAATTTTACAACCCATAGGGCCTTCATCATTCACGCGGCATTGCTCGTTCAGGGTTTCCCCCATTGACGAATATTCCCCACCGCTGCCTCCCGTAGGAGTTTGGGCCGTGTCTCAGTCCCAATGTGGCCGTTCACCCTCTCAGGCCGGCTACTGATCGTCG
	499	GTAGTTAGCCGGGGCTTTCTGGTAAAGTACCGTCAACCCAAGATCATTACCTATCTTAGGTGTTCTTCCTTTACAACAGAGTTTTACGACCCATAGGGCCTTCATCACTCACGCGGCATTGCTCGTTCAGGGTTTCCCCCATTGACGAATATTCCTAACTGCTGTCTCCCGTAGGAGTCTGGACCGTGTCTCAGTTCCAATGTGTCCGATCAGCCTCTCAGCTCGGATA
	500	GTAGTTAGCCGTGGCTTTCTTGAATGGTACCGTCAGGTATAAGTCATTTCCTACTTATACTATTCTTTCCATACAACAGAAGTTTACAATCCATAGGACCTTCATCCTCCACGCGGCATTGCTCGTTCAGGGTTTCCCCCATTGACGAATATTCCTAACTGCTGTCTCCCGTAGGAGTCTGGGCCGTGTCTCAGTCCCAGTGTGGCCGTTTAACCTCTCAGTTCGGCTATGCATCG
	501	GTAGTTAGCCGGAGCTTTCTTGAAGGGTACCGTCACTACTGTATCATTTCCTATACAGTCCGTTCTTCCCCAACAACAGAATTTTACAATCCAAAGGACCGTCTTCATTCACGCGGCATTGCTCGTTCAGGGTTTCCCCCATTGACGAATATTCCTAACTGCTGTCTCCCGTAGGAGTTTGGGCCGTGTCTCAGTCCCAATGTGGCCGATCGACCTCTCAGTCCGGCTACGCATCGTTGCCTTGG
	502	GTAGTTAGCCGTGGCTTTCTTGAATAGTACCATCAAGCACAGAACATTTCCTTTCTGTACAATTTTTCCTAAACAACAGAGTTTTACAATCCAGAGGACCTTCATCACTCACGCGGCATTGCTCGTTCAGGGTTGCCCCCATTGACGAATATTCCTAACTGCTGTCTCCCGTAGGAGTCTGGGCCGTGTCTCAGTCCCAATGTGGCCGATTAACCTCTCAGTTCGGC
	503	GTAGTTAGCCGGGGCTTTCTGGTAAAGTACCGTCAGCTTACTATCATTACCTATAGTAAGGTTTCTTCCTTTACAACAGAACTTTACAATCCAGAGGATTGTCATCATTCACGCGGCATTGCTCGTTCAGGGTTTCCCCCATTGACGAATATTCCTAACTGCTGTCTCCCGTAGGAGTCTGGGCCGTGTCTCAGTCCCAATGTGTCCGATCAGCCTCTCAGCTCGG
	504	GTAGTTAGCCGGGGCTTTCTGGTAAAGTACCGTCAACTCACTATCATTACCTATAGTGAGGTTTCTTCCTTTACAACAGAGTTTTACGATCTAAAAGACCTTCATCACTCACGCGGCATTGCTCGTTCAGAGTTTCCTCCATTGACGAATATTCCTAACTGCTGTCTCCCGTAGGAGTCTGGGCCGTGTCTCAGTCCCAATGTGTCCGTTCAGCCTCTCAGCTCGGA
	505	GTAGTTAGCCGTGGCTTTCTTGAATGGTACCGTCAACTTTGTAGCATTTCCTCTACAAAGCACTCTTTCCAAACAACAGAACTTTACAACCCGGAGGGCCTTCATCGTTCACGCGGCATTGCTCGTTCAGGGTTTCCCCCATTGACGAATATTCCTAACTGCTGTCTCCCGTAGGAGTCTGGGCCGTGTCTCAGTCCCAGTGTGGCCGATCAACCTCTCAGTTCGGCTATGCATCG
	506	GTAGTTAGCCGTGGCTTTCTTGAATAGTACCATCAAACACATGTCATTTCCTACACGTGCTATTTTTCCTAAACAACAGAACTTTACAACCCATAGGGCCGTCATCGTTCACGCGGCATTGCTCGTTCAGGGTTGCCCCCATTGACGAATATTCCTAACTGCTGTCTCCCGTAGGAGTCTGGGCCGTGTCTCAGTCCCAATGTGGCCGATCAACCTCTCAGTTCGGCTACGC
	507	GTAGTTAGTCGGGGCTTATTCAAAAGGTACCGTCAAATAAGTATCATTTCCTATACCTACTGTTCTTCCCAAATAAAAGTGATTTACAATCCAGAGGATCTTCATCTCACACGCGGCATTGCTCGGTCAGGCTTTCGCCCATTGCCGAATATTCCTAACTGCTGTCTCCCGTAGGAGTCTGGGCCGTGTCTCAGTCCCAGTGTGGCCGTTCAACCTCTCGGTCCGGCTATGCA
	508	GTAGTTAGCCGGAGCTTTCTTGAAAGGTACCGTCACTCCTGTATCATTTCCTATACGGGCCGTTCTTCCCTAACAACAGAAGTTTACAATCCATAGGACCGTCATCCTTCACGCGGCATTGCTCGTTCAGGGTTTCCCCCATTGACGAATATTCCTAACTGCTGTCTCCCGTAGGAGTCTGGGCCGTGTCTCAGTCCCAATGTGGCCGGTCGCCCTCTCAGGCCGGCTACGGATCATCACC
	509	GTAGTTAGCCGGAGCTTTCTTGAAAGGTACAGTCACTCCTGTATCATTTCCTATACAGGTCGTTCGTCCCTAACAACAGAGTTTTACAATCCATAGAACTGTCATCACTCACGCGGCATTGCTCGTTCAGGGTTTCCCCCATTGACGAATATCCCTAACTGCTGTCTCCCGTAGGAGTCTGGGCCGTGTCTCAGTCCCAGTGTGGCCGATCACCCTCTCAGGTCGGCTACG
	510	GTAGTTAGCCGTGGCTTTCTTGAATAGTACCATCAAGTATAAGTCATTTCCTACTCATACAATTTTTCCTAAACAACAGAACTTTACAATCCAGAGGACCGTCATCGTTCACGCGGCATTGCTCGTTCAGGGTTGCCCCCATTGACGAATATTCCTAACTGCTGTCTCCCGTAGGAGTATGGGCCGTATCTCAGTCCCATCGCGGCTGGACATCATCTCAG
	511	GTAGTTAGCCGGGGCTTTCTGGTAAAGTACCGTCAGCTTAAGATCATTTCCTATCTTAAGGTTTCTTTCTTTACAACAGAGTTTTACAATCTATAAGACCTTAATCACTCACGCGGCATTGCTCGTTCAGGGTTTCCCCCATTGACGAATATTCCTAACTGCTGCCTCCCGTAGGAGTCTGGGCCGTATCTCAGTCCCAATGTGGCCGTTTAACCTCTCAGTCCGGCTACTGATCGTCGCC
	512	GTAGTTAGCTGGAGCTTATTCAAAAGGTACCATCACTCTAGTATCATTTCCTATACTAGTCGTTTGTCCCTAATAAAAGAGTTTTACAATCCAGAGGACCGTCATCACTCACGCGGCATTGCTCGTTCAGGGTTTCCCCCATTGACGAATATTCCTAACTGCTGTCTCCCATAGGAGTTTGGGCCGTGTCTCAGTCCCAATGTGGCCGATCAACCTCACAGTTCGGCTACG
	513	GTAGTTAGCCGGGGCTTTCTGGTAAAGTACCGTCAGCTTACCATCATTACCTATGGTAAGGTTTCTTCCTTCACAACAGAGTTTTACAATCTATAAGACCGTCATCACTCACGCGGCATTGCTCGTTCAGGGTTTCCCCCATTGACGAATATTCCTAACTGCTGTCTCCCGTAGGAGTCTGGGCCGTGTCTCAGTCCCAATGTGCCCGATCAGCCTCTCAGCTCGGATA
	514	GTAGTTAGCCGGGGCTTTCTGGTAAGGTACCGTCACACTATTATCATTACCTATAATAGCTATTCTTCCCTCACAACAGAGTTTTACAATCAAGTAGACCTTCATCACTCACGCGGCATTGCTCGTTCAGGGTTTCCCCCATTGACGAATATTCCTAACTGCTGCCTCCCGTAGGAGTTTGGACCGTATCTCAGTTCCAATGTGTCCGATCAGCCTCTCAGCTCGGA
	515	GTAGTTAGCCGGGGCTTTCTGGTATGGTACCATCACTCCACGTTCATTTCCTAACGTGGTCGTTTTTTCCATACAACAGAGTTTTACAATCTGTAAGACCTTCATCACTCACGCGGCATTGCTCGTTCAGAGTTTCCTCCATTGACGAATATTCCTAACTGCTGTCTCCCGTAGGAGTCTGGGCCGTGTCTCAGTCCCAGTGTGGCCGTTCAACCTCTCAGTTCGGCTACGC
	516	GTAGTTAGCCGTGGCTTTCTTGAAATGTACCATCAACTAAAAATCATTTCCTATTCTTAGCATTTTTCCATAACAACAGAGTTTTACAATCCAAAGGACCTTCATCACTCACGCGGCATTGCTCGTTCAGGGTTTCCCCCATTGACGAATATTCCCCACTGCTGCCTCCCGTAGGAGTCTGGGCCGTATCTCAGTCCCAATGTGGCCGATCACCCTCTCAGGCCGGCTACCG
	517	GTAGTTAGCCGGAGCTTTCTTGAAGAGTACCGTCACTCCTATATCATTTCCTATATAGGACGTTCTTCCTCAACAACAGAATTTTACAATCCAAAGGACCGTCATCATTCACGCGGCATTGCTCGTTCAGGGTTTCCCCCATTGACGAATATTCCTAACTGCTGTCTCCCGTAGGAGTTTGGGCCGTGTCTCAGTCCCAATGTGGCCGATCAACCTCTCAGTTCGGCTACGC
	518	GTAGTTAGCCGGGGCTTTCTGGTAAGGTACCGTCAGCTTAAGATCATTTCCTATCTTAAGGGTTCGTTCCTTACAACAGAGTTTTACAATCATAAAGACCGTCATCACTCACGCGGCATTGCTCGTTCAGGGTTTCCCCCATTGACGAATATTCCTAACTGCTGCCTCCCGTAGGAGTTTGGGCCGTGTCTCAGTCCCAATGTGGCCGATCACCCTCTCAGGTCGGCTACTGATCGTCGC
	519	GGAATTAGCCGGTCCTTATTCAAAAGGTACCGTCAAGTGGACATCATTTCCTATATCCACAGTTCTTCCCAAATAAAAGTGATTTACAATCCAGAGGACCTTCATCTCACACGCGGCATTGCTCGGTCAGGGTTTCCCCCATTGCCGAATATTCCTAACTGCTGTCTCCCGTAGGAGTCTGGGCCGTGTCTCAGTCCCAGTGTGACCGTTCAACCTCTCAGTCCGGCTACGCA
	520	GTAGTTAGCCGTGGCTTTCTTGAATAGTACCATCAAGCACAGAACATTTCCTTTCTGTACAATTTTTCCTAAACAACAGAGTTTTACAATCCAGAGGACCTTCATCACTCACGCGGCATTGCTCGTTCAGGGTTGCCCCCATTGACGAATATTCCTAACTGCTGTCTCCCGTAGGAGTCTGGGCCGTATCTCAGTCCCAATGTGGCCGTTCAACCTCTCAGTCCGGCTACTGA
	521	GTAGTTAGCCGGGGCTTTCTGGTAAGGTACCGTCAACTTATTATCATTTCCTATAATAAGGTTTCTTTCCTTACAACAGAGTTTTACAATCAATAAGACCGTCATCACTCACGCGGCATTGCTCGTTCAAGGTTTCCCCCATTGACGAATATTCCTAACTGCTGTCTCCCGTAGGAGTCTGGGCCGTGTCTCAGTCCCAATGTGTCCGATCAACCTCTCAGTTCGGATATGCATCGTTG
	522	GTAGTTAGCCGTGGCTTTCTTGAATGGTACCGTCAAATAGGAAGCATTTCCTCATCCTATCATTCTTTCCAAACAACAGAGTTTTACAACCCAGAGGGCCTTCATCACTCACGCGGCATTGCTCGTTCAGGGTTTCCCCCATTGACGAATATTCCCCACTGCTGCCTCCCGTAGGAGTTTGGGCCGTGTCTCAGTCCCAATGTGGCCGGTCGCCCTCTCAGGCCGGCTACGGATCA
	523	GTAGTTAGCCGGGGCTTATTCAAAAGGTACCGTCACGCAAGTATCATTTCCTATACTTACCGTTCTTCCCAAATAAAAGTGATTTACAATCCAGAGGACCTTCATCTCACACGCGGCATTGCTCGGTCAGGCTTTCGCCCATTGCCGAATATTCCTAACTGCTGTCTCCCGTAGGAGTTTGGGCCGTGTCTCAGTCCCAATGTGGCCGGTCACCCTCTCAGGTCGGCTACGGATCATC
	524	GTAGTTAGCCGGGGCTTTCTGGTAAAGTACCGTCACTCCACTATCATTTCCTATAATGGACGTTCTTCCTTTACAACAGAGTTTTACAATCTATAAGACCTTCATCACTCACGCGGCATTGCTCGTTCAGGGTTTCCCCCATTGACGAATATTCCTAACTGCTGTCTCCCGTAGGAGTCTGGGCCGTGTCTCAGTCCCAATGTGTCCGATCAGCCTCTCAGCTCGGATATG
	525	GTAGTTAGCCGTGGCTTTCTTGAATGGTACCGTCAAATAGATAGCATTTCCTCTACCTATCATTCTTTCCAAACAACAGAACTTTACAACCCATAGGGCCGTCATCGTTCACGCGGCATTGCTCGTTCAGGGTTTCCCCCATTGACGAATATTCCTAACTGCTGTCTCCCGTAGGAGTCTGGGCCGTGTCTCAGTCCCAGTGTGGCCGATCAACCTCTCAGTTCGGCTACGC
	526	GTAGTTAGCCGGAGCTTTCTTGAAAGGTACCGTCACTCTAGAGTCATTTCCTACTCTAGTCGTTCTTCCCTAACAACAGAAGTTTACAATCCATAGGACCGTCATCCTTCACGCGGCATTGCTCGTTCAGGGTTTCCCCCATTGACGAATATTCCTAACTGCTGCCTCCCGTAGGAGTCTGGTCCGTGTCTCAGTACCAGTGTGGGGGATAAGCCTCTCAGCTCCCCTAGACATCGTCG
	527	GTAGTTAGCCGTGGCTTTCTTGAATGGTACCGTCACTCTAATATCATTTCCTATATTAGTTCTTCTTTCCATACAACAGAACTTTACAACCCATAGGGCCTTCTTCGTTCACGCGGCATTGCTCGTTCAGGGTTCCCCCCATTGACGAATATTCCTAACTGCTGTCTCCCGTAGGAGTCTGGGCCGTGTCTCAGTCCCAGTGTGGCCGATTAACCTCTCAGTTCGGCTACGCATCGTCG
	528	GTAGTTAGCCGGGGCTTTCTGGTAGAGTACCGTCAGTTCATTATCATTTCCTATAATGAATGTTCCCTCTCTACAACAGAGTTTTACAATCTATAAGACCTTCATCACTCACGCGGCATTGCTCGTTCAGGGTTTCCCCCATTGACGAATATTCCTAACTGCTGTCTCCCGTAGGAGTCTGGGCCGTGTCTCAGTCCCAGTGTGTCCGATCAGCCTCTCAGC
	529	ATAGTTAGCCGTGGCTTTCTTGAATAGTACCATCAAACACATATCATTTCCTATATGTGCAATTTTTCCTAAACAACAGAGTTTTACAATCCAGAGGACCGTCATCACTCACGCGGCATTGCTCGTTCAGGGTTGCCCCCATTGACGAATATTCCTAACTGCTGTCTCCCGTAGGAGTCTGGGCCGTGTCTCAGTCCCAATGTGGCCGATCAACCTC
	530	GTAGTTAGCCGGGGCTTTCTGGTGAAGTACCGTCACTCTTCTATCATTTCCTATAGAAGTCATTCTTCCTTCACAACAGAGTTTTACAATCCATAGGACCTTCTTCACTCACGCGGCATTGCTCGTTCAGGGTTTCCCCCATTGACGAATATTCCTAACTGCTGTCTCCCGTAGGAGTCTGGACCGTGTCTCAGTTCCAGTGTGTCCGATCAGCCTCTCAGCTCGGA
	531	ATAGTTAGCCGGGGCTTTCTGGTAAAGTACCGTCAGCTTGAGATCATTTCCTATCTCAAGGTTTCTTTCTTTACAACAGAGTTTTACAATCTATAAGACCTTAATCACTCACGCGGCATTGCTCGTTCAGGGTTTCCCCCATTGACGAATATTCCTAACTGCTGTCTCCCGTAGGAGTCTGGGCCGTGTCTCAGTCCCAGTGTGTCCGATCAGCCTCTCAGCTCGG
	532	GTAGTTAGCCGTGGCTTCCTCGTTCCCTACCGTCATTGCCACCCGTTGTTGATAGGTGGCACGTTCGTCAGGAACAACAGAATTTTACAATCCAGAGGATTGTCATCATTCACGCGGCATTGCTCGTTCAGGGTTTCCCCCATTGACGAATATTCCTAACTGCTGTCTCCCGTAGGAGTCTGGGCCGTGTCTCAGTCCCAATGTGTCCGATCAGCCTCTCAGC
	533	GTAGTTAGCCGGAGCTTTCTTGAAGAGTACCGTCACTCCTGTATCATTTCCTATACAAGACGTTCTTCCTCAACAACAGAATTTTACAATCCAGAGGACCGTCATCATTCACGCGGCATTGCTCGTTCAGGGTTTCCCCCATTGACGAATATTCCTAACTGCTGTCTCCCGTAGAAGTCTGGACCGTGTCTCAGTTCCAATGTGGCTGTTCGTCCTCTCAGACC
	534	GTAGTTAGCCGGGGCTTTCTGGTATGGTACCATCAAACTAAGTTCATTTCCTAACCTAATAATTTTTTCCATACAACAGAGTTTTACAATCCAAAGACCTTCATCACTCACGCGGCATTGCTCGTTCAGGGTTTCCCCCATTGACGAATATTCCTAACTGCTGTCTCCCGTAGGAGTCTGGGCCGTGTCTCAGTTCCAATGTGGCCGTTCATCCTCTCAGACCGGCTACTGATCG
	535	GTAGTTAGCCGTGGCTTATTCATGAGGTACCGTCACGTCCTTCGTCCCTCATAAAAGTGATTTACAATCCAAAGGACCTTCATCTCACACGCGGCATTGCTCGGTCAGGCTTTCGCCCATTGCCGAATATTCCTAACTGCTGTCTCCCGTAGGAGTCTGGGCCGTGTCTCAGTCCCAGTGTGGCCGATCAACTTCTCAGTCCGGCTACGCATCGTCGCC
	536	GTAGTTAGCCGATCCTTATTCATAAGTTACCGTCATATTCCTCGCTTATAAAAGCACTTTACAACCCGGAGGGCCTTCATCGTTCACGCGGCATTGCTCGTTCAGGGTTTCCCCCATTGACGAATATTCCTAACTGCTGTCTCCCGTAGGAGTCTGGGCCGTGTCTCAGTCCCAGTGTGGCCGATCAACCTCTCAGTTCGGCTATGCATCGTCGCCTTGGTGGGCTATTA
	537	GTAGTTAGCCGGAGCTTTCTGGCATGGTACCGTCACATCAAGATCATTTCCTATCCTAATCGTTCTTCCCATGCAACAGAACTTTACAACCCATAGGGCCTTCATCGTTCACGCGGCATTGCTCGTTCAGGGTTTCCCCCATTGACGAATATTCCTAACTGCTGTCTCCCGTAGGAGTTTGGGCCGTGTCTCAGTCCCAATGTGGCCGATCAACCTCTCAGTTCGGCTAAG
	538	GTAGTTAGCCGTGGCTTTCTAAACAGGTACCGTCATTTTCTTCCCTGTCAACAGAGGTTTACAATCCAAAGGACCGTCTTCATTCACGCGGCATTGCTCGTTCAGGGTTTCCCCCATTGACGAATATTCCTAACTGCTGTCTCCCGTAGGAGTTTGGGCCGTGTCTCAGTCCCAATGTGGCCGATCGACCTCTCAGTCCGGCTACGCATCGTTGCCTTGGTGGGCTATTATCTCACC
	539	GTAGTTAGCCGGGGCTTTCTGGTAAGGTACCGTCAGCTTAAGATCATTTCCTATCTTAAGGGTTCATTCCTTACAACAGAGTTTTACAATCATAAAGACCGTCATCACTCACGCGGCATTGCTCGTTCAGGGTTTCCCCCATTGACGAATATTCCTAACTGCTGCCTCCCGTAGGAGTTTGGGCCGTGTCTCAGTCCCAATGTGGCCGATCAACCTCTCAGTTCGGCTACGCATCGTC
	540	GTAGTTAGCCGGGGCTTATTCAAAAGGTACCGTCAAATAAATATCATTTCCTATATTTACTGTTCTTCCCAAATAAAAGTGATTTACAATCCAGAGGACCTTCATCTCACACGCGGCATTGCTCGGTCAGGCTTTCGCCCATTGCCGAATATTCCTAACTGCTGTCTCCCGTAGGAGTCTGGGCCGTGTCTCAGTCCCAGTGTGGCCGTTCAACCTCTCAGTCCGGCTA
	541	GTAGTTAGCCGTGGCTTTCTTGAATGGTACCGTCAACTCTGTAGCATTTCCTCTACAAAGCATTCTTTCCAAACAACAGAACTTTACAACCCGGAGGGCCTTCATCGTTCACGCGGCATTGCTCGTTCAGGGTTTCCCCCATTGACGAATATTCCTAACTGCTGTCTCCCGTAGGAGTCTGGGCCGTGTCTCAGTCCCAGTGTGGCCGATCAACCTCTCAGTTCGGCTATGCA
	542	GTAGTTAGCCGGGGCTTATTCAAAAGGTACCGTCAAGTAAGTATCATTTCCTATACTTACAATTCTTTCCAAATAAAAGTGATTTACAACCCATAGGGCCTTCATCTCACACGCGGCATTGCTCGGTCAGGGTTTCCCCCATTGCCGAATATTCCTAACTGCTGTCTCCCGTAGGAGTCTGGGCCGTGTCTCAGTTCCAATGTGGCCGATCACCCTCTCAGGTCGGCTACTGATCG
	543	GTAGTTAGCCGTGGCTTTCTTGAATGGTACCGTCAAGTAAAACCCATTTCCTGATCTTACATTTCGTTCCAAACAACAGTGTTTTACAACCCATAGGGCCTTCATCACACACGCGGCATTGCTCGTTCAGGGTTTCCCCCATTGACGAATATTCCTAACTGCTGTCTCCCGTAGGAGTCTGGGCCGTGTCTCAGTCCCAGTGTGGCCGATTAACCTCTCAGTCCGGCTATGTATCG
	544	GTAGTTAGCCGGACCTTTCTTGAATGGTACCGTCAAATAAGAATCATTTCCTAATCTTATCGTTCTTTCCAAACAACAGAATTTTACAACCCATAGGGCCGTCATCATTCACGCGGCATTGCTCGTTCAGGGTTTCCCCCATTGACGAATATTCCTAACTGCTGTCTCCCGTAGGAGTCTGGGCCGTGTCTCAGTCCCAGTGTGGCCGATTAACCTCTCAGCTCGGCTACGCATCGTTG
	545	GTAGTTAGCCGGAGCTTTCTCGTATGGTACCGTCACTCTATATTCATTTCCTAATATAGCCGTTCTTCCCATACAACAGAGTTTTACAACCCAGAGGGCCTTCATCACCCACGCGGCATTGCTCGTTCAGGGTTTCCCCCATTGACGAATATTCCTAACTGCTGTCTCCCGTAGGAGTCTGGGCCGTGTCTCAGTCCCAATGTGGCTGATCGTCCTCTCAGACCAGC
	546	GTAGTTAGCCGGGGCTTTCTGGTATGGTACCATCACACTAAGTTCATTTCCTAACCTAGTCGTTTTTTCCATACAACAGAGTTTTACAATCCAAAGACCTTCATCACTCACGCGGCATTGCTCGTTCAGGGTTTCCCCCATTGACGAATATTCCTAACTGCTGTCTCCCGTAGGAGTCTGGGCCGTGTCTCAGTCCCAGTGTGGCCGTTCAACCTCTCAGTCCGGCTATGCATCG
	547	GTAGTTAGCCGGGGCTTTCTGGTAAGGTACCGTCAGCTTATCATCATTTCCTATGATAAGGTTTCTTTCCTTACAACAGAGTTTTACAATCATAAAGACCGTCATCACTCACGCGGCATTGCTCGTTCAGGGTTTCCCCCATTGTGCAATATTCCCCACTGCTGCCTCCCGTAGGAGTTTGGACCGTGTCTCAGTTCCAATGTGGCCGTTCACCCTCTCAGGCCGGCTACTGA
	548	GTAGTTAGCCGTGGCTTTCTTGAATGGTACCGTCAAGTAAGACTCATTTCCTAATCTTACATTTCTTTCCAAACAACAGAACTTTACAACCCATAGGGCCTTCATCGTTCACGCGGCATTGCTCGTTCAGGGTTTCCCCCATTGACGAATATTCCTAACTGCTGTCTCCCGTAGGAGTCTGGGCCGTGTCTCAGTCCCAATGTGGCCGTTCATCCTCTCAGACCGGCTACCGATCGTCG
	549	GTAGTTAGCCGGAGCTTTCTGGTATGGTACCGTCACTCTAGATTCATTTCCTAATCTAGCCGTTCTTCCCATACAACAGAGTTTTACAACCCATAGGGCCTTCATCACTCACGCGGCATTGCTCGTTCAGGGTTCCCCCCATTGCCGAAAATTCCCTACTGCTGCCTCCCGTAGGAGTCTGGGCCGTGTCTCAGTCCCAGTGTGGCCGTCCGCCCTCTCAGGCCGGCTACGCATCG
	550	GTAGTTAGCCGTGGCTTTCTTGAATGGTACCGTCAAATAGGAAGCATTTCCTCATCCTATCATTCTTTCCAAACAACAGAGTTTTACAACCCATAGGGCCGTCATCACTCACGCGGCATTGCTCGTTCAGGGTTTCCCCCATTGACGAATATTCCTAACTGCTGTCTCCCGTAGGAGTCTGGGCCGTGTCTCAGTCCCAGTGTGGCCGATCACCCTCTCAGGTCGGCTACGC
	551	GTAGTTAGCCGGGGCTTTCTGGTATGGTACCATCACACTAAGTTCATTTCCTAACCTAATCGTTTTTTCCATACAACAGAGTTTTACAATCCAAAGACCTTCATCACTCACGCGGCATTGCTCGTTCAGGGTTTCCCCCATTGACGAATATTCCTAACTGCTGTCTCCCGTAGGAGTCTGGGCCGTGTCTCAGTTCCAATGTGGGGGACCTTCCTCTCAGAACCCCTACTGATCGTAGGCCAGG
	552	GGAGTTAGCCGATGCTTATTCGTCCCATACTCTCATCGGTCTTCGCAAAGACCTTATTACTCTGGAACAAAAGGAGTTTACAACCCATAGGACCTTCATCACTCACGCGGCATTGCTCGTTCAGGGTTTCCCCCATTGACGAATATTCCTAACTGCTGTCTCCCGTAGGAGTCTGGGCCGTGTCTCAGTCCCAATGTGGCCGATCAACCTCTCAGTTCGGCTACGC
	553	GTAGTTAGCCGGGGCTTTCTGGTAAAGTACCGTCAGCTTACCATCATTACCTATGGTAAGGGTTCTTCCTTTACAACAGAATTTTACAATCCAGAGGATTGTCATCATTCACGCGGCATTGCTCGTTCAGGGTTTCCCCCATTGACGAATATTCCTCACTGCTGCCTCCCGTAGGAGTCTGGTCCGTGTCTCAGTACCAGTGTGGGGGACCTTCCTCTCAGAACCCCTAAGGATCGA
	554	GTAGTTAGCCGGAGCTTTCTTGAAAGGTACCGTCACTCCTATGTCATTTCCTACATAGGTCGTTCTTCCCTAACAACAGAAGTTTACAAACCATAGATTTGTCATCCTTCACGCGGCATTGCTCGTTCAGGGTTTCCCCCATTGACGAATATTCCTAACTGCTGTCTCCCGTAGGAGTCTGGGCCGTGTCTCAGTCCCAGTGTGGCCGATCACCCTCTCAGGTCGGCTACGCA
	555	GTAGTTAGCCGGGGCTTTCTTGAAGAGTACCATCAACTAGAAACCATTTCCTGATTCTAGCATTTTCCCTCAACAACAGAGTTTTACAATCCAAAGGACCGTCATCACTCACGCGGCATTGCTCGTTCAGGGTTGCCCCCATTGACGAATATTCCTAACTGCTGTCTCCCGTAGGAGTCTGGGCCGTGTCTCAGTCCCAGTGTGGCCGTTTAACCTCTCAGCTCGGCTACCCATCG
	556	GTAGTTAGCCGGAGCTTTCTGGTATGGTACCGTCACTCTATATTCATTTCCTAATATAGCCGTTCTTCCCATACAACAGAGTTTTACAACCCAGAGGGCCTTCATCACTCACGCGGCATTGCTCGTTCAGGGTTTCCCCCATTGACGAATATTCCTAACTGCTGTCTCCCGTAGGAGTCTGGGCCGTGTCTCAGTCCCAGTGTGGCCGTTCAACCTCTCAGTTCGGCTACGCA
	557	GTAGTTAGCCGTGGCTTTCTTGAACGGTACCGTCAGCCAAAAGTCATTTCCTACTTTTGGTGTTCTTTCCAAACAACAGAATTTTACAACCCATAGGGCCTTCATCATTCACGCGGCATTGCTCGTTCAGGGTTTCCCCCATTGACGAATATTCCTAACTGCTGTCTCCCGTAGGAGTCTGGGCCGTGTCTCAGTCCCAGTGTGGCCGATCAACCTCTCAGTTCGGCTACGCATCGTTG
	558	GTAGTTAGCCGGAGCTTTCTGGTATGGTACCGTCACTCTATATTCATTTCCTAATATAGCCGTTCTTCCCATACAACAGAGTTTTACAAACCATAGGGCCTTCATCACTCACGCGGCATTGCTCGTTCAGGGTTTCCCCCATTGACGAATATTCCTAACTGCTGTCTCCCGTAGGAGTCTGGGCCGTGTCTCAGTCCCAGTGTGGCCGTTCAACCTCTCAGTTCGGCTACGC
	559	GTAGTTAGCCGGAGCTTTCTTGAATGGTACCGTCAAGCAGAAATCATTTCCTATTTCTACAGTTCTTCCCAAACAACAGAATTTTACAACCCATAGGGCCTTCATCATTCACGCGGCATTGCTCGTTCAGGGTTTCCCCCATTGACGAATATTCCTAACTGCTGCCTCCCGTAGGAGTCTGGTCCGTGTCTCAGTACCAGTGTGGGGGATAAGCCTCTCAGCTCCCCTAGACA
	560	GTAGTTAGCCGTGGCTTTCTTGAATGGTACCGTCAACTTTGTAGCATTTCCTCTACAAAGCATTCTTTCCAAACAACAGAATTTTACAATCCAGAGGATTGTCATCATTCACGCGGCATTGCTCGTTCAGGGTTTCCCCCATTGACGAATATTCCTAACTGCTGTCTCCCGTAGGAGTCTGGGCCGTGTCTCAGTCCCAATGTGTCCGATCAGCCTCTCAGC
	561	GTAGTTAGCCGGGGCTTTCTGGTAAAGTACCGTCACTCTATTATCATTTCCTATAATAGTCGTTCTTCCTTTACAACAGAGTTTTACAACCTATAAGGCCTTCATCACTCACGCGGCATTGCTCGTTCAGGGTTTCCCCCATTGACGAATATTCCTAACTGCTGTCTCCCGTAGGAGTCTGGGCCGTGTCTCAGTCCCAATGTGTCCGATCAGCCTCTCAGCTCGGATATGC
	562	GTAGTTAGCCGGGGCTTATTCAAAAGGTACCGTCAAATAAGTATCATTTCCTCTACTTACTGTTCTTCCCAAATAAAAGTGATTTACAATCCAAAGGACCTTCATCTCACACGCGGCATTGCTCGGTCAGGCTTTCGCCCATTGCCGAATATTCCTAACTGCTGTCTCCCGTAGGAGTCTGGGCCGTGTCTCAGTCCCAGTGTGGCCGTTCAGCTTCTCAGCCCGGCTACGCATCG
	563	GTAGTTAGCCGGGGCTTTCTGGTAAAGTACCGTCAGCTTACTATCATTACCTATAGTAAGGGTTCTTCCTTTACAACAGAATTTTACAATCCAGAGGATTGTCATCATTCACGCGGCATTGCTCGTTCAGGGTTTCCCCCATTGACGAATATTCCTAACTGCTGTCTCCCGTAGGAGTCTGGGCCGTGTCTCAGTCCCAATGTGTCCGATCAGCCTCTCAGCTCGGATA
	564	GTAGTTAGCCGGGGCTTTCTGGTAAGGTACCGTCACACTATTATCATTACCTATAATAGCTATTCTTCCCTCACAACAGAGTTTTACAATCAAGTAGACCTTCATCACTCACGCGGCATTGCTCGTTCAGGGTTCCCCCCATTGACGAATATTCCTAACTGCTGCCTCCCGTAGGAGTTTGGACCGTATCTCAGTTCCAATGTGTCCGATCAGCCTCTCAGCTCGGATA
	565	GTAGTTAGCCGGGGCTTTCTGGTATGGTACCATCAAACTAAGTTCATTTCCTAACCTAATAATTTTTTCCATACAACAGAGTTTTACAATCCAAAGACCTTCATCACTCACGCGGCATTGCTCGTTCAGGGTTTCCCCCATTGACGAATATTCCTAACTGCTGTCTCCCGTAGGAGTCTGGGCCGTGTCTCAGTCCCAGTGTGGCCGATCAACCTCTCAGTTCGGCTACGCATCG
	566	GTAGTTAGCCGTGGCTTGCTCCTTGGCTTATGTCATTATCATCACCAAGAACAGAAGTTTACAATCCGAAAACCGTCATCCTTCACGCGGCATTGCTCGTTCAGGGTTGCCCCCATTGACGAATATTCCTAACTGCTGTCTCCCGTAGGAGTCTGGGCCGTGTCTCAGTCCCAATGTGGCCGATCAACCTCTCAGTTCGGCTACGCATCGTCGCCTTGG
	567	GTAGTTAGCCGTGGCTTTCTTGAATGGTACCGTCAAGTAAAGATCATTTCCTATCCTTACAATTCTTTCCAAACAACAGAGTTTTACAACCCATAGGGCCTTCATCACTCACGCGGCATTGCTCGTTCAGGGTTTCCCCCATTGACGAATATTCCTAACTGCTGTCTCCCGTAGGAGTCTGGGCCGTGTCTCAGTCCCAATGTGGCCGTTCAACCTCTCAGTCCGGCTACCGATCGTCG
	568	GTAGTTAGCCGATGCTTTCTTGAAAGGTACCGTCACTCCTGTATCATTTCCTATACAGGTCGTTCTTCCCTAACAACAGAAGTTTACAATCCAGAGGACCGTCATCCTTCACGCGGCATTGCTCGTTCAGGGTTTCCCCCATTGACGAATATTCCTAACTGCTGTCTCCCGTAGGAGTCTGGGCCGTGTCTCAGTTCCTATGTGGGGGACCTTCCTCTCAGAACCCCTACTGATCGGTG
	569	GTAGTTAGCCGGGGCTTTCTGGTATGGTACCATCAAGCTAAGTTCATTTCCTAACCTAGCAATTTTTTCCATACAACAGAGTTTTACAATCCAAAGACCTTCATCACTCACGCGGCATTGCTCGTTCAGGGTTTCCCCCATTGACGAATATTCCTAACTGCTGTCTCCCGTAGGAGTCTGGGCCGTGTCTCAGTCCCAGTGTGGCCGATCAACCTCTCAGTTCGGCTACGCA
	570	GTAGTTAGCCGGAGCTTTCTTGAATGGTACCGTCAAGCAGAAATCATTTCCTATTTCTACAGTTCTTCCCAAACAACAGAATTTTACAACCCATAGGGCCTTCATCATTCACGCGGCATTGCTCGTTCAGGGTTTCCCCCATTGACGAATATTCCTAACTGCTGTCTCCCGTAGGAGTCTGGGCCGTGTATCAGTCCCAGTGTGGCCGATCAACCTCTCAGTTCAGCTATG
	571	GTAGTTAGCCGGGGCTTATTCAAAAGGTACAGTCACTCTAGTATCATTTCCTATACTAGTCGTTCTTCCCTAATAAAAGTGTTTTACAATCCAATAGACCTTCATCACACACGCGGCATTGCTCGTTCAGAGTTTCCTCCATTGACGAATATTCCTAACTGCTGTCTCCCATAGGAGTTTGGGCCGTGTCTCAGTCCCAATGTGGCCGATCAACCTCTCAGTTCGGCTACG
	572	GTAGTTAGCCGGAACTTTCTAGTATGGTACTGTCACTCCTATATCATTTCCTATATAGGTCGTTCATCCCACACCACAGAAGTTTACAGTCCAAAGGACCTTCATCCTTCACGCGGCATTGCTCGTTCAGGGTTGCCCCCATTGACGAATATTCCTAACTGCTGTCTCCCGTAGGAGTCTGGGCCGTGTCTCAGTCCCAGTGTGGCCGATCACCCTCTCAGGTCGGC
	573	GTAGTTAGCCGGAGCTTTCTGGTATGGTACCGTCACTCCATATTCATTTCCTAATATGACCGTTCTTCCCATACAACAGAGTTTTACAACCCATAGGGCCTTCATCACTCACGCGGCATTGCTCGTTCAGGGTTTCCCCCATTGACGAATATTCCTAACTGCTGTCTCCCGTAGGAGTCTGGGCCGTGTCTCAGTCCCAGTGTGGCCGTTCAACCTCTCAGTTCGGCTACGCA
	574	GTAGTTAGCCGGGGCTTTCTGGCAAAGTACCGTCACACTACTATCATTACCTATAGTAGCTATTCTTCCTTTGCAACAGAGTTTTACAATCAAGTAGACCTTCATCACTCACGCGGCATTGCTCGTTCAGGGTTTCCCCCATTGACGAATATTCCTAACTGCTGCCTCCCGTAGGAGTTTGGACCGTGTCTCAGTTCCAATGTGCCCGATCAGCCTCTCAGC
	575	GTAGTTAGCCGGGGCTTTCTGGTAAAGTACCGTCAGCTTACCATCATTACCTATGGTAAGGGTTCTTCCTTTACAACAGAGTTTTACAATCATAAAGACCGTCATCACTCACGCGGCATTGCTCGTTCAGAGTTTCCTCCATTGACGAATATTCCTAACTGCTGTCTCCCGTAGGAGTCTGGGCCGTGTCTCAGTCCCAATGTGGCCGTTCAACCTCTCAGTCCGGCTATG
	576	GTAGTTAGCCGGGGCTTCCTCCTTGGCTACCGTCTCTTCCTCTTCACCAAGGACAGAGGTTTACAATCATAAAGACCGTCATCACTCACGCGGCATTGCTCGTTCAGAGTTTCCTCCATTGACGAATATTCCTAACTGCTGTCTCCCGTAGGAGTCTGGGCCGTGTCTCAGTCCCAATGTGGCCGTTCAACCTCTCAGTCCGGCTATGCATCGTCGCCTTGGTAGGCC
	577	GTAGTTAGCCGGGGCTTTCTGGTAAAGTACCGTCAGCTTACTATCATTACCTATAGTAAGGTTCCTTCCTTTACAACAGAACTTTACAATCCAGAGGATTGTCATCATTCACGCGGCATTGCTCGTTCAGGGTTTCCCCCATTGACGAATATTCCTAACTGCTGTCTCCCGTAGGAGTCTGGGCCGTGTCTCAGTCCCAATGTGTCCGATCAGCCTCTCAGTCCGGCTACTGA
	578	GTAGTTAGCCGGAGCTTTCTGGTATGGTACCGTCACACTAAGTTCATTTCCTAACCTAGCCGTTCTTCCCATACAACAGAACTTTACAACCCATAGGGCCTTCATCGTTCACGCGGAATTGCTCGTTCAGGGTTTCCCCCATTGACGAATATTCCTAACTGCTGTCTCCCGTAGGAGTTTGGGCCGTGTCTCAGTTCCAATGTGGGGGACCTTCCTCTCAGAACCCCTACTGATCGTCGGCTAGGTGGGCCGTTACCCCG
	579	GTAGTTAGCCGGGGCTTTCTGGTGAAGTACCGTCAACTTACTATCATTCCCTATAGTAAGGTTTCTTTCTTCACAACAGAGTTTTACAATCTGTAAGACCTTCATCACTCACGCGGCATTGCTCGTTCAGGGTTTCCCCCATTGACGAATATTCCTAACTGCTGTCTCCCGTAGGAGTCTGGGCCGTGTCTCAGTCCCAGTGTGTCCGATCAGCCTCTCAGCTCGGATA
	580	GTAGTTAGCCGGGGCTTTCTGGTAAGGTACCGTCACACTACTATCATTACCTATAATAGCTATTCTTCCCTTACAACAGAGTTTTACAATCAAGTAGACCTTCATCACTCACGCGGCATTGCTCGTTCAGGGTTTCCCCCATTGACGAATATTCCTAACTGCTGCCTCCCGTAGGAGTCTGGACCGTATCTCAGTTCCAATGTGCCCGATCAGCCTCTCAGC
	581	GTAGTTAGCCGTGGCTTTCTTGAATGGTACCGTCAGTCGAGTGTCATTTCCTACACTCGATATTCTTTCCAAACAACAGAACTTTACAATCCAGAGGATTGTCATCATTCACGCGGCATTGCTCGTTCAGGGTTTCCCCCATTGACGAATATTCCTAACTGCTGTCTCCCGTAGGAGTCTGGGCCGTGTCTCAGTCCCAATGTGTCCGATCAGCCTCTCAG
	582	GTAGTTAGCCGGGGCTTTCTGGTAAAGTACCGTCAGCTTGAGATCATTTCCTATCTCAAGGTTTCTTTCTTTACAACAGAGTTTTACAACCTATAAGACCTTAATCACTCACGCGGCATTGCTCGTTCAGGGTTTCCCCCATTGACGAATATTCCTAACTGCTGTCTCCCGTAGGAGTCTGGGCCGTGTCTCAGTCCCAGTGTGTCCGATCAGCCTCTCAGCTCGGATATG
	583	GTAGTTAGCCGGGGCTTATTCAAAAGGTACCGTCACGCAAGTATCATTTCCTATACTTACCGTTCTTCCCAAATAAAAGTGATTTACAATCCAGAGGACCTTCATCTCACACGCGGCATTGCTCGGTCAGGCTTTCGCCCATTGCCGAATATTCCTAACTGCTGTCTCCCGTAGGAGTCTGGGCCGTGTCTCAGTCCCAGTGTGGCCGTTCAACCTCTCAGTCCGGCTACGC
	584	GTAGTTAGCCGGGGCTTTCTGGTATGATACCGTCAATCTATAATCATTACCTATTATAGAGTTTCTTCTCATACAACAGAGTTTTACAATCTATAAGACCGTCATCACTCACGCGGCATTGCTCGTTCAGGGTTTCCCCCATTGACGAATATTCCCCACTGCTGCCTCCCGTAGGAGTCTGGACCGTGTCTCAGTTCCAGTGTGGCCGATCAGCCTCTCAG
	585	GTAGTTAGCCGTGGCTTTCTTGAATAGTACCATCAAGTATAAGTCATTTCCTACTCATACAATTTTTCCTAAACAACAGAACTTTACAATCCAGAGGACCGTCATCGTTCACGCGGCATTGCTCGTTCAGGGTTGCCCCCATTGACGAATATTCCTAACTGCTGTCTCCCGTAGGAGTCTGGGCCGTGTCTCAGTCCCAATGTGGCCGATCAACCTCTCAGTTCGGCTACGC
	586	GTAGTTAGCCGGAGCTTTCTGGTATGGTACCGTCACACTAAGTTCATTTCCTAACCTAGTCGTTCTTCCCATACAACAGAACTTTACAACCCATAGGGCCTTCATCGTTCACGCGGCATTGCTCGTTCAGGGTTTCCCCCATTGACGAATATTCCTAACTGCTGTCTCCCGTAGGAGTCTGGGCCGTGTCTCAGTCCCAATGTGGCCGTTCACCCTCTCAGGCCGGCTATGGATCGTCGC
	587	GTAGTTAGCCGGGGCTTTCTGGTAAAGTACCGTCAGCTTGAGATCATTTCCTATCTCAAGGTTTCTTTCTTTACAACAGAGTTTTACAATCTATAAGACCTTAATCACTCACGCGGCATTGCTCGTTCAGGGTTTCCCCCATTGACGAATATTCCTAACTGCTGTCTCCCGTAGGAGTCTGGGCCGTGTCTCAGTCCCAATGTGGCCGTTCAACCTCTCAGTCCGGCTACTGATCG
	588	GTAGTTAGCCGGGGCTTTCTGGTAAAGTACCGTCAGCTTGAGATCATTTCCTATCTCAAGGTTTCTTTCTTTACAACAGAGTTTTACAATCTATAAGACCTTAATCACTCACGCGGCATTGCTCGTTCAGGGTTTCCCCCATTGACGAATATTCCTAACTGCTGTCTCCCGTAGGAGTATGGACCGTGTCTCAGTTCCATTGTGGCCGTTCATCCTCTCAGACCGGCTACCGA
	589	GTAGTTAGCCGTGGCTTTCTTGAATGGTACCGTCAAACAAGAGTCATTTCCTACTCTTGCAATTCTTTCCAAACAACAGAGTTTTACAACCCAGAGGGCCTTCATCACTCACGCGGCATTGCTCGTTCAGGGTTTCCCCCATTGACGAATATTCCTAACTGCTGTCTCCCGTAGGAGTCTGGGCCGTGTCTCAGTCCCAGTGTGGCCGATCAACCTCTCAGTTCGGCTACGCA
	590	GTAGTTAGCCGGGGCTTTCTGGTAGAGTACCGTCAGCTTAAGATCATTTCCTATCTTAAGGTTTCTTTCTCTACAACAGAGTTTTACAATCTATAAGACCTTCATCACTCACGCGGCATTGCTCGTTCAGGGTTTCCCCCATTGACGAATATTCCTAACTGCTGCCTCCCGTAGGAGTTTGGTCCGTGTCTCAGTACCAATGTGGGGGACCTTCCTCTCAGAACCCCTACTGATCGTCGGCTAGG
	591	GTAGTTAGCCGGAGCTTTCTTGAAAGGTACCGTCACTCTAGTATCATTTCCTATACTAGTCGTTCTTCCCTAACAACAGAAGTTTACAATCCATAGGACCGTCATCCTTCACGCGGCATTGCTCGTTCAGGGTTTCCCCCATTGACGAATATTCCTAACTGCTGTCTCCCGTAGGAGTTTGGTCCGTGTCTCAGTACCAATGTGGGGGACCTTCCTCTCAGAACCCCTACTGATCGTCGCCTTGGTGGGCCG
	592	GTATTTAGCCGGTGCTTCTTATTCAGGTACCGTCATTGTTCTTCCCTGTCGATAGAAGTTTACATACCGAAATACTTCTTCCTTCACGCGGCATTGCTCGTTCAGGGTTTCCCCCATTGACGAATATTCCTAACTGCTGTCTCCCGTAGGAGTCTGGGCCGTGTCTCAGTCCCAGTGTGGCCGATCACCCTCTCAGGTCGGCTACGCATCGTTGCCTTGGTAGGCCTTTACCCCACC
	593	GTAGTTAGCCGGGGCTTATTCAAAAGGTACCGTCACGTAAGTATCATTTCCTATACTTACCGTTCTTCCCAAATAAAAGTGATTTACAATCCAAAGGACCTTCATCTCACACGCGGCATTGCTCGGTCAGGCTTTCGCCCATTGCCGAATATTCCTAACTGCTGTCTCCCGTAGGAGTCTGGGCCGTGTCTCAGTCCCAGTGTGGCCGTTCAACCTCTCAGTCCGGCTATGCATCG
	594	GTAGTTAGCCGGGGCTTTCTGGCATGGTACCGTCAGTATAATATCATTTCCTATATTATATGTTCTTCCCATACAACAGAGTTTTACAATCCAAAGGACCGTCATCACTCACGCGGCATTGCTCGTTCAGGGTTTCCCCCATTGACGAATATTCCTAACTGCTGTCTCCCGTAGGAGTTTGGGCCGTGTCTCAGTCCCAATGTGGCCGGTCAACCTCTCAGTCCGGCTACTGA
	595	GTAGTTAGCCGGGGCTTTCTGGTAAAGTACCGTCACTCCACTATCATTTCCTATAGTGGACGTTCTTCCTTTACAACAGAGTTTTACAATCTATAAGACCTTCATCACTCACGCGGCATTGCTCGTTCAGGGTTTCCCCCATTGACGAATATTCCTAACTGCTGTCTCCCGTAGGAGTCTGGGCCGTGTCTCAGTCCCAATGTGTCCGATCAGCCTCTCAGCTCGGATATGC
	596	GTAGTTAGCCGGGGCTTTCTGGTAAAGTACCGTCAACCCAAGATCATTACCTATCTTAGGTGTTCTTCCTTTACAACAGAGTTTTACGACCCATAGGGCCTTCATCACTCACGCGGCATTGCTCGTTCAGGGTTTCCCCCATTGACGAATATTCCTAACTGCTGTCTCCCGTAGGAGTCTGGACCGTGTCTCAGTTCCAATGTGTCCGATCAGCCTCTCAGCTCGGATATGC
	597	GTAGTTAGCCGTGGCTTTCTTGAATGGTACTGTCAACTTTGTAGCATTTCCTCTACAAAGCATTCTTTCCAAACAACAGAACTTTACAACCCGGAGGGCCTTCATCGTTCACGCGGCATTGCTCGTTCAGGGTTTCCCCCATTGACGAATATTCCTAACTGCTGTCTCCCGTAGGAGTCTGGGCCGTGTCTCAGTCCCAGTGTGGCCGATCAACCTCTCAGTTCGGCTATGC
	598	GTAGTTAGCCGGAGCTTTCTTGAAAGGTACCGTCACTCTGATGTCATTTCCTACATCAGTCGTTCTTTCCTAACAACAGAAGTTTACAATCCAGAGGACCTTCATCTCACACGCGGCATTGCTCGGTCAGGGTTTCCCCCATTGCCGAATATTCCTAACTGCTGTCTCCCGTAGGAGTCTGGGCCGTATCTCAGTCCCAGTGTGGCCGTTCAACCTCTCAGTCCGGC
	599	GTAGTTAGCCGGAGCTTTCTTGAAAGGTACCGTCACTCCTGCATCATTTCCTATACAGGTCGTTCTTCCCTAACAACAGAAGTTTACAATCCATAGGACCGTCATCCTTCACGCGGCATTGCTCGTTCAGGGTTTTCCCCATTGACGAATATTCCTAGCTGCTGTCTCCCGTAGGAGTCTGGACCGTGTCTCAGTTCCAATGTGGGGGACCTTCCTCTCAGAACCCCTACCCATCGTCGG
	600	GTAGTTAGCCGGGGCTTTCTGGTAAAGTACCGTCAACCCAAGATCATTACCTATCTTAGGTGTTCTTCCTTTACAACAGAGTTTTACGACCCATAGGGCCTTCATCACTCACGCGGCATTGCTCGTTCAGGGTTTCCCCCATTGACGAATATTCCTAACTGCTGTCTCCCGTAGGAGTCTGGACCGTGTCTCAGTTCCAATGTGTCCGATCAGCCTCTCAGCTCGGATATG
	601	GTAGTTAGCCGGGGCTTTCTGGTGAAGTACCGTCACTTTAATATCATTTCCTATATTAATCATTCTTCCTTCACAACAGAGCTTTACGACCCATAGGGCCTTCATCGCTCACGCGGCATTGCTCGTTCAGAGTTCCCTCCATTGACGAATATTCCTAACTGCTGTCTCCCGTAGGAGTCTGGGCCGTGTCTCAGTCCCAGTGTGTCCGTTCAGCCTCTCAG
	602	GTAGTTAGCCGGAGCTTTCTTGAAAGGTACCGTCAGAACTGTATCATTTCCTATACAGTTTGTTCTTCCCTAACAACAGAAGTTTACAATCCATAGGACCTTCATCCTTCACGCGGCATTGCTCGTTCAGGGTTTCCCCCATTGACGAATATTCCTAACTGCTGTCTCCCGTAGGAGTCTGGGCCGTGTCTCAGTTCCAATGTGGGGGACCTTCCTCTCAGAACCCCTACTGATCGCAGGC
	603	GCAGTTAGCCGGGGCTTTCTGGTGAAGTACCGTCAACTTACTATCATTCCCTATAGTAAGGTTTCTTTCTTCACAACAGAGTTTTACAATCTGTAAGACCTTCATCACTCACGCGGCATTGCTCGTTCAGGGTTTCCCCCATTGACGAATATTCCTAACTGCTGTCTCCCGTAGGAGTCTGGGCCGTGTCTCAGTCCCAGTGTGTCCGATCAGCCTCTCAGCTCGGA
	604	GTAGTTAGCCGTGGCTTCCTCCTCGGCTACCGTCATTTGTTTCGTCACCAAGGACAGAGTTTTACAATCCAGAGGACCTTCATCACTCACGCGGCATTGCTCGTTCAGGGTTGCCCCCATTGACGAATATTCCTAACTGCTGTCTCCCGTAGGAGTCTGGGCCGTGTCTCAGTCCCAATGTGGCCGATTAACCTCTCAGTTCGGCTACGCATCGTCGCCTTGGTAAG
	605	GTAGTTAGCCGGGGCTTCCTCCTTGGCTACCGTCTCTTCCTCTTCCCCAACAACAGAACTTTACAATCCAAAGACTGTCATCATTCACGCGGCATTGCTCGTTCAGAGTTTCCTCCATTGACGAATATTCCTAACTGCTGTCTCCCGTAGGAGTTTGGGCCGTGTCTCAGTCCCAATGTGGCCGATCGACCTCTCAGTCCGGCTACGCATCGTCGCCATGGTAGGCCTTTACCCC
	606	ATAGTTAGCCGGGGCTTTCTGGTAAAGTACCGTCAGCTTACTATCATTACCTATAGTAAGGGTTCTTCCTTTACAACAGAATTTTACAATCCAGAGGATTGTCATCATTCACGCGGCATTGCTCGTTCAGGGTTTCCCCCATTGACGAATATTCCTAACTGCTGTCTCCCGTAGGAGTCTGGGCCGTGTCTCAGTCCCAATGTGTCCGATCAGCCTCTCAGCTCGGA
	607	GTAGTTAGCCGGAGCTTTCTCGCATGGTACCATCACTCTGTATTCATTTCCTAATACAGTCGTTTTTTCCATACAACAGAGTTTTACAATCCAGAGGATCTTCATCACTCACGCGGCATTGCTCGTTCAGACTCTCGTCCATTGACGAATATTCCTAACTGCTGTCTCCCGTAGGAGTCTGGGCCGTGTCTCAGTCCCAATGTGTCCGTTCAGCCTC
	608	GTAGTTAGCCGGAGCTTATTCATTTGGTACCGTCAATTTGTTTTTTCGTCCCAAATAAAAGAAATTTACATACCGAAATACTTCTTCTTTCACGCGGCATTGCTCGTTCAGGGTTTCCCCCATTGACGAATATTCCTAACTGCTGTCTCCCGTAGGAGTCTGGGCCGTGTCTCAGTCCCAGTGTGGCCGATCACCCTCTCAGGTCGGCTACGCATCGTTGCCTTGGTAGGCCTTTACCCCACCAACTAGCTAATACGG
	609	GTAGTTAGCCGGGGCTTTCTGGTAAAGTACCGTCAGCTTATCATCATTACCTATGATAAGGTTTCGTCCTTTACAACAGAACTTTACAATCCAGAGGATTGTCATCATTCACGCGGCATTGCTCGTTCAGGGTTTCCCCCATTGACGAATATTCCTAACTGCTGTCTCCCGTAGGAGTCTGGGCCGTGTCTCAGTCCCAATGTGTCCGATCAGCCTCTCAGCTCGGA
	610	GTAGTTAGCCGGAGCTTTCTTGAAAGGTACCGTCACTCACAAGTCATTTCCTACTTGTGTCGTTCTTCCCTAACAACAGAAGTTTACAATCCAAAGGACCGTCATCCTTCACGCGGCATTGCTCGTTCAGGGTTTCCCCCATTGCCCAATATTCCCCACTGCTGCCTCCCGTAGGAGTCTGGGCCGTATCTCAGTCCCAATGTGGCCGTTCAACCTCTCAGTCCGGCTACTGATCGTTGAC
	611	ATAGTTAGCCGGGGCTTATTCATTTGGTACCGTCAATTCGTTTTTTCGTCCCAAACAACAGAGTTTTACAACCCAGAGGGCCGTCATCACTCACGCGGCATTGCTCGTTCAGGGTTTCCCCCATTGACGAATATTCCTAACTGCTGTCTCCCGTAGGAGTCTGGGCCGTGTCTCAGTCCCAGTGTGGCCGATTAACCTCTCAGTTCGGCTACGCATCGTTGCCTTGGTAGGCCATTACCCCACC
	612	GTAGTTAGCCGGAGCTTATTCATTTGGTACAGTCAATCTGTCTTTTCTTCCCAAATAAAAGAACTTTACATACCGAAATACTTCTTCGTTCACGCGGCATTGCTCGTTCAGGGTTTCCCCCATTGACGAATATTCCTAACTGCTGTCTCCCGTAGGAGTCTGGGCCGTGTCTCAGTCCCAATGTGTCCGATCAGCCTCTCAGCTCGGATATGCATCGTTGCCTTGGTAGG
	613	GTAGTTAGCCGGAGCTTTCTCGCATGGTACCATCACTCTGTATTCATTTCCTAATACAGTCGTTTTTTCCATACAACAGAGTTTTACAATCCAGAGGATCTTCATCACTCACGCGGCATTGCTCGTTCAGGGTTTCCCCCATTGACGAATATTCCTAACTGCTGTCTCCCGTAGGAGTATGGACCGTGTCTCAGTTCCATTGTGGCCGTTCATCCTCTCAGACCGG
	614	GTAGTTAGCCGGAGCTTATTCAAAAGGTACCATCACTCTAGTATCATTTCCTATACTAGTCGTTTGTCCCTAATAAAAGAGTTTTACAATCCAGAGGACCGTCATCACTCACGCGGCATTGCTCGTTCAGGGTTTCCCCCATTGACGAATATTCCTAACTGCTGTCTCCCATAGGAGTTTGGGCCGTGTCTCAGTCCCAATGTGGCCGATCAACCTCTCAGTTCGGCTACGC
	615	GTAGTTAGCCGTGGCTTTCTTGAAGAGTACCATCAAATAAGAAGCATTTCCTCTTCTTATCATTTTTCCTCAACAACAGAGTTTTACAATCCAAAGGACCTTCATCACTCACGCGGCATTGCTCGTTCAGGGTTTCCCCCATTGACGAATATTCCTAACTGCTGTCTCCCGTAGGAGTCTGGGCCGTGTCTCAGTCCCAGTGTGGCCGATTAACCTCTCAGTTCGGCTATG
	616	GTAGTTAGCCGGAGCTTTCTTGAAAGGTACCGTCACTTCTAAACCATTTCCTGTTTAGTTCTTTCTTCCCTAACAACAGAAGTTTACAATCCATAGGACCGTCATCCTTCACGCGGCATTGCTCGTTCAGGGTTTCCCCCATTGACGAATATTCCTCACTGCTGCCTCCCGTAGGAGTTTGGACCGTGTCTCAGTTCCAATGTGGGGGACCTTCCTCTCAGAACCCCTACTGATCGTCGCCTCGGTGGG
	617	GTAGTTAGCCGGAGCTTTCTTGAAAGGTACCGTCACTCTGATGTCATTTCCTACATCAGTCGTTCTTTCCTAACAACAGAAGTTTACAATCCATAGGACCGTCATCCTTCACGCGGCATTGCTCGTTCAGGGTTTCCCCCATTGACGAATATTCCTCACTGCTGCCTCCCGTAGGAGTTTGGACCGTGTCTCAGTTCCAATGTGGGGGACCTTCCTCTCAGAACCCCTACTGATCGTTGG
	618	GTAGTTAGCCGTGGCTTTCTTGAAATGTACCATCAACTAAAAATCATTTCCTATTCTTAGCATTTTTCCATAACAACAGAGTTTTACAATCCAAAGGACCTTCATCACTCACGCGGCATTGCTCGTTCAGGGTTTCCCCCATTGACGAATATTCCTAACTGCTGTCTCCCGTAGGAGTCTGGCCCGTGTCTCAGTCCCAGTGTGGCCGTTAAACCTCTCAGTACGGCTACGCATCG
	619	GTAGTTAGCCGGGGCTTTCTGGTGAAGTACCGTCACTTTAATATCATTTCCTATATTAATCATTCTTCCTTCACAACAGAGCTTTACGACCCATAGGGCCTTCATCGCTCACGCGGCATTGCTCGTTCAGAGTTCCCTCCATTGACGAATATTCCTAACTGCTGTCTCCCGTAGGAGTCTGGGCCGTGTCTCAGTCCCAGTGTGTCCGTTCAGCCTCTCAGCCCGGA
	620	GTAGTTAGCCGTGGCTTGTTTTCGAGGTACCGTCATTATCGTCCCTCGTCAAAGAAGTTTACAATCCGAAGACCTTCTTCCTTCACGCGGCATTGCTCGTTCAGGGTTTCCCCCATTGACGAATATTCCTAACTGCTGTCTCCCGTAGGAGTCTGGGCCGTGTCTCAGTCCCAGTGTGGCCGATCACCCTCTCAGGTCGGCTATGCATCGTTGACTTGGTAGGCCATTACCCCACCAACTA
	621	GTAGTTAGCCGTGGCTTTCTTGAATGGTACCGTCAAGTAAGAAGCATTTCCTCATCTTACAATTCTTTCCAAACAACAGAGTTTTACAATCCAAAGGACCTTCATCACTCACGCGGCATTGCTCGTTCAGGGTTTCCCCCATTGACGAATATTCCTAACTGCTGTCTCCCGTAGGAGTTTGGGCCGTGTCTCAGTCCCAATGTGGCCGATTAACCTCTCAGTTCGGCTATGCATCG
	622	GTAGTTAGCCGTGGCTTTCTTGAATGGTACCGTCAAGTAAAACCCATTTCCTGATCTTACATTTCGTTCCAAGCAACAGTGTTTTACAACCCATAGGGCCTTCATCACACACGCGGCATTGCTCGTTCAGGGTTTCCCCCATTGACGAATATTCCTAACTGCTGTCTCCCGTAGGAGTTTGGGCCGTGTCTCAGTCCCAATGTGGCCGTTCTACCTCTCAGTACGGCTACTGATCG
	623	GTAGTTAGCCGGGGCTTTCTGGTATGGTACCATCACACTAAGTTCATTTCCTAACCTAATCGTTTTTTCCATACAACAGAGTTTTACAATCCAAAGACCTTCATCACTCACGCGGCATTGCTCGTTCAGGGTTTCCCCCATTGACGAATATTCCCCACTGCTGCCTCCCGTAGGAGTCTGGTCCGTGTCTCAGTACCAGTGTGGGGGACCTTCCTCTCAGAACCCCTAAGGATCGATGGCCAGGTGGG
	624	GTAGTTAGCCGGGGCTTTCTGGTATGGTACCATCACATCAAGTTCATTTCCTAACCTGATCATTTTTTCCATACAACAGAGTTTTACAATCCAAAGGACCGTCATCACTCACGCGGCATTGCTCGTTCAGGGTTTCCCCCATTGACGAATATTCCTAACTGCTGTCTCCCGTAGGAGTCTGGGCCGTGTCTCAGTCCCAGTGCGGCTGGCCATCCTCTCAGTCCGGCTACCTA
	625	GTAGTTAGCCGGGGCTTTCTGGTGAAGTACCGTCACTCTTTTATCATTTCCTATAAAAGTCATTCTTCCTTCACAACAGAGTTTTGCAATCCAAAGGACCTTCATCACTCACGCGGCATTGCTCGTTCAGGGTTTCCCCCATTGACGAATATTCCTAACTGCTGTCTCCCGTAGGAGTCTGGACCGTGTCTCAGTTCCAGTGTGTCCGATCAGCCTCTCAGCTCGGATA
	626	GTAGTTAGCCGGAGCTTTCTTGAAGGGTACCGTCACTGTTATATCATTTCCTATATAACACATTCTTCCCCAACAACAGAACTTTACAATCCAAAGACTGTCATCATTCACGCGGCATTGCTCGTTCAGAGTTTCCTCCATTGACGAATATTCCTAACTGCTGTCTCCCGTAGGAGTTTGGGCCGTGTCTCAGTCCCAATGTGGCCGTTCAACCTCTCAGTCCGGC
	627	GTAGTTAGCCGGGGCTTCCTCCAAGGGTACCGTCATTGATTTCTTCCCCAAGGACAGAAGTTTACGATCCGAAGACCTTAATCACTCACGCGGCATTGCTCGTTCAGGGTTTCCCCCATTGACGAATATTCCTAACTGCTGTCTCCCGTAGGAGTCTGGGCCGTGTCTCAGTCCCAGTGTGTCCGATCAGCCTCTCAGCTCGGATATGCATCGTTGTCTTGGTAGGCC
	628	GTAGTAAGCCGTGACTTTCTAGTAAAGTACCGTCAGCCAAGATTCATTTCCTAATCTTACAGTTCTTTCCAAACAACAGAAGTTTACAATCCATAGGACCTTCATCCTTCACGCGGCATTGCTCGTTCAGGGTTTCCCCCATTGACGAATATTCCTAACTGCTGTCTCCCGTAGGAGTCTGGGCCGTGTCTCAGTCCCAGTGTGGCCGTTCAACCTCTCAGTCCGGCTATGCA
	629	GTAGTTAGCCGGGGCTTTCTGGTAAAGTACCGTCAACCTACCATCATTACCTATGGTAGGGTTTCTTCCTTTACAACAGAGTTTTACGATCTAAAAGACCTTCATCACTCACGCGGCATTGCTCGTTCAGAGTTTCCTCCATTGACGAATATTCCTAACTGCTGTCTCCCGTAGGAGTCTGGGCCGTGTCTCAGTCCCAATGTGTCCGTTCAGCCTCTCAGCTCGGATATG
	630	GTAGTTAGCCGTGGCTTTCTTGAATAGTACCACCAAACACATGTCATTTCCTACATGTGCAATTTTTCCTAAACAACAGAGTTTTACAATCCAGAGGACCGTCATCACTCACGCGGCATTGCTCGTTCAGGGTTGCCCCCATTGACGAATATTCCTAACTGCTGTCTCCCGTAGGAGTCTGGGCCGTGTCTCAGTCCCAGTGTGGCCGTCCGCCCTCTCAGGCCGGC
	631	GTAGTTAGCCGGGGCTTTCTGGCAAAGTACCGTCACACTACTATCATTACCTATAGTAGCTATTCTTCCTTTGCAACAGAGTTTTACAATCAAGTAGACCTTCATCACTCACGCGGCATTGCTCGTTCAGGGTTTCCCCCATTGACGAATATTCCTAACTGCTGCCTCCCGTAGGAGTTTGGACCGTGTCTCAGTTCCAATGTGCCCGATCAGCCTCTCAGCTCGGATA
	632	GGAGTTAGCCGATGCTTATTCGTATGGTACTCTCATCGGGACACACGTGACCCTTATTGCTCCCATACAAAAGCGCTTTACAATCCAAAGGACCTTCATCACTCACGCGGCATTGCTCGTTCAGGGTTTCCCCCATTGACGAATATTCCTAACTGCTGTCTCCCGTAGGAGTCTGGGCCGTGTCTCAGTCCCAGTGTGGCCGTTTAACCTCTCAGTACGGCTACGC
	633	GTAGTTAGCCGGGGCTTTCTGGTAAGGTACCGTCAGCTTAAGATCATTTCCTATCTTAAGGGTTCATTCCTTACAACAGAGTTTTACAATCATAAAGACCGTCATCACTCACGCGGCATTGCTCGTTCAGGGTTTCCCCCATTGACGAATATTCCTAACTGCTGCCTCCCGTAGGAGTTTGGGCCGTGTCTCAGTCCCAATGTGGCCGATCAACCTCTCAGTTCGGCTACGCATCG
	634	GGAGTTAGCCGATGCTTATTCGCCCCGTACTCTCATCGAGCCTCGCAAGGCTCTTATTACTCCGGAGCAAAAGGAGTTTACAATCCAGAGGACCTTCTTCCTTCACGCGGCATTGCTCGTTCAGGGTTTCCCCCATTGACGAATATTCCTAACTGCTGTCTCCCGTAGGAGTCTGGGCCGTGTCTCAGTCCCAGTGTGGCCGATCACCCTCTCAGGTCGGCTACGC
	635	GTAGTTAGCCGGGGCTTATTCAAAAGGTACCGTCAAGTGGACATCATTTCCTATATCCACAGTTCTTCCCAAATAAAAGTGATTTACAATCCAGAGGACCTTCATCTCACACGCGGCATTGCTCGGTCAGGGTTTCCCCCATTGCCGAATATTCCTAACTGCTGTCTCCCGTAGGAGTCTGGGCCGTGTCTCAGTCCCAGTGTGGCCGTTCAACCTCTCAGTCCGGCTACGCA
	636	GTAGTTAGCCGTGGCTTATTCATGTAGTACCGTCATTGCTTCGTCCTACATAAAAGAAGTTTACAATCCAGAGGACCGTCTTCCTTCACGCGGCATTGCTCGTTCAGGGTTTCCCCCATTGACGAATATTCCTAACTGCTGTCTCCCGTAGGAGTCTGGGCCGTGTCTCAGTCCCAGTGTGGCCGATCACCCTCTCAGGTCGGCTACGCATCGTTGCCTTGGTAAGCCTTTACCTTACC
	637	GTAGTTAGCCGTGGCTTTCTTGAATAGTACCATCAAACACATGTCATTTCCTACATGTGCAATTTTTCCTAAACAACAGAGTTTTACAATCCAGAGGACCGTCATCACTCACGCGGCATTGCTCGTTCAGGGTTGCCCCCATTGACGAATATTCCTAACTGCTGTCTCCCGTAGGAGTCTGGGCCGTGTCTCAGTCCCAATGTGGCCGATCAACCTCTCAGTTCGG
	638	GTAGTTAGCCGTGGCTTTCTTGAATAGTACCATCAAACACATGTCATTTCCTACACGTGCTATTTTTCCTAAACAACAGAACTTTACAACCCATAGGGCCGTCATCGTTCACGCGGCATTGCTCGTTCAGGGTTGCCCCCATTGACGAATATTCCTAACTGCTGTCTCCCGTAGGAGTCTGGGCCGTGTCTCAGTCCCAATGTGGCCGATCAACCTCTCAGTTCGGCTACG
	639	GTAGTTAGCCGTGGCTTTCTGGTAAGGTACCGTCAATCGCGGAGTCTATCCGCGCCATTCTTCCCTTACAACAGAGCTTTACGATCCGAAAACCTTCATCACTCACGCGGCATTGCTCGTTCAGGGTTTCCCCCATTGACGAATATTCCTAACTGCTGTCTCCCGTAGGAGTCTGGGCCGTGTCTCAGTCCCAATGTGGCCGATCAACCTCTCAGTTCGGCTACGCATCG
	640	GTAGTTAGCCGGAGCTTTCTGGTATGGTACCGTCACTCCAGAATCATTTCCTATTCTGACCGTTCCTCCCATACAACAGAGTTTTACAACCCAGAGGGCCTTCATCACTCACGCGGCATTGCTCGTTCAGGGTTTCCCCCATTGCCGAAAACTCCCTACTGCTGCCTCCCGTAGGAGTATGGGCCGTGTCTCAGTCCCAGTTGTGGCCGGTCACCCTCTCAGGTCGGCTACACA
	641	GTAGTTAGCCGTGGCTTTCTTGAATGGTACCGTCAACCGGATGTCATTTCCTACATCCGGTGTTCTTTCCAAACAACAGAACTTTACAACCCGAAGGGCCTTCATCGTTCACGCGGCATTGCTCGTTCAGAGTTTCCTCCATTGACGAATATTCCTAACTGCTGTCTCCCGTAGGAGTCTGGGCCGTGTCTCAGTCCCAGTGTGGCCGATCAACCTCTCAGTTCGGCTATGC
	642	GTAGTTAGCCGTGGCTTTCTTGAATGGTACCGTCAACATCATAGCATTTCCTCTACAATGCATTCTTTCCAAACAACAGAACTTTACAACCCGGAGGGCCTTCATCGTTCACGCGGCATTGCTCGTTCAGGGTTTCCCCCATTGACGAATATTCCTAACTGCTGTCTCCCGTAGGAGTCTGGGCCGTGTCTCAGTCCCAGTGTGGCCGATCAACCTCTCAGTTCGGCTA
	643	GTAGTTAGCCGGGGCTTTCTGGCAAAGTACCGTCACACTACTATCATTACCTATAGTAGCTATTCTTCCTTTGCAACAGAGTTTTACAATCAAGTAGACCTTCATCACTCACGCGGCATTGCTCGTTCAGGGTTTCCCCCATTGACGAATATTCCTAACTGCTGCCTCCCGTAGGAGTTTGGACCGTGTCTCAGTTCCAATGTGCCCGATCAGCCTCTCAG
	644	GTAGTTAGCCGGGGCTTTCTGGCATGGTACCGTCATCTATACATCATTTCCTATATATAGTGTTCTTCCCATACAACAGAGTTTTACAATCCAAAGGACCTTCATCACTCACGCGGCATTGCTCGTTCAGGGTTTCCCCCATTGACGAATATTCCTAACTGCTGTCTCCCGTAGGAGTCTGGACCGTGTCTCAGTTCCAGTGTGGGGGACCTTCCTCTCAGAACCCCTAAGG
	645	GTAGTTAGCCGGAGCTTTCTGGTATGGTACCGTCACACTAAAGTCATTTCCTACTCTAGTCGTTCTTCCCATACAACAGAACTTTACAACCCATAGGGCCTTCATCGTTCACGCGGCATTGCTCGTTCAGGGTTTCCCCCATTGACGAATATTCCTAACTGCTGTCTCCCGTAGGAGTTTGGGCCGTGTCTCAGTTCCAATGTGGGGGACCTTCCTCTCAGAACCCCTAGACATCGTCGCCTTGG
	646	GTAGTTAGCCGGGGCTTTCTGGTAAAGTACCGTCAGCTTGCTATCATTACCTATAGCAAGGGTTCTTCCTTTACAACAGAGTTTTACAATCATAAAGACCGTCATCACTCACGCGGCATTGCTCGTTCAGAGTTTCCTCCATTGACGAATATTCCTAACTGCTGTCTCCCGTAGGAGTCTGGGCCGTGTCTCAGTCCCAATGTGGGGGACCTTCCTCTCAGAACCCCTACCGATCGAGGG
	647	GTAGTTAGCCGTGGCTTTTTCTCCGAGTACCGTCACGTTCTTCGTCCTCGGTAAAAGAAGTTTACAACCCCAAAGACCTTCATCACTCACGCGGCATTGCTCGTTCAGGGTTTCCCCCATTGACGAATATTCCTAACTGCTGTCTCCCGTAGGAGTCTGGGCCGTGTCTCAGTCCCAGTGTGGCCGTTCAACCTCTCAGTCCGGCTACGCATCGTTACCTTGGTGAGCCATTACCTCACCAAC
	648	GTAGTTAGCCGGGGCTTTCTGGTAAGGTACCGTCACACTACTATCATTACCTATAATAGCTATTCTTCCCTTACAACAGAGTTTTACAATCAAGTAGACCTTCATCACTCGCGCGGCATTGCTCGTTCAGGGTTTCCCCCATTGACGAATATTCCTAACTGCTGCCTCCCGTAGGAGTTTGGACCGTATCTCAGTTCCAATGTGTCCGATCAGCCTCTCAGCTCGGATATG
	649	GTAGTTAGCCGGGGCTTTCTGGTAAGGTACTGTCAACTTAAGATCATTTCCTATCTTAAGAGTTCATTCCTTACAACAGAGTTTTACAATCATAAAGACCGTCATCACTCACGCGGCATTGCTCGTTCAGGGTTTCCCCCATTGACGAATATTCCTAACTGCTGCCTCCCGTAGGAGTTTGGGCCGTGTCTCAGTCCCAATGTGGCCGATCAACCTCTCAGTTCGGCTACGCATCG
	650	GTAGTTAGCCGGGGCTTTCTGGTATGGTACCATCACACTAAGTTCATTTCCTAACCTAGCCATTTTTTCCATACAACAGAGTTTTACAATCCAAAGACCTTCATCACTCACGCGGCATTGCTCGTTCAGGGTTTCCCCCATTGACGAATATTCCCCACTGCTGCCTCCCGTAGGAGTTTGGGCCGTGTCTCAGTCCCAATGTGGCCGTTCACCCTCTCAGGCCGGCTACTGATCGTTGCCTTGG
* The concensus sequence was created from an alignment of all the ASV sequenced using ClustalW implemented in BioEdit.

## Sheet: Uncl_Genus of Marinifilaceae
Supplementary Table 2. Sequences and the concensus sequence of the ASV that were taxonomically assigned to the unclassified genera included in the models as predictor variables
Unclassified taxon	ASV ID	Sequences
Uncl_Genus of Marinifilaceae	Concensus sequence*	GGAGTTAGCCGGTGCTTATTCTTCCGGTACCGTCACTTGADTACDCGTAHTCATGCTCGTCCCBAACAAAAGCAGTTYWCRACCCRTARGGCCKYCTTCCTGCACGCGRCWTGGCTGGTTCAGASTTBCSYCCATTGACCAATATTCCTCACTGCTGCCTCCCGTAGGAGTYTGGDCCGTGTCYCAGTWCCARTGTGGGGGACCTBCCTCTCAGVACCCCTAVNSATCGHNGSYHYGGTGGGCCG
	1	GGAGTTAGCCGGTGCTTATTCTTCCGGTACCGTCACTTGAATACACGTATTCATGCTCGTCCCGAACAAAAGCAGTTCTCGACCCGTAGGGCCTCCTTCCTGCACGCGGCATGGCTGGTTCAGAGTTTCCTCCATTGACCAATATTCCTCACTGCTGCCTCCCGTAGGAGTCTGGACCGTGTCCCAGTTCCAGTGTGGGGGACCTCCCTCTCAGGACCCCTAGACATCGTAGGTTTGGTGGG
	2	GGAGTTAGCCGGTGCTTATTCTTCCGGTACCGTCACTTGAATACACGTATTCATGCTCGTCCCGAACAAAAGCAGTTCTCGACCCGTAGGGCCTCCTTCCTGCACGCGGCATGGCTGGTTCAGAGTTTCCTCCATTGACCAATATTCCTCACTGCTGCCTCCCGTAGGAGTCTGGACCGTGTCCCAGTTCCAGTGTGGGGGACCTCCCTCTCAGGACCCCTAGACATCGTAGG
	3	GGAGTTAGCCGGTGCTTATTCTTCCGGTACCGTCACTTGAATACACGTATTCATGCTCGTCCCGAACAAAAGCAGTTCTCGACCCGTAGGGCCTCCTTCCTGCACGCGGCATGGCTGGTTCAGAGTTTCCTCCATTGACCAATATTCCTCACTGCTGCCTCCCGTAGGAGTCTGGACCGTGTCCCAGTTCCAGTGTGGGGGACCTCCCTCTCAGGACCCCTAGACATCGTAGGTTTGG
	4	GGAGTTAGCCGGTGCTTATTCTTCCGGTACCGTCACTTGAATACGCGTATTCATGCTCGTCCCGAACAAAAGCAGTTTACAACCCATAAGGCCGTCTTCCTGCACGCGGCATGGCTGGTTCAGAGTTGCCTCCATTGACCAATATTCCTCACTGCTGCCTCCCGTAGGAGTTTGGACCGTGTCTCAGTTCCAATGTGGGGGACCTCCCTCTCAGGACCCCTAGGCATCGTCGG
	5	GGAGTTAGCCGGTGCTTATTCTTCCGGTACCGTCACTTGAATACGCGTATTCATGCTCGTCCCGAACAAAAGCAGTTTACAACCCATAAGGCCGTCTTCCTGCACGCGGCATGGCTGGTTCAGAGTTGCCTCCATTGACCAATATTCCTCACTGCTGCCTCCCGTAGGAGTTTGGACCGTGTCTCAGTTCCAATGTGGGGGACCTCCCTCTCAGGACCCCTAGGCATCGTCGGTTTGG
	6	GGAGTTAGCCGGTGCTTATTCTTCCGGTACCGTCACTTGATTACACGTAATCATGCTCGTCCCGAACAAAAGCAGTTCTCGACCCGTAGGGCCTCCTTCCTGCACGCGGCATGGCTGGTTCAGAGTTTCCTCCATTGACCAATATTCCTCACTGCTGCCTCCCGTAGGAGTCTGGACCGTGTCCCAGTTCCAGTGTGGGGGACCTCCCTCTCAGGACCCCTAGACATCGTAGGTTTGG
	7	GGAGTTAGCCGGTGCTTATTCATCGGGTACCGTCATTTGAGTACGCGTACTCATGCTCGTCCCCAATAAAAGCAGTTTACAACCCATAAGGCCGTCTTCCTGCACGCGGCATGGCTGGTTCAGGCTCTCGCCCATTGACCAATATTCCTCACTGCTGCCTCCCGTAGGAGTTTGGACCGTGTCTCAGTTCCAATGTGGGGGACCTCCCTCTCAGGACCCCTAGGCATCG
	8	GGAGTTAGCCGGTGCTTATTCTTCCGGTACCGTCACTTGAATACACGTATTCATGCTCGTCCCGAACAAAAGCAGTTCTCGACCCGTAGGGCCTCCTTCCTGCACGCGGCATGGCTGGTTCAGAGTTTCCTCCATTGACCAATATTCCTCACTGCTGCCTCCCGTAGGAGTCTGGACCGTGTCCCAGTTCCAGTGTGGGGGACCTCCCTCTCAGGACCCCTAGACATCGTAGGTTTGGTGGGCCG
	9	GGAGTTAGCCGGTGCTTATTCTTCCGGTACCGTCACTTGAATACTCGTATTCATGCTCGTCCCGAACAAAAGCAGTTCTCGACCCGTAGGGCCTCCTTCCTGCACGCGGCATGGCTGGTTCAGAGTTTCCTCCATTGACCAATATTCCTCACTGCTGCCTCCCGTAGGAGTCTGGACCGTGTCCCAGTTCCAGTGTGGGGGACCTCCCTCTCAGGACCCCTAGACATCG
	10	GGAGTTAGCCGGTGCTTATTCTTCCGGTACCGTCACTTGATTACACGTAATCATGCTCGTCCCGAACAAAAGCAGTTCTCGACCCGTAGGGCCTCCTTCCTGCACGCGGCATGGCTGGTTCAGAGTTTCCTCCATTGACCAATATTCCTCACTGCTGCCTCCCGTAGGAGTCTGGACCGTGTCCCAGTTCCAGTGTGGGGGACCTCCCTCTCAGGACCCCTAGACATCGTAGG
	11	GGAGTTAGCCGGTGCTTATTCTTCCGGTACCGTCACTTGATTACACGTAATCATGCTCGTCCCGAACAAAAGCAGTTCTCGACCCGTAGGGCCTCCTTCCTGCACGCGGCATGGCTGGTTCAGAGTTTCCTCCATTGACCAATATTCCTCACTGCTGCCTCCCGTAGGAGTCTGGACCGTGTCCCAGTTCCAGTGTGGGGGACCTCCCTCTCAGGACCCCTAGACATCGTAGGTTTGGTGGG
	12	GGAGTTAGCCGGTGCTTATTCTTCCGGTACCGCCACTTGAATACACGTATTCATGCTCGTCCCGAACAAAAGCAGTTCTCGACCCGTAGGGCCTCCTTCCTGCACGCGGCATGGCTGGTTCAGAGTTTCCTCCATTGACCAATATTCCTCACTGCTGCCTCCCGTAGGAGTCTGGACCGTGTCCCAGTTCCAGTGTGGGGGACCTCCCTCTCAGGACCCCTAGACATCGTAGGTTTGGTGGG
	13	GGAGTTAGCCGGTGCTTATTCTTCCGGTACCGTCACTTGAATACACGTATTCATGCTCGTCCCGAACAAAAGCAGTTCTCGACCCGTAGGGCCTCCTTCCTGCACGCGGCATGGCTGGTTCAGAGTTTCCTCCATTGACCAATATTCCTCACTGCTGCCTCCCGTAGGAGTCTGGACCGTGTCTCAGTTCCAGTGTGGGGGACCTCCCTCTCAGGACCCCTAAACATCGTCG
	14	GGAGTTAGCCGGTGCTTATTCTTCCGGTACCGTCACTTGAATACACGTATTCATGCTCGTCCCGAACAAAAGCAGTTCTCGACCCGTAGGGCCTCCTTCCTGCACGCGGCATGGCTGGTTCAGAGTTTCCTCCATTGACCAATATTCCTCACTGCTGCCTCCCGTAGGAGTCTGGGCCGTGTCCCAGTTCCAGTGTGGGGGACCTCCCTCTCAGGACCCCTAGACATCGTAGGTTTGG
	15	GGAGTTAGCCGGTGCTTATTCTTCCGGTACCGTCACTTGATTACACGTAATCATGCTCGTCCCGAACAAAAGCAGTTCTCGACCCGTAGGGCCTCCTTCCTGCACGCGGCATGGCTGGTTCAGAGTTTCCTCCATTGACCAATATTCCTCACTGCTGCCTCCCGTAGGAGTTTGGACCGTGTCTCAGTTCCAATGTGGGGGACCTTCCTCTCAGAACCCCTACTGATCGTCGCC
	16	GGAGTTAGCCGGTGCTTATTCTTCCGGTACCGTCACTTGATTACACGTAATCATGCTCGTCCCGAACAAAAGCAGTTCTCGACCCATAGGGCCTCCTTCCTGCACGCGGCATGGCTGGTTCAGAGTTTCCTCCATTGACCAATATTCCTCACTGCTGCCTCCCGTAGGAGTCTGGACCGTGTCTCAGTTCCAGTGTGGGGGACCTTCCTCTCAGAACCCCTACCGATCGAAGGC
	17	GGAGTTAGCCGGTGCTTATTCTTCCGGTACCGTCACTTGAATACTCGTATTCATGCTCGTCCCGAACAAAAGCAGTTCTCGACCCGTAGGGCCTCCTTCCTGCACGCGGCATGGCTGGTTCAGAGTTTCCTCCATTGACCAATATTCCTCACTGCTGCCTCCCGTAGGAGTCTGGACCGTGTCCCAGTTCCAGTGTGGGGGACCTCCCTCTCAGGACCCCTAGACATCGTAGGTTTGGTGGG
	18	GGAGTTAGCCGGTGCTTATTCTTCCGGTACCGTCACTTGATTACACGTAATCATGCTCGTCCCGAACAAAAGCAGTTCTCGACCCATAGGGCCTCCTTCCTGCACGCGGCATGGCTGGTTCAGAGTTTCCTCCATTGACCAATATTCCTCACTGCTGCCTCCCGTAGGAGTCTGGACCGTGTCCCAGTTCCAGTGTGGGGGACCTCCCTCTCAGGACCCCTAGACATCGTAGGTTTGG
	19	GGAGTTAGCCGGTGCTTATTCTTCCGGTACCGTCACTTGAATACACGTATTCATGCTCGTCCCGAACAAAAGCAGTTCTCGACCCGTAGGGCCTCCTTCCTGCACGCGGCATGGCTGGTTCAGAGTTTCCCCCATTGACCAATATTCCTCACTGCTGCCTCCCGTAGGAGTCTGGACCGTGTCCCAGTTCCAGTGTGGGGGACCTCCCTCTCAGGACCCCTAGACATCGTAGGTTTGGTGGG
	20	GGAGTTAGCCGGTGCTTATTCTTCCGGTACCGTCACTTGAATACACGTATTCATGCTCGTCCCGAACAAAAGCAGTTCTCGACCCATAGGGCCTCCTTCCTGCACGCGGCATGGCTGGTTCAGAGTTTCCTCCATTGACCAATATTCCTCACTGCTGCCTCCCGTAGGAGTCTGGACCGTGTCCCAGTTCCAGTGTGGGGGACCTCCCTCTCAGGACCCCTAGACATCGTAGG
	21	GGAGTTAGCCGGTGCTTATTCTTCCGGTACCGTCACTTGAATACACGTATTCATCCTCGTCCCGAACAAAAGCAGTTTACAACCCATAAGGCCGTCTTCCTGCACGCGGCATGGCTGGTTCAGAGTTGCCTCCATTGACCAATATTCCGCACTGCTGCCTCCCGTAGGAGTTTGGACCGTGTCTCAGTTCCAATGTGGGGGACCTCCCTCTCAGGACCCCTAGGCATCGTCGG
	22	GGAGTTAGCCGGTGCTTATTCTTCCGGTACCGTCACTTGATTACACGTAATCATGCTCGTCCCGAACAAAAGCAGTTCTCGACCCGTAGGGCCTCCTTCCTGCACGCGGCATGGCTGGTTCAGAGTTTCCTCCATTGACCAATATTCCTCACTGCTGCCTCCCGTAGGAGTCTGGACCGTGTCCCAGTTCCAGTGTGGGGGACCTCCCTCTCAGGACCCCTAGACATCG
	23	TGAGTTAGCCGGTGCTTATTCTTCCGGTACCGTCACTTGAATACTCGTATTCATGCTCGTCCCGAACAAAAGCAGTTCTCGACCCGTAGGGCCTCCTTCCTGCACGCGGCATGGCTGGTTCAGAGTTTCCTCCATTGACCAATATTCCTCACTGCTGCCTCCCGTAGGAGTCTGGACCGTGTCCCAGTTCCAGTGTGGGGGACCTCCCTCTCAGGACCCCTAGACATCGTAGG
	24	GGAGTTAGCCGGTGCTTATTCTTCCGGTACCGTCACTTGATTACACGTAATCATGCTCGTCCCGAACAAAAGCAGTTCTCGACCCATAGGGCCTCCTTCCTGCACGCGGCATGGCTGGTTCAGACTTCCGTCCATTGACCAATATTCCTCACTGCTGCCTCCCGTAGGAGTCTGGTCCGTGTCTCAGTACCAGTGTGGGGGATAAGCCTCTCAGCTCCCCTAGACA
	25	GGAGTTAGCCGGTGCTTATTCTTCCGGTACCGTCACTTGATTACACGTAATCATGCTCGTCCCGAACAAAAGCAGTTCTCGACCCGTAGGGCCTCCTTCCTTCACGCGACTTGGCTGGTTCAGACTTCCGTCCATTGACCAATATTCCTCACTGCTGCCTCCCGTAGGAGTTTGGACCGTGTCTCAGTTCCAATGTGGGGGACCTTCCTCTCAGAACCCCTACTGATCGTCGCCTTGG
	26	GGAGTTAGCCGGTGCTTATTCTTCCGGTACCGTCACTTGATTACACGTAATCATGCTCGTCCCGAACAAAAGCAGTTCTCGACCTGTAGGGCCTCCTTCCTGCACGCGGCATGGCTGGTTCAGAGTTTCCTCCATTGACCAATATTCCTCACTGCTGCCTCCCGTAGGAGTCTGGACCGTGTCCCAGTTCCAATGTGGGGGACCTTCCTCTCAGAACCCCTAAGGATCGTTGG
	27	GGAGTTAGCCGGTGCTTATTCTTCCGGTACCGTCACTTGATTACACGTAATCATGCTCGTCCCGAACAAAAGCAGTTCTCGACCCGTAGGGCCTCCTTCCTGCACGCTACTTGGCTGGTTCAGAGTTGCCTCCATTGACCAATATTCCTCACTGCTGCCTCCCGTAGGAGTTTGGACCGTGTCTCAGTTCCAATGTGGGGGACCTTCCTCTCAGAACCCCTACTGATCGTTGGCC
	28	GGAGTTAGCCGGTGCTTATTCTTCCGGTACCGTCACTTGAATACACGTATTCATGCTCGTCCCTAACAAAAGCAGTTCTCGACCCGTAGGGCCTCCTTCCTCCACGCGGCATGGCTGGTTCAGACTTCCGTCCATTGACCAATATTCCTCACTGCTGCCTCCCGTAGGAGTCTGGTCCGTGTCTCAGTACCAGTGTGGGGGATAAGCCTCTCAGCTCCCCTAGACATCG
	29	GGAGTTAGCCGGTGCTTATTCTTCCGGTACCGTCACTTGAATACACGTATTCATGCTCGTCCCGAACAAAAGCAGTTCTCGACCCGTAGGGCCTCCTTCCTGCACGCGGCATGGCTGGTTCAGAGCTTCCTCCATTGACCAATATTCCTCACTGCTGCCTCCCGTAGGAGTCTGGACCGTGTCCCAGTTCCAGTGTGGGGGACCTCCCTCTCAGGACCCCTAGACATCG
	30	GGAGTTAGCCGGTGCTTATTCTTCCGGTACCGTCACTTGAATACACGTATTCATGCTCGTCCCGAACAAAAGCAGTTCTCGACCCGTAGGGCCTCCTTCCTGCACGCGGCATGGCTGGTTCAGAGTTTCCTCCATTGACCAATATTCCTCACTGCTGCCTCCCGTAGGAGTCTGGACCGTGTCCCAGTTCCAGTGTGGGGGACCTCCCTCTCAGGACCCCTAGACATCG
	31	GGAGTTAGCCGGTGCTTATTCATCGGGTACCGTCATTTGAGTACGCGTACTCATGCTCGTCCCCAATAAAAGCAGTTTACAACCCATAAGGCCGTCTTCCTGCACGCGGCATGGCTGGTTCAGGCTCTCGCCCATTGACCAATATTCCTCACTGCTGCCTCCCGTAGGAGTTTGGACCGTGTCTCAGTTCCAATGTGGGGGACCTCCCTCTCAGGACCCCTAGGCATCGTCGG
	32	GGAGTTAGCCGGTGCTTATTCTTCCGGTACCGTCACTTGATTACACGTAATCATGCTCGTCCCGAACAAAAGCAGTTCTCGACCCATAGGGCAGTCGTCCTGCACGCTACTTGGCTGGTTCAGACTTCCGTCCATTGACCAATATTCCTCACTGCTGCCTCCCGTAGGAGTTTGGTCCGTGTCTCAGTACCAATGTGGGGGACCTTCCTCTCAGAACCCCTACTGA
	33	GGAGTTAGCCGGTGCTTATTCTTCCGGTACCGTCACTTGATTACACGTAATCATGCTCGTCCCGAACAAAAGCAGTTCTCGACCCGTAGGGCCTCCTTCCTGCACGCGGCATGGCTGGTTCAGAGTTTCCTCCATTGACCAATATTCCTCACTGCTGCCTCCCGTAGGAGTCTGGACCGTGTCCCAGTTCCAGTGTGGGGGACCTCCCTCTCAGGACCCCTAGACATCGTAGGTTTGGTGGGCCG
	34	GGAGTTAGCCGGTGCTTATTCTTCCGGTACCGTCACTTGAATACACGTATTCATGCTCGTCCCGAACAAAAGCAGTTCTCGACCCGTAGGGCCTCCTTCCTGCACGCGGCATGGCTGGTTCAGAGTTTCCTCCATTGACCAATATTCCTCACTGCTGCCTCCCGTAGGAGTTTGGACCGTGTCTCAGTTCCAATGTGGGGGACCTTCCTCTCAGAACCCCTACTGATCGTCGG
	35	GGAATTAGCCGGTGCTTATTCTTCCGGTACCGTCACTTGAATACTCGTATTCATGCTCGTCCCGAACAAAAGCAGTTCTCGACCCGTAGGGCCTCCTTCCTGCACGCGGCATGGCTGGTTCACAGTTCCCTCCATTGACCAATATTCCTCACTGCTGCCTCCCGTAGGAGTCTGGACCGTGTCCCAGTTCCAGTGTGGGGGACCTCCCTCTCAGGACCCCTAGACATCGTAGGTTTGGTGGG
	36	GGAGTTAGCCGGTGCTTATTCTTCCGGTACCGTCACTTGAATACACGTATTCATGCTCGTCCCGAACAAAAGCAGTTTACAACCCATAAGGCCGTCTTCCTGCACGCGGCATGGCTGGTTCAGAGTTGCCTCCATTGACCAATATTCCTCACTGCTGCCTCCCGTAGGAGTTTGGTCCGTGTCTCAGTACCAATGTGGGGGACCTTCCTCTCAGAACCCCTACTGATCGTCGG
	37	GGAGTTAGCCGGTGCTTATTCTTCCGGTACCGTCACTTGAATACACGTATTCATGCTCGTCCCGAACAAAAGCAGTTCTCGACCCGTAGGGCCTCCTTCCTGCACGCGGCATGGCTGGTTCAGAGTTTCCTCCATTGACCAATATTCCTCACTGCTGCCTCCCGTAGGAGTTTGGACCGTGTCTCAGTTCCAATGTGGGGGACCTTCCTCTCAGAACCCCTACTGATCGTCGCC
	38	GGAGTTAGCCGGTGCTTATTCTTCCGGTACCGTCACTTGAATACGCGTATTCATGCTCGTCCCGAACAAAAGCAGTTTACAACCCATAAGGCCGTCTTCCTGCACGCGGCATGGCTGGTTCAGAGTTGCCTCCATTGACCAATATTCCTCACTGCTGCCTCCCGTAGGAGTTTGGACCGTGTCTCAGTTCCAATGTGGGGGACCTTCCTCTCAGAACCCCTACTGATCGCGGG
	39	GGAGTTAGCCGGTGCTTATTCTTCCGGTACCGTCACTTGAATACTCGTATTCATGCTCGTCCCGAACAAAAGCAGTTCTCGACCCGTAGGGCCTCCTTCCTGCACGCGGCATGGCTGGTTCAGAGTTTCCTCCATTGACCAATATTCCTCACTGCTGCCTCCCGTAGGAGTCTGGACCGTGTCCCAGTTCCAGTGTGGGGGACCTCCCTCTCAGGACCCCTAGACATCGTAGGTTTGGTGGGCCG
	40	GGAGTTAGCCGGTGCTTATTCTTCCGGTACCGTCACTTGAATACACGTATTCATGCTCGTCCCGAACAAAAGCAGTTCTCGACCCGTAGGGCCTCCTTCCTGCACGCGGCATGGCTGGTTCAGAGTTTCCTCCATTGACCAATATTCCTCACTGCTGCCTCCCGTAGGAGTCTGGACCGTGTCCCAGTTCCAATGTGGGGGACCTTCCTCTCAGAACCCCTAGCCATCGTCGGCACGG
* The concensus sequence was created from an alignment of all the ASV sequenced using ClustalW implemented in BioEdit.

## Sheet: Uncl_Family of Oscillospirales
Supplementary Table 2. Sequences and the concensus sequence of the ASV that were taxonomically assigned to the unclassified genera included in the models as predictor variables
Unclassified taxon	ASV ID	Sequences
Uncl_Family of Oscillospirales	Concensus sequence*	GDAGTTAGCCGNNVCTTNYTNNNNNRVTACHNNCNNNNNNNBNHVNNNNHBVNRDVNNNNNNNNNNBYVHNNNNNNAHAGNDNTTTACRANCCDDARVDCCKTCDTCCHNCACGCGGCRTYGCTGSDTCAGDSTTBCVYCCGATTGHBCAATATYCCBCACTGCTGCCTCCCGTAGGAGTHTGGDCCGTDTCTCAGTHCCADTGTGGVNGGNYCDNCCTCTCAGNHCVBCTANNSATCGNNGNYNHGGTVNGCCNTTDCCKHYNCCDNCNRBCTAATCVGAMGCRKGS
	1	GTAGTTAGCCGGAGCTTCCTCCTTGGGTACCGTCATTATCGTCCCCAAAGACAGAGGTTTACAATCCTAAAACCTTCTTCCCTCACGCGGCATCGCTGCATCAGGCTTTCGCCCATTGTGCAATATTCCCCACTGCTGCCTCCCGTAGGAGTCTGGGCCGTGTCTCAGTCCCAATGTGGCCGTTCAACCTCTCAGTCCGGCTACTGATCGTCGGCTTGGTGGGCCGTTACCTC
	2	GTAGTTAGCCGGAGCTTCCTCCTTGGGTACCGTCATTATCGTCCCCAAAGACAGAGGTTTACAATCCTAAAACCTTCTTCCCTCACGCGGCATCGCTGCATCAGGCTTTCGCCCATTGTGCAATATTCCCCACTGCTGCCTCCCGTAGGAGTCTGGGCCGTGTCTCAGTCCCAATGTGGCCGTTCAACCTCTCAGTCCGGCTACTGATCGTCGGCTTGGTGGGCCGTTACCTCACC
	3	GTAGTTAGCCGGAGCTTCCTCCTTGGGTACCGTCATTATCGTCCCCAAAGACAGAGGTTTACAATCCTAAAACCTTCTTCCCTCACGCGGCATCGCTGCATCAGGCTTGCGCCCATTGTGCAATATTCCCCACTGCTGCCTCCCGTAGGAGTCTGGGCCGTGTCTCAGTCCCAATGTGGCCGTTCAACCTCTCAGTCCGGCTACTGATCGTCGACTTGGTGAGCCG
	4	GTAGTTAGCCGGAGCTTCCTCCTTGGGTACCGTCATTATCGTCCCCAAAGACAGAGGTTTACAATCCTAAAACCTTCTTCCCTCACGCGGCATCGCTGCATCAGGCTTTCGCCCATTGTGCAATATTCCCCACTGCTGCCTCCCGTAGGAGTCTGGGCCGTGTCTCAGTCCCAATGTGGCCGTTCAACCTCTCAGTCCGGCTACTGATCGTCGGCTTGGTGGGCCGTTACCTCACCAAC
	5	GTAGTTAGCCGGAGCTTCCTCCTTGGGTACCGTCATTATCGTCCCCAAAGACAGAGGTTTACAATCCTAAAACCTTCTTCCCTCACGCGGCATCGCTGCATCAGGCTTGCGCCCATTGTGCAATATTCCCCACTGCTGCCTCCCGTAGGAGTCTGGGCCGTGTCTCAGTCCCAATGTGGCCGTTCAACCTCTCAGTCCGGCTACTGATCGTCGACTTGGTGAGCCGTTACC
	6	GTAGTTAGCCGGAGCTTCCTCCTTGGGTACCGTCATTATCGTCCCCAAAGACAGAGGTTTACAATCCTAAAACCTTCTTCCCTCACGCGGCATCGCTGCATCAGGCTTTCGCCCATTGTGCAATATTCCCCACTGCTGCCTCCCGTAGGAGTCTGGGCCGTGTCTCAGTCCCAATGTGGCCGTTCAACCTCTCAGTCCGGCTACTGATCGTCGACTTGGTGGGCCGTTACCTC
	7	GTAGTTAGCCGGAGCTTCCTCCTTGGGTACCGTCATTATCGTCCCCAAAGACAGAGGTTTACAATCCTAAAACCTTCTTCCCTCACGCGGCATCGCTGCATCAGGCTTGCGCCCATTGTGCAATATTCCCCACTGCTGCCTCCCGTAGGAGTCTGGGCCGTGTCTCAGTCCCAATGTGGCCGTTCAACCTCTCAGTCCGGCTACTGATCGTCGACTTGGTGAG
	8	GTAGTTAGCCGGAGCTTCCTCCTTGGGTACCGTCATTATCGTCCCCAAAGACAGAGGTTTACAATCCTAAAACCTTCTTCCCTCACGCGGCATCGCTGCATCAGGCTTGCGCCCATTGTGCAATATTCCCCACTGCTGCCTCCCGTAGGAGTCTGGGCCGTGTCTCAGTCCCAATGTGGCCGTTCAACCTCTCAGTCCGGCTACTGATCGTCGACTTGGTGAGCCGTTACCTC
	9	GTAGTTAGCCGGAGCTTCCTCCTTGGGTACCGTCATTATCGTCCCCAAAGACAGAGGTTTACAATCCTAAAACCTTCTTCCCTCACGCGGCATCGCTGCATCAGGCTTGCGCCCATTGTGCAATATTCCCCACTGCTGCCTCCCGTAGGAGTCTGGGCCGTGTCTCAGTCCCAATGTGGCCGTTCAACCTCTCAGTCCGGCTACTGATCGTCGACTTGGTG
	10	GTAGTTAGCCGGAGCTTCCTCCTCGGGTACCGTCATTATCGTCCCCGAAGACAGAGGTTTACAATCCTAAAACCTTCTTCCCTCACGCGGCATCGCTGCATCAGGCTTTCGCCCATTGTGCAATATTCCCCACTGCTGCCTCCCGTAGGAGTCTGGGCCGTGTCTCAGTCCCAATGTGGCCGTTCAACCTCTCAGTCCGGCTACTGATCGTCGACTTGGTAGGCCGTTACCCCACC
	11	GTAGTTAGCCGGAGCTTCCTCCTTGGGTACCGTCATTATCGTCCCCAAAGACAGAGGTTTACAATCCTAAAACCTTCTTCCCTCACGCGGCATCGCTGCATCAGGCTTGCGCCCATTGTGCAATATTCCCCACTGCTGCCTCCCGTAGGAGTCTGGGCCGTGTCTCAGTCCCAATGTGGCCGCTCAACCTCTCAGTCCGGCTACTGATCGTCGACTTGGTGGG
	12	GTAGTTAGCCGGAGCTTCCTCCTCAGGTACCGTCATTATCGTCCCTGAAGACAGAGGTTTACAATCCTAAAACCTTCTTCCCTCACGCGGCACCGCTGCATCAGGCTTGCGCCCATTGTGCAATATTCCCCACTGCTGCCTCCCGTAGGAGTCTGGGCCGTGTCTCAGTCCCAATGTGGCCGTTCAACCTCTCAGTCCGGCTACTGATCGTCGACTTGGTG
	13	GTAGTTAGCCGGAGCTTCCTCCTATGGTACCGTCATTATCTTTCCATAGGACAGAGGTTTACAATCCTAAAACCTTCTTCCCTCACGCGGCATCGCTGCATCAGGCTTGCGCCCATTGTGCAATATTCCCCACTGCTGCCTCCCGTAGGAGTCTGGGCCGTGTCTCAGTCCCAATGTGGCCGATCACCCTCTCAGGCCGGCTACCGATCGTCGCCTTGGTGGG
	14	GTAGTTAGCCGGAGCTTCCTCCTTGGCTACCATCCTTCCTTTTCACCAAGGACAGAGGTTTACAACCCGAAGACCTTCTTCCCTCACGCGGCGTTGCTGGGTCAGGCTTTCGCCCATTGCCCAATATTCCCCACTGCTGCCTCCCGTAGGAGTCTGGGCCGTATCTCAGTCCCAATGTGGCCGTTCAACCTCTCAGTCCGGCTACTGATCGTCGCCTTGGTGGGCCGTTACCTCACCAACTAG
	15	GTAGTTAGCCGTGGCTTATTCTAGAGGTACCGTCTTCTGCTCTTCCCTCTTAAAAGAAGTTTACAACCCGAAAGCCTTCTTCCTTCACGCGGCGTCGCTGGGTCAGGCTTTCGCCCATTGCCCAATATTCCCCACTGCTGCCTCCCGTAGGAGTCTGGACCGTATCTCAGTTCCAATGTGGCCGTTCGACCTCTCAGTCCGGCTACCGATCGTCGGCTTGGTGGGCCGTTACCTCACCAACTACCTAATCGG
	16	GTAGTTAGCCGGGGCTTCCTCCTTGGCTACCGTCTCTTCCTCTTCACCAAGGACAGAGGTTTACGATCCGAAAACCTTCTTCCCTCACGCGGCGTTGCTGGGTCAGGGTTTCCCCCATTGCCCAATATTCCCCACTGCTGCCTCCCGTAGGAGTCTGGGCCGTATCTCAGTCCCAATGTGGCCGTTCAACCTCTCAGTCCGGCTACTGATCGTCGACTTGGTAGGCCGTTACCCCACCAACTATCTAATC
	17	GTAGTTAGCCGGAGCTTCCTCCTTAGGTACCGTCATTATCGTCCCCAAAGACAGAGGTTTACAATCCTAAAACCTTCTTCCCTCACGCGGCATCGCTGCATCAGGCTTGCGCCCATTGTGCAATATTCCCCACTGCTGCCTCCCGTAGGAGTCTGGGCCGTGTCTCAGTCCCAATGTGGCCGTTCAACCTCTCAGTCCGGCTACTGATCGTCGACTTGGTGAGCCG
	18	GTAGTTAGCCGGAGCTTCCTCCTTGGGTACCGTCATTATCGTCCCCAAAGACAGAGGTTTACAATCCTAAAACCTTCTTCCCTCACGCGGCATCGCTGCATCAGGCTTGCGCCCATTGTGCAATATTCCCCACTGCTGCCTCCCGTAGGAGTCTGGGCCGTGTCTCAGTCCCAATGTGGCCGTTCAACCTCTCAGTCCGGCTACTGATCGCCGACTTGGTGAGCCGTTACC
	19	GTAGTTAGCCGGAGCTTCCTTCTCAGGTACCGTCATTATCGTCCCTGATGACAGAGGTTTACAATCCGAAAACCTTCTTCCCTCACGCGGCATCGCTGCATCAGAGTTTCCTCCATTGTGGAATATTCCCCACTGCTGCCTCCCGTAGGAGTATGGACCGTGTCTCAGTTCCATTGTGACCGTTCATCCTCTCAGACCGGCTACCGATCGTCGGTTTGGTAGGC
	20	GTAGTTAGCCGTGGCTTTCTCTGCAGGTACCGTCACTCACTTCTTCCCTGCTAACTGAAGTTTACAACCCGAAGGCCTTCTTCCTTCACGCGGCGTCGCTGGATCAGGGTTTCCCCCATTGTCCAATATTCCCCACTGCTGCCTCCCGTAGGAGTCTGGGCCGTGTCTCAGTCCCAATGTGGCCGTTCAACCTCTCAGTCCGGCTACCGATCGTCGACTTGGTGGGCCGTTACCCCGCCAACTA
	21	GTAGTTAGCCGTGGCTTGCTCCTTAGGTACCGTCACTTGCTTCTTCCCTAAGAACAGGAGTTTACAATCCGAAGACCGTCTTCCTCCACGCGGCGTTGCTGCATCAGGGTTTCCCCCATTGTGCAATATTCCCCACTGCTGCCTCCCGTAGGAGTTTGGGCCGTGTCTCAGTCCCAATGTGGCCGTTCACCCTCTCAGGCCGGCTACTGATCGTCGCTTTGGTGGTCCGTTACACCGCCAAC
	22	GTAGTTAGCCGGGGCTTCCTCCTTGGGTACCGTCATTTTCTTCTTCCCCAGGGACAGAAGTTTACGATCCGAAAACCTTCATCCTTCACGCGGCGTTGCTGCATCAGGCTTCCGCCCATTGTGCAATATTCCCCACTGCTGCCTCCCGTAGGAGTCTGGGCCGTATCTCAGTCCCAATGTGGCCGTTCAACCTCTCAGTCCGGCTACTGATCGTCGACTTGGTAGGCCGTTACCCCACC
	23	GTAGTTAGCCGGAGCTTCCTCCTTGGGTACCGTCATTATCGTCCCCAAAGACAGAGGTTTACAATCCTAAAACCTTCTTCCCTCACGCGGCATCGCTGCATCAGGCTTTCGCCCATTGTGCAATATTCCCCACTGCTGCCTCCCGTAGGAGTCTGGGCCGTGTCTCAGTCCCAATGTGGCCGTTCAACCTCTCAGTCCGGCTACTGATCGTCGGCTTGGTGAGCCGTTACCTC
	24	GTAGTTAGCCGTGGCTTATTCATGAGGTACCGTCACGTCCTTCGTCCCTCATAAAAGAAGTTTACAATCCGAAGACCTTCTTCCTTCACGCGGCGTTGCTGGGTCAGGCTTTCGCCCATTGCCCAATATTCCCCACTGCTGCCTCCCGTAGGAGTTTGGACCGTGTCTCAGTTCCAATGTGGGGGACCTTCCTCTCAGAACCCCTACTGATCGTCGACTAGGTGGGCCGTTACCCCGCCTACTATCTAATC
	25	GTAGTTAGCCGGGGCTTCCTCCTTAGCTACCGTCTTCTTCTCTTCACCAAGGACAGAAGTTTACGATCCGAAAACCTTCTTCCTTCACGCGGCGTTGCTGGGTCAGGGTTGCCCCCATTGCCCAATATTCCCCACTGCTGCCTCCCGTAGGAGTCTGGGCCGTATCTCAGTCCCAATGTGGCCGTTCAACCTCTCAGTCCGGCTACTGATCGTTGACTTGGTGGGCCGTTACCTCACCAACTATC
	26	GTAGTTAGCCGTGGCTTGCTCCTTAGGTACCGTCACTTCTTCTTCCCTAAGAACAGGAGTTTACAATCCGAAAACCGTCATCCTCCACGCGGCGTTGCTGCGTCAGGGTTTCCCCCATTGCGCAATATCCCCCACTGCTGCCTCCCGTAGGAGTCTGGGCCGTGTCTCAGTCCCAATGTGGCCGTTCAACCTCTCAGTCCGGCTACCGATCGTCGCCTTGGTGGGCCGTTGCCCCGCCAACC
	27	GTAGTTAGCCGGAGCTTCCTCCTTGGGTACCGTCATTATCGTCCCCAAAGACAGAGGTTTACAATCCTAAAACCTTCTTCCCTCACGCGGCATCGCTGCATCAGGCTTTCGCCCATTGTGCAATATTCCCCACTGCTGCCTCCCGTAGGAGTCTGGGCCGTATCTCAGTCCCAATGTGGCCGTTCAACCTCTCAGTCCGGCTACTGATCGTCGACTTGGTGGGCCGTTACCCCGCCAAC
	28	ATAGTTAGCCGGAGCTTATTCATGTGGTACCGTCACTTCCTTCGTCCCACATAAAAGAAGTTTACAATCCGAAGACCGTCTTCCTTCACGCGGCGTTGCTGGGTCAGGCTTTCGCCCATTGCCCAATATTCCCCACTGCTGCCTCCCGTAGGAGTCTGGGCCGTGTCTCAGTCCCAATGTGGCCGATCAACCTCTCAGTTCGGCTACCGATCGTAGGTTTGGTGGGCCGTTACCTCACC
	29	GTAGTTAGCCGTGGCTTCCTCCTTGGGTACAGTCACTATCGTCCCCAAAGACAGAGGTTTACAATCCGAAGACCTTCTTCCCTCACGCGGCGTCGCTGGGTCAGGGTTTCCCCCATTGCCCAATATTCCCCACTGCTGCCTCCCGTAGGAGTCTGGGCCGTGTCTCAGTCCCAATGTGGCCGATCAACCTCTCAGTCCGGCTACCGATCGTCGGCTTGGTAGGCCGTTACCCCACCAACTACCTAATCGG
	30	GTAGTTAGCCGTGGCTTATTCATGAGGTACCGTCAATTCCTTCGTCCCTCATAAAAGAAGTTTACAATCCGAAAACCTTCATCCTTCACGCGGCGTTGCTGCGTCAGGGTTGCCCCCATTGCGCAATATCCCCCACTGCTGCCTCCCGTAGGAGTCTGGGCCGTGTCTCAGTCCCAATGTGGCCGTTCAACCTCTCAGTCCGGCTACCGATCGCGGTCTTGGTGGGCCGTTACCCCGCCAAC
	31	GTAGTTAGCCGTGGCTTCCTCCTTGGGTACAGTCACTATCGTCCCCAAAGACAGAGGTTTACAATCCGAAGACCTTCTTCCCTCACGCGGCGTCGCTGGGTCAGGGTTTCCCCCATTGCCCAATATTCCCCACTGCTGCCTCCCGTAGGAGTCTGGGCCGTGTCTCAGTCCCAATGTGGCCGATCAACCTCTCAGTCCGGCTACCGATCGTCGGCTTGGTAGGCCATTACCCCACCAACTACCTAATCGG
	32	GTAGTTAGCCGGAGCTTCCTCCTTGGGTACCGTCATTATCGTCCCCAAAGACAGAGGTTTACAATCCTAAAACCTTCTTCCCTCACGCGGCGTCGCTGCATCAGGCTTTCGCCCATTGTGCAATATTCCCCACTGCTGCCTCCCGTAGGAGTCTGGGCCGTGTCTCAGTCCCAATGTGGCCGTTCACCCTCTCAGGCCGGCTACTGATCGTCGCTTTGGTGGGCCGTTACCCCGCC
	33	GTAGTTAGCCGTGGCTTCCTCCTTGGCTACCGTCACTTCCTTCTTCACCAAAGACAAAGGTTTACAATCCGAAGACCTTCTTCCTTCACGCGGCGTTGCTGGGTCAGGCTTTCGCCCATTGCCCAATATTCCCCACTGCTGCCTCCCGTAGGAGTCTGGGCCGTATCTCAGTCCCAATGTGGCCGTTCAACCTCTCAGTCCGGCTACTGATCGCAGCCTTGGTGAGCCGTTACCCCACCAACTAG
	34	GTAGTTAGCCGGGACTTGCTCCTAAGGTACCGTCATTATCTTCCCTTAGAACAGAAGTTTACGACCCAAGGGCCTTCATCCTTCACGCGGCGTTGCTGGGTCAGGCTTTCGCCCATTGCCCAATATTCCCCACTGCTGCCTCCCGTAGGAGTCTGGGCCGTATCTCAGTCCCAATGTGGCCGTTCAACCTCTCAGTCCGGCTACTGATCGTCGCCTTGGTGGGCTGTTACCCCGCCAACAAGC
	35	GTAGTTAGCCGGGGCTTCCTCCTAAAGTACCGTCTTCCTCTCGTCCTTTAGGACAGGAGTTTACGTTCCGAAGACCTTCATCCTTCACGCGGCGTTGCTGGGTCAGGCTTTCGCCCATTGCCCAATATTCCCCACTGCTGCCTCCCGTAGGAGTCTGGGCCGTGTCTCAGTCCCAATGTGGCCGATCAACCTCTCAGTTCGGCTACCGATCGTCGGTTTGGTGGGCCGTTACCCCGCCAACTGCCTAATCGG
	36	GTAGTTAGCCGGGGCTTCCTCCTTGGCTACCGTCACTTCCTTCGTCACCAAGGACAGAGGTTTACAATCCGAAAACCTTCTTCCCTCACGCGGCGTTGCTGGGTCAGGGTTTCCCCCATTGCCCAATATTCCCCACTGCTGCCTCCCGTAGGAGTCTGGGCCGTATCTCAGTCCCAATGTGGCCGTTCAACCTCTCAGTCCGGCTACTGATCGTCGACTTGGTGGGCCGTTACCCCGCCAACTATCTAATC
	37	GGAGTTAGCCGATGCTTATTCGCTGGGTACTCTCATCGGCCCACACGTGGACCTTATTGCTCCCCAATAAAAGAAGTTTACAATCCGAAGACCTTCTTCCTTCACGCGGCGTTGCTGGGTCAGGCTTTCGCCCATTGCCCAATATTCCCCACTGCTGCCTCCCGTAGGAGTCTGGGCCGTATCTCAGTCCCAATGTGGCCGTTCAACCTCTCAGTCCGGCTACTGATCGCAG
	38	GTAGTTAGCCGGAGCTTTCTCCTGAGGTACCGTCATTATCGTCCCTCAGATAAGGAGTTTACAATCCGAAAACCGTCTTCCCTCACGCGGCGTTGCTGCATCAGGCTTTCGCCCATTGTGCAATATTCCCCACTGCTGCCTCCCGTAGGAGTCTGGGCCGTGTCTCAGTCCCAATGTGGCCGTTCAACCTCTCAGTCCGGCTACCGATCGTCGACTTGGTAGGCCGTTACCCCACC
	39	GTAGTTAGCCGGAGCTTCCTCCTTGGGTACCGTCATTATCGTCCCCAAAGACAGAGGTTTACAATCCTAAAACCTTCTTCCCTCACGCGGCATCGCTGCATCAGGCTTGCGCCCATTGTGCAATATTCCCCACTGCTGCCTCCCGTAGGAGTATGGACCGTGTCTCAGTTCCATTGTGGCCGTTCATCCTCTCAGACCGGCTACCGATCGTCGGTTTGGTGCGCC
	40	GTAGTTAGCCGTGGCTTATTCATGAGGTACCGTCACGTCCTTCGTCCCTCATAAAAGAAGTTTACAATCCGAAGACCTTCTTCCTTCACGCGGCGTTGCTGGGTCAGGCTTTCGCCCATTGCCCAATATTCCCCACTGCTGCCTCCCGTAGGAGTTTGGACCGTGTCTCAGTTCCAATGTGGCCGATCACCCTCTCAGGTCGGCTACCGATCGTCGCCTTGGTGGGCCGTTACCTCACC
	41	GTAATTAGCCGTTGCTTCCTCCTTGGCTACCGTCATTATCTTCACCAAGGACAGAGGTTTACAATCCGAAAACCGTCGTCCCTCACGCGGCGTTGCTGCATCAGACTTTCGTCCATTGTGCAATATCCCTCACTGCTGCCTCCCGTAGGAGTCTGGGCCGTGTCTCAGTCCCAATGTTGCCGTCCATCCTCTCAGCCCGGCTACCGATCGTCGACTTGGTGGGCCG
	42	GTAGTTAGCCGGAGCTTCCTCCTTGGGTACCGTCATTATCGTCCCCAAAGACAGAGGTCTACAATCCTAAAACCTTCTTCCCTCACGCGGCATCGCTGCATCAGGCTTGCGCCCATTGTGCAATATTCCCCACTGCTGCCTCCCGTAGGAGTCTGGGCCGTGTCTCAGTCCCAATGTGGCCGTTCAACCTCTCAGTCCGGCTACTGATCGTCGACTTGGTGAG
	43	GTAGTTAGCCGTGGCTTCCTAACAGGTACCGTCACTTCTTCGTCCCTGTTGTTTAAGGTTTACAATCCGAAAACCTTCTTCCTCCACGCGGCATCGCTGCATCAGGCTTCCGCCCATTGTGCAATATTCCCCACTGCTGCCTCCCGTAGAAGTCTGGGCCGTGTCTCAGTCCCAATGTGGCCGTTCAACCTCTCAGTCCGGCTACTGATCGTCGACTTGGTAGGCCGTTACCCCACCAAC
	44	GTAGTTAGCCGGAGCTTCCTCCTTGGGTACCGTCATTATCGTCCCCAAAGACAGAGGTTTACAATCCTAAAACCTTCTTCCCTCACGCGGCATCGCTGCATCAGGCTTTCGCCCATTGTGCAATATTCCCCACTGCTGCCTCCCGTAGGAGTATGGGCCGTGTCTCAGTCCCATTGTGGCTGATCATCCTCTCAAACCAGCTACTGATCGTCGCC
	45	GTAGTTAGCCGTGACTTCTTCTGCAGGTACCGTCATCGTTTCTTCCCTGCTGAAAGAGGTTTACAATCCGAAGACCTTCTTCCTCCACGCGGCGTTGCTGGGTCAGGGTTTCCCCCATTGCCCAATATTCCCCACTGCTGCCTCCCGTAGGAGTTTGGGCCGTGTCTCAGTCCCAATGTGGCCGATCACCCTCTCAGGTCGGCTACCGATCGTCGACTTGGTGGGCCGTTACCTCACCAACTA
	46	GTAGTTAGCCGTGGCTTATTCATGAGGTACCGTCACGTCCTTCGTCCCTCATAAAAGAAGTTTACAATCCGAAGACCTTCTTCCTTCACGCGGCGTTGCTGGGTCAGGCTTTCGCCCATTGCCCAATATTCCCCACTGCTGCCTCCCGTAGGAGTCTGGGCCGTATCTCAGTACCAGTGTGGGGGACCTTCCTCTCAGAACCCCTACTGATCGACGGCTCGGTGGGCCGTTACCCCGCCGACTGCC
	47	GTAGTTAGCCGTGGCTTCCTCCACAGGTACCGTCACTTTCTTCTTCCCTGTTGACTGAAGTTTACAACCCGAAGGCCTTCTTCCTTCACGCGGCGTCGCTGGGTCAGGCTTTCGCCCATTGCCCAATATTCCCCACTGCTGCCTCCCGTAGGAGTCTGGGCCGTATCTCAGTCCCAATGTGGCCGTTCAACCTCTCAGTCCGGCTACTGATCGCAGCCTTGGTGAGCCGTTACCCCACCAAC
	48	GTAGTTAGCCGGGGCTTCCTCCTTGGCTACCGTCACTTCCTTCGTCACCAAGGACAGAGGTTTACAATCCGAAGACCGTCTTCCCTCACGCGGCGTCGCTGGGTCAGGGTTTCCCCCATTGCCCAATATCCCTCACTGCTGCCTCCCGTAGGAGTCTGGGCCGTGTCTCAGTCCCAATGTGGCCGGTCAACCTCTCAGTCCGGCTACCGATCGTCGCCATGGTGGGCCGTTACCTCACCATC
	49	GTAGTTAGCCGGGGCTTCCTCCTTGGCTACCGTCACTTCCTTCGTCACCAAGGACAGAGGTTTACAATCCGAAGACCTTCTTCCCTCACGCGGCGTTGCTGGGTCAGGCTTGCGCCCATTGCCCAATATTCCCCACTGCTGCCTCCCGTAGGAGTCTGGGCCGTATCTCAGTCCCAATGTGGCCGTTCAACCTCTCAGTCCGGCTACTGATCGTCGACTTGGTGGGCCGTTACCCCGCCAAC
	50	GTAGTTAGCCGGAGCTTCCTCCTTGGGTACCGTCATTATCGTCCCCAAAGACAGAGGTTTACAATCCTAAAACCTTCTTCCCTCACGCGGCATCGCTGCATCAGGCTTTCGCCCATTGTGCAATATTCCCCACTGCTGCCTCCCGTAGGAGTTTGGGCCGTGTCTCAGTCCCAATGTGGCCGATCACCCTCTCAGGTCGGCTACTGATCGTCGCCTTGGTGAGCCGTTACC
	51	GTAGTTAGCCGTGGCTTGTTTTCGAGGTACCGTCACTATCGTCCCTCGTCAAAGAAGTTTACAATCCGAAAACCGTCTTCCTTCACGCGGCGTTGCTGCATCAGGCTTTCGCCCATTGTGCAATATCCCTCACTGCTGCCTCCCGTAGGAGTCTGGGCCGTGTCTCAGTCCCAATGTGGCCGTTCAACCTCTCAGTCCGGCTACCGATCGTCGACTTGGTGGGCCGTTACCCCGCCAACTA
	52	GTAGTTAGCCGGAGCTTCCTCCTTGGGTACCGTCATTATCGTCCCCAAAGACAGAGGTTTACAATCCGAAAACCTTCTTCCCTCACGCGGCGTCGCTGGATCAGGGTTTCCCCCATTGTCCAATATCCCCCACTGCTGCCTCCCGTAGGAGTCTGGGCCGTGTCTCAGTCCCAATGTGGCCGTTCAACCTCTCAGTCCGGCTACTGATCGTCGACTTGGTGGGCCGTTACCTCACCAACTATCTAA
	53	GTAGTTAGCCGTGGCTTTCTGGTAAGGTACCGTCATTCACAGATTCTATCTGTGCCATTCTTCCCTTACAACAGAGCTTTACGATCCGAAAACCTTCTTCCTTCACGCGGCGTTGCTGGGTCAGGGTTGCCCCCATTGCCCAATATTCCCCACTGCTGCCTCCCGTAGGAGTCTGGGCCGTATCTCAGTCCCAATGTGGCCGTTCAACCTCTCAGTCCGGCTACTGATCG
	54	GTAGTTAGCCGTGGCTTATTCATGAGGTACCGTCACGTCCTTCGTCCCTCATAAAAGAAGTTTACAATCCGAAGACCTTCTTCCTTCACGCGGCGTTGCTGGGTCAGGCTTTCGCCCATTGCCCAATATTCCTCACTGCTGTCTCCCGTAGGAGTCTGGACCGTGTCTCAGTTCCAATGTGGGGGACCTTCCTCTCAGAACCCCTACTGATCGATGGCTCGGTGGGCCGTTACCCCGCCGAC
	55	GTAGTTAGCCGTGGCTTGTTTTCTGAGTACCGTCCTTTTGTCGTCCTCAGTCAAAGAAGTTTACAATCCGAAAACCTTCATCCTCCACGCGGCGTTGCTGCGTCAGGGTTTCCCCCATTGCGCAATATCCCCCACTGCTGCCTCCCGTAGGAGTCTGGGCCGTGTCTCAGTCCCAATGTGGCCGTTCAACCTCTCAGTCCGGCTACCGATCGTCGCCTTGGTGGGCCGTTACCCCGCCAACAAGC
	56	GTAGTTAGCCGGGGCTTCCTCCTTGGCTACCGTCACTTCCTTCGTCACCAAGGACAGAGGTTTACAATCCGAAAACCTTCTTCCCTCACGCGGCGTTGCTGGGTCAGGCTTTCCCCCATTGCGCAATATTCCCCACTGCTGCCTCCCGTAGGAGTCTGGGCCGTGTCTCAGTCCCAATGTGGCCGTTCAACCTCTCAGTCCGGCTACTGATCGTCGACTTGGTGGTCCATTACACCCCCAACTAGC
	57	GTAGTTAGCCGTGGCTTATTCATGAGGTACCGTCACGTCCTTCGTCCCTCATAAAAGAAGTTTACAATCCGAAGACCTTCTTCCTTCACGCGGCGTTGCTGGGTCAGGCTTTCGCCCATTGCCCAATATTCCCCACTGCTGCCTCCCGTAGGAGTTTGGACCGTGTCTCAGTTCCAATGTGGCCGATCACCCTCTCAGGTCGGCTACTGATCGTTGCCTTGGTGGGCCGTTACCTCACC
	58	GTAGTTAGCCGTGGCTTATTCATGAGGTACCGTCACGTCCTTCGTCCCTCATAAAAGAAGTTTACAATCCGAAGACCTTCTTCCTTCACGCGGCGTTGCTGGGTCAGGCTTTCGCCCATTGCCCAATATTCCCCACTGCTGCCTCCCGTAGGAGTTTGGTCCGTGTCTCAGTACCAATGTGGGGGACCTTCCTCTCAGAACCCCTACTGATCGTCGGCTAGGTGGGCCGTTACCCCGCCTACTACCTAATC
	59	GTAGTTAGCCGTGGCTTCCTCTTTAGCTACCGTCATCTTTTTCTTCGCTAAAAACAGAGGTTTACAATCCGAAAACCTTCTTCCCTCACGCGGCGTTGCTGCATCAGAGTTCCCTCCATTGTGCAATATCCCCCACTGCTGCCTCCCGTAGGAGTCTGGGCCGTGTCTCAGTCCCAATGTGGCCGATCACCCTCTCAGGCCGGCTACCGATCGTCGCCTTGGTGGGCCGTTGCCCCGCC
	60	GTAGTTAGCCGTGGCTTTTTCTCCGAGTACCGTCACGTTCTTCGTCCTCGGTAAAAGAAGTTTACAACCCGAAAGCCTTCTTCCTTCACGCGGCGTTGCTGGGTCAGGGTTTCCCCCATTGCCCAATATTCCCCACTGCTGCCTCCCGTAGGAGTCTGGGCCGTATCTCAGTCCCAATGTGGCCGTTCACCCTCTCAGGCCGGCTACTGATCGTCGGTTTGGTGAGCCGTTACCTCACCAACTGCCTAATCAGACGCGGGG
	61	GTAGTTAGCCGGAGCTTCCTCCTTGGGTACCGTCATTATCGTCCCCAAAGACAGAGGTTTACAATCCTAAAACCTTCTTCCCTCACGCGACATCGCTGCATCAGGCTTTCGCCCATTGTGCAATATTCCCCACTGCTGCCTCCCGTAGGAGTCTGGGCCGTGTCTCAGTCCCAATGTGGCCGTTCAACCTCTCAGTCCGGCTACTGATCGTCGACTTGGTGGGCTGTTACCCCG
	62	GTAGTTAGCCGTGGCTTCCTCCTTGGCTACCGTCACTTCTTCGTCACCAAAGACAGAGGTTTACAATCCGAAGACCGTCTTCCTTCACGCGGCGTTGCTGGGTCAGGCTTTCGCCCATTGCCCAATATTCCCCACTGCTGCCTCCCGTAGGAGTCTGGGCCGTGTCTCAGTCCCAATGTGGCCGATCAACCTCTCAGTTCGGCTACCGATCGTCGCCTTGGTGGGCCGTTACCTC
	63	GTAGTTAGCCGTGGCTTCCTTCTTGGGTACCGTCATTTGTTTCTTCCCCAAGGACAGCGGTTTACAACCCGAAGGCCGTCTTCCCGCACGCGGCGTTGCTGCATCAGGCTTGCGCCCATTGTGCAATATTCCCTACTGCTGCCTCCCGTAGGAGTCTGGGCCGTATCTCAGTCCCAATGTGGCCGATCACCCTCTCAGGCCGGCTACCGATCGTCGCCTTGGTGGGCCGTTGCCCCG
	64	GTAGTTAGCCGTGGCTTATTCATGAGGTACCGTCACGTCCTTCGTCCCTCATAAAAGAAGTTTACAATCCGAAGACCTTCTTCCTTCACGCGGCGTTGCTGGGTCAGGCTTTCGCCCATTGCCCAATATTCCCCACTGCTGCCTCCCGTAGGAGTTTGGACCGTGTCTCAGTTCCAATGTGGGGGACCTTCCTCTCAGAACCCCTACTGATCGTCGCCATGGTGGGCCGTTACCCCGCCATCAAG
	65	GTAGTTAGCCGGAGCTTCCTCCTTGGCTACCATCCTTCCTTTTCACCAAGGACAGAGGTTTACAACCCGAAGACCTTCTTCCCTCACGCGGCGTTGCTGGGTCAGGCTTTCGCCCATTGCCCAATATTCCCCACTGCTGCCTCCCGTAGGAGTCTGGGCCGTGTCTCAGTCCCAATGTGGCCGATCAACCTCTCAGTTCGGCTACCGATCGTAGGTTTGGTGGGCCGTTACCTCACCAACTGCCTAA
	66	GTAGTTAGCCGTGGCTTTCTCCTTAGGTACCGTCACTGTCTTCTTCCCTAAGAACAGGAGTTTACAATCCGAAAACCGTCTTCCTCCACGCGGCGTTGCTGCATCAGGCTTGCGCCCATTGTGCAATATTCCCCACTGCTGCCTCCCGTAGGAGTTTGGACCGTGTCTCAGTTCCAATGTGGCCGATCAACCTCTCAGTTCGGCTACGCATCCTCGCCTTGGTGGGCTG
	67	GGAATTAGCCGTGGCTTCCTCCTTGGGTACAGTCACTATCGTCCCCAAAGACAGAGGTTTACAATCCGAAGACCTTCTTCCCTCACGCGGCGTCGCTGGGTCAGGGTTTCCCCCATTGCCCAATATTCCCCACTGCTGCCTCCCGTAGGAGTTTGGGCCGTGTCTCAGTCCCAATGTGGCCGATCACCCTCTCAGGTCGGCTACCGATCGTCGACTTGGTGGGCCGTTACCTCACCAACTATCTAATCGG
	68	GTAGTTAGCCGGGGCTTCCTCCTTGGCTACCGTCTCTTCCTCTTCACCAAGGACAGAGGTTTACGATCCGAAAACCTTCTTCCCTCACGCGGCGTTGCTGGGTCAGGCTTGCGCCCATTGCCCAATATTCCCCACTGCTGCCTCCCGTAGGAGTCTGGGCCGTATCTCAGTCCCAATGTGGCCGGTCAACCTCTCAGTCCGGCTACTGATCGTCGCCTTGGTGGGCCGTTACCTCACC
	69	GTAGTTAGCCGTGGCTTATTCAGGAGGTACCGTCATTATCGTCCCTCTTAAAAGAAGTTTACAATCCGAAAACCGTCTTCCTTCACGCGGCGTTGCTGGGTCAGGCTTGCGCCCATTGCCCAATATTCCTCACTGCTGCCTCCCGTAGGAGTCTGGGCCGTGTCTCAGTCCCAATGTGGCCGTTCAACCTCTCAGTCCGGCTAATGATCGTCGGTTTGGTGGGCCGTTACCCCGCCGACTGCCTAATC
	70	GTAGTTAGCCGTGGCTTATTCATGAGGTACCGTCACGTCCTTCGTCCCTCATAAAAGAAGTTTACAATCCGAAGACCTTCTTCCTTCACGCGGCGTTGCTGGGTCAGGCTTTCGCCCATTGCCCAATATTCCCCACTGCTGCCTCCCGTAGGAGTCTGGACCGTGTCTCAGTTCCAATGTGGGGGGACCTTCCTCTCAGAACCCCTACCCATCGTCGGTTTGGTGGGCCGTTACCCCGCCAACTGCCTAATGGGACG
	71	GTAGTTAGCCGGAGCTTCCTCTTTGGGTACCGTCATTATCGTCCCCAAAGACAGAGGTTTACAATCCTAAAACCTTCTTCCCTCACGCGGCATCGCTGCATCAGGCTTTCGCCCATTGTGCAATATTCCCCACTGCTGCCTCCCGTAGGAGTCTGGGCCGTGTCTCAGTTCCAATGTGGCCGATCACCCTCTCAGGTCGGCTACTGATCGTCACCTTGGTGAGCCG
	72	GTAGTTAGCCGTGGCTTATTCATGAGGTACCGTCACGTCCTTCGTCCCTCATAAAAGAAGTTTACAATCCGAAAACCTTCTTCCTCCACGCGGCATCGCTGCATCAGAGTTTCCTCCATTGTGCAATATTCCCCACTGCTGCCTCCCGTAGGAGTTTGGGCCGTGTCTCAGTCCCAATGTGGCCGGTCGCCCTCTCAGGCCGGCTACTGATCGTCGCTTTGGTAGGCCGTTACCCTG
	73	GTAGTTAGCCGGGGCTTCCTCCATGGGTACCGTCATTATCTTCCCCAAGGACAGAAGTTTACAATCCGAAGACCTTCATCCTTCACGCGGCGTTGCTGGGTCAGGCTTTCGCCCATTGCCCAATATTCCCCACTGCTGCCTCCCGTAGGAGTCTGGGCCGTATCTCAGTCCCAATGTGGCCGTTCAACCTCTCAGTCCGGCTACTGATCGCAGTCTTGGTAGGCCGTTACCCTG
	74	GTAGTTAGCCGTGGCTTATTCATGAGGTACCGTCAATTCCTTCGTCCCTCATAAAAGAAGTTTACAATCCGAAGACCTTCATCCTTCACGCGGCGTTGCTGGGTCAGGCTTTCGCCCATTGTGCAATATTCCCCACTGCTGCCTCCCGTAGGAGTCTGGGCCGTGTCTCAGTCCCAATGTGGCCGATCACCCTCTCAGGCCGGCTACCGATCGTCGCCTTGGTGGGCCGTTG
	75	GTAGTTAGCCGTGGCTTATTCATGAGGTACCGTCACGTCCTTCGTCCCTCATAAAAGAAGTTTACAATCCGAAGACCTTCTTCCTTCACGCGGCGTTGCTGGGTCAGGCTTTCGCCCATTGCCCAATATTCCCCACTGCTGCCTCCCGTAGGAGTTTGGACCGTGTCTCAGTTCCAATGTGGGGGACCTTCCTCTCAGAACCCCTACTGATCGTTGGCCAGGTGGGCCGTTACCCCGCCTGCAACCTAATC
	76	GTAGTTAGCCGGAGCTTCCTCCTCGGGTACCGTCATTATCGTCCCCGAAGACAGAGGTTTACAATCCTAAAACCTTCTTCCCTCACGCGGCATCGCTGCATCAGGCTTTCGCCCATTGTGCAATATTCCCCACTGCTGCCTCCCGTAGGAGTATGGACCGTGTCTCAGTTCCATTGTGGCCGTTCATCCTCTCAGACCGGCTACCGATCGTCGGTTTGGTAGGCCTTTACCCCACCAACTG
	77	GTAGTTAGCCGGGGCTTATTCATTGACTAATATCACTTTCTTTATCATCAATAAAAGAACTTTACAACCCGAAGACCTTCTTCCTCCACGCGGCGTTGCTGGGTCAGGGTTTCCCCCATTGCCCAATATTCCCCACTGCTGCCTCCCGTAGGAGTCTGGGCCGTATCTCAGTCCCAATGTGGCCGTTCAACCTCTCAGTCCGGCTACTGATCGCAGTCTTGGTAGGCCGTTACCCTG
	78	GTAGTTAGCCGTGGCTTTTTCTCCGAGTACCGTCACGTTCTTCGTCCTCGGTAAAAGAAGTTTACAACCCGAAAGCCTTCTTCCTTCACGCGGCGTTGCTGGGTCAGGGTTGCCCCCATTGCCCAATATTCCCCACTGCTGCCTCCCGTAGGAGTTTGGACCGTGTCTCAGTTCCAATGTGGGGGACCTTCCTCTCAGAACCCCTACTGATCGTCGGCTTGGTGGGCCGTTACCCCACCAACTACCTAATCAGAAGCGTG
	79	GTAGTTAGCCGGAGCTTATTCATGTGGTACCGTCATTTCTTTCGTCCCACATAAAAGAAGTTTACAACCCGAAAGCCTTCTTCCTTCACGCGGCGTTGCTGGGTCAGACTTGCGTCCATTGCCCAATATTCCCCACTGCTGCCTCCCGTAGGAGTCTGGACCGTGTCTCAGTTCCAGTGTGGCCGATCAGCCTCTCAGCTCGGCTACCCATCGTCGGCATGGTGGGCCG
	80	GTAGTTAGCCGTGGCTTTCTCTGCAGGTACCGTCACTCACTTCTTCCCTGCTAACTGAAGTTTACAACCCGAAGGCCTTCTTCCTTCACGCGGCGTCGCTGGATCAGGGTTTCCCCCATTGTCCAATATTCCCCACTGCTGCCTCCCGTAGGGGTCTGGGCCGTGTCTCAGTCCCAATGTGGCCGTTCAACCTCTCAGTCCGGCTACCGATCGTCGACTTGGTGCGCCGTTACCGTCACCAACTA
	81	GTAGTTAGCCGTGGCTTATTCAACAGGTACCGTCACTTCTTCGTCCCTGTTAAAAGAAGTTTACAACCCGAAGGCCTTCTTCCTTCACGCGGCGTTGCTGGGTCAGGCTTTCGCCCATTGCCCAATATTCCCCACTGCTGCCTCCCGTAGGAGTCTGGGCCGTATCTCAGTTCCAATGTGGGGGACCTTCCTCTCAGAACCCCTACTGATCGATGGCTCGGTGGGCCGTTACCCCGCCGACTACCTAATCAGACG
	82	GTAGTTAGCCGGAGCTTCCTCCTTGGGTACCGTCATTATCGTCCCCAAAGACAGAGGTTTACAATCCTAAAACCTTCTTCCCTCACGCGGCATCGCTGCATCAGGCTTGCGCCCATTGTGCAATATTCCCCACTGCTGCCTCCCGTAGGAGTCTGGGCCGTGTCTCAGTACCAGTGTGGGGGACCTTCCTCTCAGAACCCCTACCGATCGTTGGCCAGGTGGGCCGTTGCCCCGCCTG
	83	GTAGTTAGCCGTGGCTTTCTCTGCAGGTACCGTCACTCACTTCTTCCCTGCTAACTGAAGTTTACAACCCGAAGGCCTTCTTCCTTCACGCGGCGTCGCTGGATCAGGGTTTCCCCCATTGTCCAATATTCCCCACTGCTGCCTCCCGTAGGAGTCTGGGCCGTGTCTCAGTCCCAATGTGGCCGTTCAACCTCTCAGTCCGGCTACTGATCGTCGACTTGGTAGGCCGTTACCCCACCAACTA
	84	GTAGTTAGCCGTGGCTTCCTCTTTAGCTACCGTCATTTCTTTCTTCGCTAAAATAGAAGTTTACAATCCGAAGACCTTCTTCCTTCACGCGGCGTTGCTGGGTCAGGCTTTCGCCCATTGCCCAATATTCCCCACTGCTGCCTCCCGTAGGAGTCTGGGCCGTATCTCAGTCCCAATGTGGCCGTTCAACCTCTCAGTCCGGCTACTGATCGCAGCCTTGGTAGGCCGTTACCCCACCAACTAG
	85	GTAGTTAGCCGTGGCTTATTCATGAGGTACCGTCACGTCCTTCGTCCCTCATAAAAGAAGTTTACAATCCGAAGACCTTCTTCCTTCACGCGGCGTTGCTGGGTCAGGCTTTCGCCCATTGCCCAATATTCCCCACTGCTGCCTCCCGTAGGAGTCTGGTCCGTGTCTCAGTACCAGTGTGGGGGACTAGCCTCTCAGCTCCCCTAGACATCGTCGGCTTGGTGGGCCGTTGCCCCGCC
	86	GTAGTTAGCCGTGGCTCCCTCTTTAGCTACCGTCATTTCTTTCTTCGCTAAAAACAGAGGTTTACAATCCGAAAACCTTCTTCCCTCACGCGGCGTTGCTGCATCAGAGTTTCCTCCATTGTGCAATATCCCCCACTGCTGCCTCCCGTAGGAGTCTGGGCCGTGTCTCAGTCCCAATGTGGCCGGTCGCCCTCTCAGGCCGGCTACTGATCGTCGCTTTGGTGGGCCGTTACCCCGCCAACTGG
	87	GTAGTTAGCCGTGGCTTTTTCTCCGAGTACCGTCACGTTCTTCGTCCTCGGTAAAAGAAGTTTACAATCCGAAAACCTTCTTCCTCCACGCGGCATCGCTGCATCAGGGTTCCCCCCATTGTGCAATATTCCCCACTGCTGCCTCCCGTAGGAGTCTGGGCCGTGTCTCAGTCCCAATGTGGCCGTTCACCCTCTCAGGCCGGCTATGCATCATCGCCTTGGTGGGCCGTTACCTCACC
	88	GTAGTTAGCCGGGGCTTCCTCCTTCGCTACCATCCTTGCTTTTCACGAAGGACAGAGGTTTACAACCCGAAGACCTTCTTCCCTCACGCGGCGTTGCTGGGTCAGGGTTTCCCCCATTGCCCAATATTCCCCACTGCTGCCTCCCGTAGGAGTCTGGGCCGTATCTCAGTCCCAATGTGGCCGTTCAACCTCTCAGTCCGGCTACTGATCGTCGACTTGGTAGGCCGTTACCCCACCAACTATCTAATC
	89	GTAGTTAGCCGGGACTTGCTCCTGAGGTACCGTCATTATCTTCCCTCAGAACAGAAGTTTACGACCCAAGGGCCTTCATCCTTCACGCGGCGTTGCTGGGTCAGGCTTTCGCCCATTGCCCAATATTCCCCACTGCTGCCTCCCGTAGGAGTCTGGGCCGTATCTCAGTCCCAATGTGGCCGTTCAACCTCTCAGTCCGGCTACTGATCGCAGCCTTGGTGAGCCGTTACCCC
	90	GTAGTTAGCCGGGGCTTCCTCCTTGGCTACCATCCTTCCTTTTCACCAAGGACAGAGGTTTACAACCCGAAGACCTTCTTCCCTCACGCGGCGTTGCTGGGTCAGGCTTTCGCCCATTGCCCAATATTCCCCACTGCTGCCTCCCGTAGGAGTCTGGGCCGTATCTCAGTCCCAATGTGGCCGTTCAACCTCTCAGTCCGGCTACTGATCGTCGCCTTGGTGAGCCGTTACCTCACCAACCAG
	91	GTAGTTAGCCGGAGCTTCCTCATCGGGTACCGTCATTATCGTCCCCGAAGACAGAGGTTTACAATCCTAAAACCTTCTTCCCTCACGCGGCATCGCTGCATCAGGCTTCCGCCCATTGCCCAATATTCCCCACTGCTGCCTCCCGTAGGAGTCTGGACCGTTTCTCAGTTCCAATGTGGCCGTTCAACCTCTCAGTCCGGCTACCCATCGCTGACTTGGTGGGCCGTTGCCCCG
	92	GGAGTTAGCCGCCCGTTCCTCTTGAGGTACCATCAACCCGGGGACGTATTGGGTCCCCTCGCCTGTTCCCTCATGACAGGAGTTTACAATCCGAAGACCTTCTTCCTTCACGCGGCGTTGCTGGGTCAGGCTTTCGCCCATTGCCCAATATTCCCCACTGCTGCCTCCCGTAGGAGTCTGGGCCGTATCTCAGTCCCAATGTGGCCGTTCAACCTCTCAGTCCGGCTACTGATCGCAG
	93	GTAGTTAGCCGGGGCTTCCTTCTGAGGTACTGTCTTCTCCTCTTCCCTCAGGATAGAAGTTTACGATCCTAAAACCTTCTTCCCTCACGCGGCATCGCTGCATCAGGCTTTCGCCCATTGTGCAATATTCCCCACTGCTGCCTCCCGTAGGAGTCTGGGCCGTGTCTCAGTCCCAATGTGGCCGTTCAACCTCTCAGGTCGGCTACTGATCGTTGACTTGGTGGGCCGTTACC
	94	GGAGTTAGCCGATGCTTATTCGTCCGATACTTGCAAAAATCCACACGTGGACTCCTTTACCCTCGGACAAAAGAAGTTTACAATCCATAGAACCTTCATCCTTCACGCGGCGTTGCTGCGTCAGGGTTGCCCCCATTGCGCAATATCCCCCACTGCTGCCTCCCGTAGGAGTCTGGGCCGTGTCTCAGTCCCAATGTGGCCGTTCAACCTCTCAGTCCGGCTACCGATCGTCGCCTTGG
	95	GTAGTTAGCCGTGGCTTATTCATGAGGTACCGTCACGTCCTTCGTCCCTCATAAAAGAAGTTTACAATCCGAAGACCTTCTTCCTTCACGTGGCGTTGCTGGGTCAGGCTTTCGCCCATTGCCCAATATTCCTCACTGCTGCCTCCCGTAGGAGTCTGGACCGTGTCTCAGTTCCAATGTGGGGGACCTTCCTCTCAGAACCCCTAACCATCGTCGCCTTGGTGAGCCGTTACCTCACC
	96	GTAGTTAGCCGGGGCTTCCTCCTGTACTACCGTCTCTCACTCTTCATACAGGACAGAGGTTTACAATCCGAAAACCTTCTTCCTTCACGCGGCGTTGCTGGGTCAGACTTGCGTCCATTGCCCAATATTCCCCACTGCTGCCTCCCGTAGGAGTCTGGGCCGTATCTCAGTCCCAATGTGGCCGGTCAACCTCTCAGTCCGGCTACTGATCGTCGCCTTGGTGAGCCGTTACCCCACC
	97	GTAGTTAGCCGTGGCTTCCTCCTTGGGTACAGTCACTATCGTCCCCAAAGACAGAGGTTTACAATCCGAAGACCTTCTTCCCTCACGCGGCGTCGCTGGGTCAGGGTTTCCCCCATTGCCCAATATTCCCCACTGCTGCCTCCCGTAGGAGTCTGGGCCGTGTCTCAGTCCCAATGTGGCCGTTCACCCTCTCAGGCCGGCTATGGATCGTCGCCTTGGTGGGCCGTTACCCCGCCAACAAGCTAA
	98	GTAGTTAGCCGTGGCTTATTCATGAGGTACCGTCAATTCCTTCGTCCCTCATAAAAGAAGTTTACAACCCGAAAGCCTTCTTCCTTCACGCGGCGTTGCTGGGTCAGGGTTTCCCCCATTGCCCAATATTCCCCACTGCTGCCTCCCGTAGGAGTCTGGGCCGTGTCTCAGTCCCAATGTGGCCGATCAACCTCTCAGTTCGGCTACCGATCGTAGGTTTGGTGGGCCGTTACCTCACCAACTGCCTAATCGG
	99	GTAGTTAGCCGGGGCTTCCTCCTAAGGTACAGTCTTCTGCTCGTCCCTTAGGACAGAGGTTTACAATCCGAAGACCTTCTTCCTTCACGCGGCGTTGCTGGGTCAGGCTTTCGCCCATTGCCCAATATTCCCCACTGCTGCCTCCCGTAGGAGTCTGGGCCGTATCTCAGTCCCAATGTGGCCGTTCAACCTCTCAGTCCGGCTACTGATCGCAGTCTTGGTAGGCCGTTACCCTGCCAAC
	100	GTAGTTAGCCGGAGCTTTCTTGAAAGGTACCGTCAGAACTGTATCATTTCCTATACAGTTTGTTCTTCCCTAACAACAGAAGTTTACAATCCGAAGACCTTCTTCCTTCACGCGGCGTTGCTGGGTCAGGCTTTCGCCCATTGCCCAATATTCCCCACTGCTGCCTCCCGTAGGAGTCTGGGCCGTATCTCAGTCCCAATGTGGCCGTTCAACCTCTCAGTCCGGCTACTGATCG
	101	GTAGTTAGCCGTGGCTTCCTCCTTGGGTACAGTCACTATCGTCCCCAAAGACAGAGGTTTACAATCCGAAGACCTTCTTCCCTCACGCGGCGTCGCTGGGTCAGGGTTTCCCCCATTGCCCAATATTCCCCACTGCTGCCTCCCGTAGGAGTCTGGGCCGTATCTCAGTCCCAATGTGGCCGTTCAACCTCTCAGTCCGGCTACTGATCGTCGACTTGGTAGGCCGTTACCCCACCAACTATCTAA
	102	GTAGTTAGCCGGGGCTTCCTCCTTGGCTACCGTCTCTTCCTCTTCACCAAGGACAGGAGTTTACGATCCGAAAACCTTCTTCCCTCACGCGGCATCGCTGCATCAGGCTTTCGCCCATTGTGCAATATTCCCCACTGCTGCCTCCCGTAGGAGTCTGGGCCGTGTCTCAGTCCCAATGTGGCCGTTCAACCTCTCAGTCCGGCTACTGATCGTCGGCTTGGTGGGCCG
	103	GTAGTTAGCCGTGGCTTATTCATGAGGTACCGTCACGTCCTTCGTCCCTCATAAAAGAAGTTTACAATCCGAAGACCTTCTTCCTTCACGCGGCGTTGCTGGGTCAGGCTTTCGCCCATTGCCCAATATTCCCCACTGCTGCCTCCCGTAGGAGTTTGGACCGTGTCTCAGTTCCAATGTGGGGGACCTTCCTCTCAGAACCCCTACTGATCGGTGGCTAGGTGGGCCGTTGCCCCGCCTACTGCCTAA
	104	GTAGTTAGCCGGAGCTTATTCGTTAGGTACCGTCAAATTTCGTCCCTAACAAAAGAAGTTTACAATCCGAAAACCGTCTTCCTTCACGCGACGTTGCTGCGTCAGGGTTGCCCCCATTGCGCAATATCCCCCACTGCTGCCTCCCGTAGGAGTCTGGGCCGTGTCTCAGTTCCAGTGTGGGGGACCTTCCTCTCAGAACCCCTACTGATCGATGGCCAGGTGGGCCGTCACCCCGCCTGCTGCC
	105	GTAGTTAGCCGTGGCTTTCATCAGGTACCGTCACTTTCTTCGTCCCTGATCATTAAAGTTTACAACCCGAGGGCCTTCTTCCTTCACGCGGCGTTGCTGGTTCAGGCTTTCGCCCATTGACCAATATTCCCCACTGCTGCCTCCCGTAGGAGTCTGGGCCGTGTCTCAGTCCCAATGTGGCCGGCCGACCTCTCAGTCCGGCTACCGATCGTCGACTTGGTGGGCCGTTACCTCACCAACTA
	106	GTAGTTAGCCGTGGCTTCCTCCTCGGCTACCGTCATTCTTCGTCACCAAGGACAGAGGTTTACAATCCTAAAACCTTCTTCCCTCACGCGGCATCGCTGCATCAGGCTTTCGCCCATTGTGCAATATTCCCCACTGCTGCCTCCCGTAGGAGTCTGGGCCGTGTCTCAGTCCCAATGTGGCCGTTCAACCTCTCAGTCCGGCTACTGATCGCAGTCTTGGTAGG
	107	GTAGTTAGCCGGAGCTTCCTCCTCGGGTACCGTCATTATCGTCCCCGAAGACAGAGGTTTACAATCCTAAAACCTTCTTCCCTCACGCGGCATCGCTGCATCAGGCTTTCGCCCATTGTGCAATATTCCCCACTGCTGCCTCCCGTAGGAGTCTGGGCCGTGTCTCAGTCCCAATCTGGCCGGTCGGTCTCTCAACCCGGCTACCCATCATCGCCTTGGTGGGCCGCTGCCCCGCC
	108	GTAGTTAGCCGGGGCTTCCTCCTTGGCTACCGTCACTTCCTTCGTCACCAAGGACAGAAGTTTACAACCCGAAGGCCTTCTTCCTTCACGCGGCGTTGCTGGGTCAGGCTTGCGCCCATTGCCCAATATTCCCCACTGCTGCCTCCCGTAGGAGTCTGGGCCGTATCTCAGTCCCAATGTGGCCGTTCAACCTCTCAGTCCGGCTACTGATCGTAGCTTTGGTGGGCCGTTACCCCGCCAACTGG
	109	GTAGTAAGCCGATGCTTCCTCAGCGGGTACCGTCCGTTCTCTTCCCCACTGACAGAGGTTTACAATCCGAAGACCTTCATCCTTCACGCGGCATTGCTGGGTCAGGGTTTCCCCCATTGCCCAATATTCCCCACTGCTGCCTCCCGTAGGAGTCTGGGCCGTGTCTCAGTCCCAATGTGGCCGATCAACCTCTCAGTTCGGCTACCGATCGCGGTCTTGGTGGGCCGTTACCTCACC
	110	GGAATTAGCCGATGCTTATTCACGCGGTACATGCAATAGCCCACACGTGGGCCACTTTATTCCCGCATAAAAGAAGTTTACAATCCGAAGACCTTCTTCCTTCACGCGGCGTTGCTGGGTCAGGCTTTCGCCCATTGCCCAATATTCCCCACTGCTGCCTCCCGTAGGAGTCTGGGCCGTATCTCAGTCCCAATGTGGCCGTTCAACCTCTCAGTCCGGCTACTGA
	111	GTAGTTAGCCGGAGCTTCCTCCTAAAGTACCGTCATTATCGTCCTTTAAGACAGGAGTTTACAATCCGAAGACCTTCTTCCTTCACGCGGCGTTGCTGGGTCAGGCTTTCGCCCATTGCCCAATATTCCCCACTGCTGCCTCCCGTAGGAGTCTGGGCCGTATCTCAGTCCCAATGTGGCCGTTCAACCTCTCAGTCCGGCTACTGATCGTCGCCTTGGTGGGCTGTTACCCCGCCAACTAG
	112	GTAGTTAGCCGTGGCTTGTTTTCGAGGTACCGTCATTATCGTCCCTCGTCAAAGAAGTTTACAATCCGAAGACCTTCTTCCTTCACGCGGCGTTGCTGGGTCAGGGTTGCCCCCATTGCCCAATATTCCTCACTGCTGCCTCCCGTAGGAGTCTGGTCCGTGTCTCAGTACCAGTGTGGGGGGACCTTCCTCTCAGAACCCCTACCGATCGTTGGCCAGGTGGGCCGTTGCCCCGCCTGCGGCCTAATCGG
	113	GTAGTTAGCCGTGGCTTATTCATGAGGTACCGTCACGTCCTTCGTCCCTCATAAAAGAAGTTTACAATCCGAAGACCTTCTTCCTTCACGCGGCGTTGCTGGGTCAGGCTTTCGCCCATTGCCCAATATTCCTCACTGCTGCCTCCCGTAGGAGTCTGGACCGTGTCTCAGTTCCAATGTGGGGGACCTTCCTCTCAGAACCCCTAACCATCGTAGCCTTGGTGGGCCGTTACCCCGCCAACTAGC
	114	GTAGTTAGCCGGAGCTTATTCATCTGGTACAGTCATTATCTTCCCAGACAAAAGGAGTTTACAATCCGAAAACCTTCTTCCTCCACGTGGCATCGCTGCATCAGGGTTCCCCCCATTGTGCAATATTCCCCACTGCTGCCTCCCGTAGGAGTCTGGGCCGTGTCTCAGTCCCAATGTGGCCGTTCACCCTCTCAGGCCGGCTACTGATCGTCGCTTTGGTAGGCCGTTACCCTG
	115	GTAGTTAGCCGTGGCTTATTCATGAGGTACCGTCACGTCCTTCGTCCCTCATAAAAGAAGTTTACAATCCGAAGACCTTCTTCCTTCACGCGGCGTTGCTGGGTCAGGCTTTCGCCCATTGCCCAATATTCCCCACTGCTGCCTCCCGTAGGAGTTTGGACCGTGTCTCAGTTCCAATGTGGGGGACCTTCCTCTCAGAACCCCTACTGATCGTTGACTAGGTGGGCCGTTACCCCGCCTACTATCTAATC
	116	GTAGTTAGCCGTGGCTTATTCCCTAAGTACCGTCTCTCCGTATCCAATACGGCATTCGTCCTCAAGAAAAGAGCTTTACGAGCCGAAGACCTTCTTCCTTCACGCGGCGTTGCTGGGTCAGGCTTTCGCCCATTGCCCAATATTCCCCACTGCTGCCTCCCGTAGGAGTCTGGGCCGTATCTCAGTCCCAATGTGGCCGTTCAACCTCTCAGTCCGGCTACTGATCGTCGCCTTGG
	117	GGAATTAGCCGGTCCTTATTCATGCGGTACCTGCAAAAACGTACACGTACGTCACTTTATCCCCGCATAAAAGCAGTTTACAATCCGAAGACCTTCTTCCTTCACGCGGCGTTGCTGGGTCAGGCTTTCGCCCATTGCCCAATATTCCCCACTGCTGCCTCCCGTAGGAGTCTGGGCCGTATCTCAGTCCCAATGTGGCCGTTCAACCTCTCAGTCCGGCTACTGATCGCAGCCTTGG
	118	GGAGTTAGCCGATGCTTATTCATTCGATACTTGCAATAAGCGACACGTCGCTCACTTTACCCTCGAATAAAAGAAGTTTACAATCCATAGAACCTTCATCCTTCACGCGGCGTTGCTGGGTCAGGCTTTCGCCCATTGCCCAATATTCCCCACTGCTGCCTCCCGTAGGAGTCTGGGCCGTATCTCAGTCCCAATGTGGCCGTTCAACCTCTCAGTCCGGCTAC
	119	GTAGTTAGCCGTGGCTTTCTTGAAAGGTACCGTCATTAGGTTCCGTTGTTGATAGAACCCACGTTCGTCCCCTTCGACAGAGCTTTACGATCCGAAGACCGTCTTCATCCACGCGGCGTTGCTGCGTCAGGGTTTCCCCCATTGCGCAATATCCCCCACTGCTGCCTCCCGTAGGAGTCTGGGCCGTGTCTCAGTCCCAATGTGGCCGTTCAACCTCTCAGTCCGGCTACCGATCGTCGTC
	120	GTAGTTAGCCGGAGCTTCCTCCTTGGGTACCGTCCTTTTTCGTCCCCAAAGACAGAGGTTTACAATCCGAAGACCGTCTTCCCTCACGCGGCGTCGCTGGGTCAGGGTTGCCCCCATTGCCCAATATCCCCCACTGCTGCCTCCCGTAGGAGTTTGGGCCGTGTCTCAGTCCCAATGTGGCCGGTCGCCCTCTCAGGCCGGCTACGGATCATCACCTTGGTAGGCCGTTACCCTGCCAACCAGTTAATCCGACGCGGGC
	121	GTAGTTAGCCGTGGCTTCCTCTTCGGCTACCGTCATTTGTTTCTTCACCGAAAACAGAGGTTTGCAATCCGAAGACCTTCTTCCCTCACGCGGCGTTGCTGCATCAGAGCTTCCTCCATTGTGCAATATCCCCCACTGCTGCCTCCCGTAGGAGTCTGGGCCGTGTCTCAGTTCCAATGTGGGGGACCTTCCTCTCAGAACCCCTACCCATCGTCGGTTTGGTGGGCCGTTACCCCGCCAAC
	122	GTAGTTAGCCGTGGCTTGTTTTCGAGGTACCGTCATTATCGTCCCTCGTCAAAGAAGTTTACAATCCGAAGACCTTCTTCCTTCACGCGGCGTTGCTGGGTCAGGGTTTCCCCCATTGCCCAATATTCCCCACTGCTGCCTCCCGTAGGAGTCTGGACCGTGTCTCAGTTCCAGTGTGGGGGACCTTCCTCTCAGAACCCCTACCGATCGTGGCCACGGTGGGCCGTTACCCCGCCGTCAAGCTAATCGGACGCA
[truncated: 47 more rows]
